# Supplementary material for: Brucella abortus Encodes an Active Rhomboid Protease: Proteome Response after Rhomboid Gene Deletion
Source: Microorganisms. 2022 Jan 6;10(1):114. doi: 10.3390/microorganisms10010114 (PMC8778405; doi:10.3390/microorganisms10010114)
Supplement: Supplementary file 1 [file microorganisms-10-00114-s001.zip]

Archive with 3 entries (2 files):
- microorganisms-10-00114-s001/
- microorganisms-10-00114-s001/Supplementary Table S2.xlsx
- microorganisms-10-00114-s001/Table S1.pdf
