# Supplementary material for: Brucella abortus Encodes an Active Rhomboid Protease: Proteome Response after Rhomboid Gene Deletion
Source: Microorganisms. 2022 Jan 6;10(1):114. doi: 10.3390/microorganisms10010114 (PMC8778405; doi:10.3390/microorganisms10010114)
Supplement: Supplementary file 1 [file microorganisms-10-00114-s001.zip › microorganisms-10-00114-s001/Supplementary Table S2.xlsx]

## Sheet: cyto_protein groups
Protein IDs	Majority protein IDs	Peptide counts (all)	Peptide counts (razor+unique)	Peptide counts (unique)	Fasta headers	Number of proteins	Peptides	Razor + unique peptides	Unique peptides	Peptides RHOM_CYT_1_10	Peptides RHOM_CYT_2_11	Peptides RHOM_CYT_3_12	Peptides WT_CYT_1_7	Peptides WT_CYT_2_8	Peptides WT_CYT_3_9	Razor + unique peptides RHOM_CYT_1_10	Razor + unique peptides RHOM_CYT_2_11	Razor + unique peptides RHOM_CYT_3_12	Razor + unique peptides WT_CYT_1_7	Razor + unique peptides WT_CYT_2_8	Razor + unique peptides WT_CYT_3_9	Unique peptides RHOM_CYT_1_10	Unique peptides RHOM_CYT_2_11	Unique peptides RHOM_CYT_3_12	Unique peptides WT_CYT_1_7	Unique peptides WT_CYT_2_8	Unique peptides WT_CYT_3_9	Sequence coverage [%]	Unique + razor sequence coverage [%]	Unique sequence coverage [%]	Mol. weight [kDa]	Sequence length	Sequence lengths	Q-value	Score	Identification type RHOM_CYT_1_10	Identification type RHOM_CYT_2_11	Identification type RHOM_CYT_3_12	Identification type WT_CYT_1_7	Identification type WT_CYT_2_8	Identification type WT_CYT_3_9	Sequence coverage RHOM_CYT_1_10 [%]	Sequence coverage RHOM_CYT_2_11 [%]	Sequence coverage RHOM_CYT_3_12 [%]	Sequence coverage WT_CYT_1_7 [%]	Sequence coverage WT_CYT_2_8 [%]	Sequence coverage WT_CYT_3_9 [%]	Intensity	Intensity RHOM_CYT_1_10
CON__P00761	CON__P00761	18	18	16		1	18	18	16	17	16	15	16	15	15	17	16	15	16	15	15	15	15	13	14	14	14	33.8	33.8	30.3	24.409	231	231	0	137.54	By MS/MS	By MS/MS	By MS/MS	By MS/MS	By MS/MS	By MS/MS	33.8	30.3	33.3	33.3	33.8	30.3	1488200000	330400000
CON__P02533;CON__Q04695;CON__Q9QWL7;CON__Q6IFX2;CON__A2A4G1;CON__Q61782;CON__P19012;CON__P08727;CON__ENSEMBL:ENSP00000377550;CON__P35900;CON__Q9D312;CON__P08730-1;CON__P13646-1;CON__Q8N1A0;CON__Q7Z3Y9	CON__P02533;CON__Q04695;CON__Q9QWL7;CON__Q6IFX2;CON__A2A4G1	7;5;5;4;4;3;3;2;2;2;2;2;2;1;1	3;2;2;1;0;1;0;0;0;0;0;0;0;0;0	3;2;2;1;0;1;0;0;0;0;0;0;0;0;0	;;;;	15	7	3	3	5	5	6	4	5	4	2	2	2	1	2	1	2	2	2	1	2	1	15.7	9.5	9.5	51.621	472	472;432;433;452;456;93;456;400;420;424;431;437;458;295;468	0	18.027	By MS/MS	By MS/MS	By MS/MS	By matching	By MS/MS	By matching	10.6	13.1	13.6	7.8	12.5	10.4	966690	221720
CON__P48668;CON__P02538;CON__P04259;CON__Q8VED5	CON__P48668;CON__P02538;CON__P04259	11;11;10;5	5;5;4;0	3;3;2;0	;;	4	11	5	3	9	11	11	6	9	6	4	5	5	0	3	2	2	3	3	0	2	1	16.7	11.2	6.6	60.024	564	564;564;564;531	0	10.832	By MS/MS	By MS/MS	By MS/MS	By matching	By MS/MS	By matching	15.2	16.7	16.7	5.5	13.3	8.7	1945800	377170
CON__P02662	CON__P02662	6	6	6		1	6	6	6	5	6	4	6	6	6	5	6	4	6	6	6	5	6	4	6	6	6	32.2	32.2	32.2	22.975	199	199	0	33.329	By MS/MS	By MS/MS	By MS/MS	By MS/MS	By MS/MS	By MS/MS	32.2	32.2	28.1	32.2	32.2	32.2	44778000	12750000
CON__P02663	CON__P02663	4	4	4		1	4	4	4	3	3	4	4	4	3	3	3	4	4	4	3	3	3	4	4	4	3	24.2	24.2	24.2	24.348	207	207	0	22.966	By MS/MS	By MS/MS	By MS/MS	By MS/MS	By MS/MS	By matching	18.8	19.8	24.2	24.2	24.2	18.8	5033300	936080
CON__P02666	CON__P02666	3	3	3		1	3	3	3	2	2	2	3	2	2	2	2	2	3	2	2	2	2	2	3	2	2	16.7	16.7	16.7	23.583	209	209	0	28.402	By MS/MS	By MS/MS	By MS/MS	By MS/MS	By MS/MS	By MS/MS	9.1	9.1	9.1	16.7	9.1	9.1	18658000	4188300
CON__P02668	CON__P02668	7	7	7		1	7	7	7	3	5	6	6	5	2	3	5	6	6	5	2	3	5	6	6	5	2	48.5	48.5	48.5	18.974	169	169	0	34.548	By matching	By MS/MS	By MS/MS	By MS/MS	By MS/MS	By matching	24.3	32.5	48.5	40.2	33.7	17.8	2260200	171360
CON__P02754	CON__P02754	10	10	10		1	10	10	10	8	8	9	8	5	6	8	8	9	8	5	6	8	8	9	8	5	6	63	63	63	18.281	162	162	0	99.117	By MS/MS	By MS/MS	By MS/MS	By MS/MS	By MS/MS	By MS/MS	63	58	58	58	38.9	51.2	22263000	4179300
CON__P04264;CON__H-INV:HIT000016045;CON__P05787;CON__Q8BGZ7;CON__H-INV:HIT000292931	CON__P04264	32;4;4;2;1	32;4;4;2;1	19;0;0;0;0		5	32	32	19	24	30	27	25	25	23	24	30	27	25	25	23	13	17	14	13	12	11	46.9	46.9	31.8	66.017	644	644;99;483;551;443	0	227.81	By MS/MS	By MS/MS	By MS/MS	By MS/MS	By MS/MS	By MS/MS	35.1	45	38.7	35.7	34.2	34.2	122330000	40931000
CON__P07477	CON__P07477	3	1	1		1	3	1	1	3	2	3	3	2	2	1	1	1	1	1	1	1	1	1	1	1	1	11.3	8.1	8.1	26.558	247	247	0	18.413	By MS/MS	By MS/MS	By MS/MS	By MS/MS	By MS/MS	By MS/MS	11.3	8.1	11.3	11.3	11.3	8.1	153360000	38228000
CON__P08779;CON__Q9Z2K1;CON__Q3ZAW8	CON__P08779;CON__Q9Z2K1;CON__Q3ZAW8	9;5;5	8;4;4	5;2;2	;;	3	9	8	5	5	7	7	3	5	5	4	6	6	2	4	4	2	4	3	0	2	2	17.3	15.4	11.2	51.267	473	473;469;474	0	13.248	By MS/MS	By MS/MS	By MS/MS	By matching	By matching	By matching	12.5	14.2	14.8	5.7	12.5	12.5	5785200	1293300
CON__P13645;CON__P02535-1;CON__Q7Z3Z0;CON__Q7Z3Y8;CON__Q148H6;CON__Q7Z3Y7	CON__P13645	18;5;2;2;2;2	18;5;2;2;2;2	17;4;1;1;1;1		6	18	18	17	16	17	17	16	15	17	16	17	17	16	15	17	15	16	16	15	14	16	31.7	31.7	30.2	59.51	593	593;570;450;459;464;486	0	254.08	By MS/MS	By MS/MS	By MS/MS	By MS/MS	By MS/MS	By MS/MS	29.7	31.5	31.5	29.8	24.6	28.5	50248000	16272000
CON__P13647	CON__P13647	9	3	2		1	9	3	2	8	9	9	8	9	8	3	3	3	3	3	3	2	2	2	2	2	2	11.2	4.9	3.2	62.378	590	590	0	8.8472	By MS/MS	By MS/MS	By MS/MS	By MS/MS	By MS/MS	By MS/MS	11.2	11.2	11.2	8.6	11.2	11.2	2503700	793990
CON__P20930	CON__P20930	2	2	2		1	2	2	2	1	1	0	0	0	0	1	1	0	0	0	0	1	1	0	0	0	0	0.7	0.7	0.7	435.16	4061	4061	0	4.2984	By MS/MS	By MS/MS					0.3	0.4	0	0	0	0	9792.2	6949.1
CON__P35527	CON__P35527	21	21	21		1	21	21	21	20	20	16	14	15	14	20	20	16	14	15	14	20	20	16	14	15	14	41.6	41.6	41.6	62.129	623	623	0	157.86	By MS/MS	By MS/MS	By MS/MS	By MS/MS	By MS/MS	By MS/MS	41.6	38.4	35.3	29.5	30.8	30.8	30748000	11065000
CON__P35908;CON__Q01546;CON__O95678	CON__P35908	25;3;2	21;1;1	16;0;0		3	25	21	16	23	18	21	22	17	18	20	14	17	18	13	15	15	10	12	13	8	11	47.3	42.8	34.6	65.865	645	645;638;551	0	106.41	By MS/MS	By MS/MS	By MS/MS	By MS/MS	By MS/MS	By MS/MS	45.7	33	38.1	41.6	29.9	34.4	31193000	9563700
CON__Q2UVX4	CON__Q2UVX4	6	6	6		1	6	6	6	0	1	1	2	1	4	0	1	1	2	1	4	0	1	1	2	1	4	4	4	4	187.37	1662	1662	0	3.5477		By MS/MS	By matching	By MS/MS	By MS/MS	By MS/MS	0	0.5	0.5	1.5	0.6	2.5	1750700	0
CON__Q3SY84;CON__Q7RTS7;CON__Q6IME9;CON__Q32MB2;CON__Q14CN4-1	CON__Q3SY84;CON__Q7RTS7;CON__Q6IME9;CON__Q32MB2	3;3;2;2;1	3;3;2;2;1	2;2;1;1;1	;;;	5	3	3	2	2	3	2	1	2	1	2	3	2	1	2	1	1	2	1	1	1	1	6.3	6.3	4.4	57.249	523	523;529;520;540;511	0	18.903	By MS/MS	By MS/MS	By MS/MS	By MS/MS	By matching	By MS/MS	4.2	6.3	4.2	2.3	4.2	2.3	13262000	1260900
CON__Q5D862	CON__Q5D862	4	4	4		1	4	4	4	2	2	2	2	2	4	2	2	2	2	2	4	2	2	2	2	2	4	3.1	3.1	3.1	248.07	2391	2391	0	11.056	By MS/MS	By MS/MS	By MS/MS	By MS/MS	By matching	By MS/MS	1.8	2	2	1.8	1.8	3.1	4863600	658020
CON__Q86YZ3	CON__Q86YZ3	5	5	5		1	5	5	5	3	4	2	3	2	2	3	4	2	3	2	2	3	4	2	3	2	2	6.1	6.1	6.1	282.39	2850	2850	0	39.723	By MS/MS	By MS/MS	By MS/MS	By MS/MS	By matching	By MS/MS	5.2	5.8	3.5	2.6	0.9	3.5	704360	73748
P0C0Z4	P0C0Z4	3	3	3	sp|P0C0Z4|RL16_BRUA2 50S ribosomal protein L16 OS=Brucella abortus (strain 2308) OX=359391 GN=rplP PE=3 SV=1	1	3	3	3	3	3	3	3	3	2	3	3	3	3	3	2	3	3	3	3	3	2	30.7	30.7	30.7	15.501	137	137	0	20.734	By MS/MS	By MS/MS	By MS/MS	By MS/MS	By MS/MS	By MS/MS	30.7	30.7	30.7	30.7	30.7	19.7	5745700	1091700
P0C0Z6	P0C0Z6	2	2	2	sp|P0C0Z6|RS15_BRUA2 30S ribosomal protein S15 OS=Brucella abortus (strain 2308) OX=359391 GN=rpsO PE=3 SV=1	1	2	2	2	2	2	2	2	2	2	2	2	2	2	2	2	2	2	2	2	2	2	29.2	29.2	29.2	10.21	89	89	0	40.325	By MS/MS	By MS/MS	By MS/MS	By MS/MS	By MS/MS	By MS/MS	29.2	29.2	29.2	29.2	29.2	29.2	29239000	6237800
P0C124	P0C124	40	40	40	sp|P0C124|SYI_BRUA2 Isoleucine--tRNA ligase OS=Brucella abortus (strain 2308) OX=359391 GN=ileS PE=3 SV=1	1	40	40	40	32	32	36	34	36	30	32	32	36	34	36	30	32	32	36	34	36	30	46.4	46.4	46.4	110.04	972	972	0	234.17	By MS/MS	By MS/MS	By MS/MS	By MS/MS	By MS/MS	By MS/MS	40.8	37	43.6	42.1	43.1	35.3	108630000	17138000
P0C126	P0C126	9	9	9	sp|P0C126|SECB_BRUA2 Protein-export protein SecB OS=Brucella abortus (strain 2308) OX=359391 GN=secB PE=3 SV=1	1	9	9	9	7	7	9	7	9	9	7	7	9	7	9	9	7	7	9	7	9	9	48.5	48.5	48.5	17.878	163	163	0	58.865	By MS/MS	By MS/MS	By MS/MS	By MS/MS	By MS/MS	By MS/MS	43.6	43.6	48.5	43.6	48.5	48.5	26740000	4259700
P0C145	P0C145	2	2	2	sp|P0C145|UREE1_BRUA2 Urease accessory protein UreE 1 OS=Brucella abortus (strain 2308) OX=359391 GN=ureE1 PE=1 SV=1	1	2	2	2	2	2	1	1	1	1	2	2	1	1	1	1	2	2	1	1	1	1	15.2	15.2	15.2	19.492	171	171	0	14.972	By MS/MS	By MS/MS	By MS/MS	By MS/MS	By MS/MS	By MS/MS	15.2	15.2	9.9	9.9	9.9	9.9	2157000	341810
Q2YIF5	Q2YIF5	5	5	5	tr|Q2YIF5|Q2YIF5_BRUA2 Inositol phosphatase/fructose-1,6-bisphosphatase:Inositol monophosphatase OS=Brucella abortus (strain 2308) OX=359391 GN=BAB2_0044 PE=4 SV=1	1	5	5	5	3	2	2	3	2	5	3	2	2	3	2	5	3	2	2	3	2	5	27.1	27.1	27.1	27.658	258	258	0	5.8337	By MS/MS	By MS/MS	By MS/MS	By MS/MS	By MS/MS	By MS/MS	17.4	12.4	12.4	17.4	12.4	27.1	5930800	779660
Q2YIF6	Q2YIF6	4	4	4	tr|Q2YIF6|Q2YIF6_BRUA2 N-formylglutamate amidohydrolase OS=Brucella abortus (strain 2308) OX=359391 GN=BAB2_0043 PE=4 SV=1	1	4	4	4	3	3	2	4	3	4	3	3	2	4	3	4	3	3	2	4	3	4	17.2	17.2	17.2	32.682	296	296	0	3.7805	By matching	By MS/MS	By MS/MS	By MS/MS	By matching	By MS/MS	10.5	13.2	9.8	17.2	10.5	17.2	1110200	206500
Q2YIF7	Q2YIF7	1	1	1	sp|Q2YIF7|CPDR_BRUA2 Response regulator receiver protein CpdR OS=Brucella abortus (strain 2308) OX=359391 GN=cpdR PE=1 SV=1	1	1	1	1	1	1	1	1	1	1	1	1	1	1	1	1	1	1	1	1	1	1	10.8	10.8	10.8	13.586	120	120	0.0022189	2.3857	By MS/MS	By MS/MS	By MS/MS	By MS/MS	By MS/MS	By matching	10.8	10.8	10.8	10.8	10.8	10.8	1175400	122390
Q2YIF8	Q2YIF8	1	1	1	tr|Q2YIF8|Q2YIF8_BRUA2 Bacterial regulatory protein, LuxR family:Response regulator receiver OS=Brucella abortus (strain 2308) OX=359391 GN=BAB2_0041 PE=4 SV=1	1	1	1	1	0	1	0	0	0	1	0	1	0	0	0	1	0	1	0	0	0	1	5.2	5.2	5.2	23.919	212	212	0.004386	2.1287		By MS/MS				By matching	0	5.2	0	0	0	5.2	203760	0
Q2YIG4	Q2YIG4	17	17	17	tr|Q2YIG4|Q2YIG4_BRUA2 ATP/GTP-binding site motif A (P-loop):Ornithine cyclodeaminase/mu-crystallin OS=Brucella abortus (strain 2308) OX=359391 GN=BAB2_0338 PE=4 SV=1	1	17	17	17	17	17	15	15	16	14	17	17	15	15	16	14	17	17	15	15	16	14	53.4	53.4	53.4	39.288	358	358	0	96.168	By MS/MS	By MS/MS	By MS/MS	By MS/MS	By MS/MS	By MS/MS	53.4	53.4	47.2	49.7	50	41.6	46147000	12108000
Q2YIG5	Q2YIG5	12	12	12	tr|Q2YIG5|Q2YIG5_BRUA2 Arginase OS=Brucella abortus (strain 2308) OX=359391 GN=rocF PE=3 SV=1	1	12	12	12	10	10	11	11	11	9	10	10	11	11	11	9	10	10	11	11	11	9	45.1	45.1	45.1	33.182	306	306	0	31.605	By MS/MS	By MS/MS	By MS/MS	By MS/MS	By MS/MS	By MS/MS	34	34	41.2	41.8	41.8	33.3	26451000	5565100
Q2YIG6	Q2YIG6	1	1	1	tr|Q2YIG6|Q2YIG6_BRUA2 Bacterial regulatory proteins, AsnC family:Binding-protein-dependent transport systems inner membrane component:Bacterial reg OS=Brucella abortus (strain 2308) OX=359391 GN=BAB2_0336 PE=4 SV=1	1	1	1	1	1	1	1	1	1	1	1	1	1	1	1	1	1	1	1	1	1	1	8.3	8.3	8.3	15.959	145	145	0.0015038	2.5976	By matching	By matching	By matching	By MS/MS	By matching	By matching	8.3	8.3	8.3	8.3	8.3	8.3	705150	152840
Q2YIG7	Q2YIG7	26	26	26	tr|Q2YIG7|Q2YIG7_BRUA2 NADH:flavin oxidoreductase/NADH oxidase OS=Brucella abortus (strain 2308) OX=359391 GN=BAB2_0335 PE=4 SV=1	1	26	26	26	26	26	26	26	25	26	26	26	26	26	25	26	26	26	26	26	25	26	66.3	66.3	66.3	39.99	371	371	0	148.77	By MS/MS	By MS/MS	By MS/MS	By MS/MS	By MS/MS	By MS/MS	66.3	66.3	66.3	66.3	63.1	66.3	142140000	22278000
Q2YIG9	Q2YIG9	3	3	3	tr|Q2YIG9|Q2YIG9_BRUA2 Tumour necrosis factor c/lymphotoxin-beta:Bacterial regulatory proteins, IclR family OS=Brucella abortus (strain 2308) OX=359391 GN=BAB2_0215 PE=4 SV=1	1	3	3	3	2	2	1	1	1	1	2	2	1	1	1	1	2	2	1	1	1	1	11.6	11.6	11.6	31.737	284	284	0	8.6708	By MS/MS	By MS/MS	By MS/MS	By MS/MS	By matching	By matching	8.8	8.1	5.3	5.3	5.3	5.3	1062800	286010
Q2YIH0	Q2YIH0	5	5	5	tr|Q2YIH0|Q2YIH0_BRUA2 Acyl-CoA dehydrogenase:Acyl-CoA dehydrogenase, C-terminal:Acyl-CoA dehydrogenase, central domain:Acyl-CoA dehydrogenase, N-te OS=Brucella abortus (strain 2308) OX=359391 GN=BAB2_0214 PE=3 SV=1	1	5	5	5	4	4	3	4	4	5	4	4	3	4	4	5	4	4	3	4	4	5	17.4	17.4	17.4	41.808	384	384	0	8.4926	By matching	By MS/MS	By matching	By MS/MS	By MS/MS	By MS/MS	14.3	14.3	10.9	14.3	14.3	17.4	2970600	323580
Q2YIH2	Q2YIH2	24	24	24	sp|Q2YIH2|MUTL_BRUA2 DNA mismatch repair protein MutL OS=Brucella abortus (strain 2308) OX=359391 GN=mutL PE=3 SV=1	1	24	24	24	19	22	21	20	23	22	19	22	21	20	23	22	19	22	21	20	23	22	51.7	51.7	51.7	66.782	623	623	0	158.11	By MS/MS	By MS/MS	By MS/MS	By MS/MS	By MS/MS	By MS/MS	42.1	47.4	45.7	46.5	49.3	47.8	37110000	5520700
Q2YIH3	Q2YIH3	2	2	2	tr|Q2YIH3|Q2YIH3_BRUA2 Uncharacterized protein OS=Brucella abortus (strain 2308) OX=359391 GN=BAB2_0211 PE=4 SV=1	1	2	2	2	1	1	1	2	2	2	1	1	1	2	2	2	1	1	1	2	2	2	24.4	24.4	24.4	8.923	78	78	0.0029564	2.3579	By matching	By MS/MS	By matching	By MS/MS	By MS/MS	By MS/MS	11.5	11.5	11.5	24.4	24.4	24.4	2784600	62637
Q2YIH5	Q2YIH5	8	8	8	tr|Q2YIH5|Q2YIH5_BRUA2 Three-deoxy-D-manno-octulosonic-acid transferase, N-terminal OS=Brucella abortus (strain 2308) OX=359391 GN=kdtA PE=4 SV=1	1	8	8	8	5	6	6	6	5	6	5	6	6	6	5	6	5	6	6	6	5	6	28.5	28.5	28.5	48.901	446	446	0	16.778	By MS/MS	By MS/MS	By MS/MS	By MS/MS	By MS/MS	By MS/MS	19.1	20.9	17.7	22	18.8	17.7	3072400	348690
Q2YIH7	Q2YIH7	6	6	6	tr|Q2YIH7|Q2YIH7_BRUA2 Uncharacterized protein OS=Brucella abortus (strain 2308) OX=359391 GN=BAB2_0207 PE=4 SV=1	1	6	6	6	6	6	6	6	6	5	6	6	6	6	6	5	6	6	6	6	6	5	80.7	80.7	80.7	9.5578	83	83	0	23.623	By MS/MS	By MS/MS	By MS/MS	By MS/MS	By MS/MS	By MS/MS	80.7	80.7	80.7	80.7	80.7	67.5	33138000	4817900
Q2YIH8	Q2YIH8	16	16	16	sp|Q2YIH8|HISZ_BRUA2 ATP phosphoribosyltransferase regulatory subunit OS=Brucella abortus (strain 2308) OX=359391 GN=hisZ PE=3 SV=2	1	16	16	16	15	14	12	13	14	15	15	14	12	13	14	15	15	14	12	13	14	15	56.9	56.9	56.9	40.92	378	378	0	81.801	By MS/MS	By MS/MS	By MS/MS	By MS/MS	By MS/MS	By MS/MS	56.9	50	41.8	50	50.3	56.9	22637000	4359400
Q2YIH9	Q2YIH9	17	17	17	sp|Q2YIH9|SYH_BRUA2 Histidine--tRNA ligase OS=Brucella abortus (strain 2308) OX=359391 GN=hisS PE=3 SV=1	1	17	17	17	16	16	15	15	17	17	16	16	15	15	17	17	16	16	15	15	17	17	40.6	40.6	40.6	55.135	502	502	0	78.97	By MS/MS	By MS/MS	By MS/MS	By MS/MS	By MS/MS	By MS/MS	37.6	37.6	37.6	36.7	40.6	40.6	54338000	10389000
Q2YII2	Q2YII2	17	17	17	tr|Q2YII2|Q2YII2_BRUA2 Aldo/keto reductase OS=Brucella abortus (strain 2308) OX=359391 GN=BAB2_0177 PE=1 SV=1	1	17	17	17	16	14	14	14	15	15	16	14	14	14	15	15	16	14	14	14	15	15	66.3	66.3	66.3	32.841	294	294	0	275.7	By MS/MS	By MS/MS	By MS/MS	By MS/MS	By MS/MS	By MS/MS	66.3	58.2	61.6	60.5	61.6	60.5	251700000	41174000
Q2YII6	Q2YII6	9	9	9	tr|Q2YII6|Q2YII6_BRUA2 Bacterial regulatory protein LysR, HTH motif:Helix-turn-helix, Fis-type:LysR substrate binding domain OS=Brucella abortus (strain 2308) OX=359391 GN=BAB2_0173 PE=4 SV=1	1	9	9	9	7	9	7	6	7	7	7	9	7	6	7	7	7	9	7	6	7	7	37.3	37.3	37.3	33.461	306	306	0	32.669	By MS/MS	By MS/MS	By MS/MS	By MS/MS	By MS/MS	By MS/MS	30.7	37.3	30.7	27.1	30.7	30.7	742770000	163760000
Q2YII7	Q2YII7	11	11	11	tr|Q2YII7|Q2YII7_BRUA2 Bacterial regulatory protein, GntR family:Bacterial regulatory protein, DeoR family OS=Brucella abortus (strain 2308) OX=359391 GN=BAB2_0172 PE=4 SV=1	1	11	11	11	8	9	7	8	9	9	8	9	7	8	9	9	8	9	7	8	9	9	54.1	54.1	54.1	30.291	270	270	0	20.468	By MS/MS	By MS/MS	By MS/MS	By MS/MS	By MS/MS	By MS/MS	44.8	46.3	37.8	44.8	48.1	48.1	10439000	2965300
Q2YII9	Q2YII9	8	8	8	tr|Q2YII9|Q2YII9_BRUA2 Riboflavin biosynthesis protein OS=Brucella abortus (strain 2308) OX=359391 GN=BAB2_0193 PE=3 SV=1	1	8	8	8	8	7	8	8	8	8	8	7	8	8	8	8	8	7	8	8	8	8	35.9	35.9	35.9	34.809	315	315	0	27.085	By MS/MS	By MS/MS	By MS/MS	By MS/MS	By MS/MS	By MS/MS	35.9	29.8	35.9	35.9	35.9	35.9	6041600	1289600
Q2YIJ1	Q2YIJ1	6	6	6	tr|Q2YIJ1|Q2YIJ1_BRUA2 Haloacid dehalogenase-like hydrolase:HAD-superfamily subfamily IIA hydrolase, hypothetical 3:HAD-superfamily hydrolase, subfa OS=Brucella abortus (strain 2308) OX=359391 GN=BAB2_0191 PE=4 SV=1	1	6	6	6	5	5	5	6	5	6	5	5	5	6	5	6	5	5	5	6	5	6	26.1	26.1	26.1	30.828	283	283	0	48.684	By MS/MS	By MS/MS	By MS/MS	By MS/MS	By MS/MS	By MS/MS	23.3	22.3	23	26.1	23.3	26.1	10623000	1524600
Q2YIJ2	Q2YIJ2	7	7	7	sp|Q2YIJ2|CH10_BRUA2 10 kDa chaperonin OS=Brucella abortus (strain 2308) OX=359391 GN=groS PE=3 SV=1	1	7	7	7	6	7	6	7	7	6	6	7	6	7	7	6	6	7	6	7	7	6	48	48	48	10.393	98	98	0	106.99	By MS/MS	By MS/MS	By MS/MS	By MS/MS	By MS/MS	By MS/MS	48	48	48	48	48	48	934120000	208560000
Q2YIJ3	Q2YIJ3	64	64	64	sp|Q2YIJ3|CH60_BRUA2 60 kDa chaperonin OS=Brucella abortus (strain 2308) OX=359391 GN=groL PE=3 SV=1	1	64	64	64	59	59	58	57	60	59	59	59	58	57	60	59	59	59	58	57	60	59	76.9	76.9	76.9	57.514	546	546	0	323.31	By MS/MS	By MS/MS	By MS/MS	By MS/MS	By MS/MS	By MS/MS	76.9	76.9	76.7	76.7	76.9	76.7	4395100000	842940000
Q2YIJ5	Q2YIJ5	5	5	5	tr|Q2YIJ5|Q2YIJ5_BRUA2 Uncharacterized protein OS=Brucella abortus (strain 2308) OX=359391 GN=BAB2_0187 PE=4 SV=1	1	5	5	5	3	3	3	4	5	4	3	3	3	4	5	4	3	3	3	4	5	4	52.6	52.6	52.6	11.166	95	95	0	101.57	By MS/MS	By MS/MS	By MS/MS	By MS/MS	By MS/MS	By MS/MS	38.9	34.7	31.6	52.6	52.6	52.6	5660900	325100
Q2YIJ6	Q2YIJ6	17	17	17	tr|Q2YIJ6|Q2YIJ6_BRUA2 Fumarate hydratase class II OS=Brucella abortus (strain 2308) OX=359391 GN=fumC PE=3 SV=1	1	17	17	17	17	16	16	16	17	15	17	16	16	16	17	15	17	16	16	16	17	15	53.1	53.1	53.1	49.624	463	463	0	242.94	By MS/MS	By MS/MS	By MS/MS	By MS/MS	By MS/MS	By MS/MS	53.1	51.4	51.4	48.2	53.1	43	63630000	9018000
Q2YIJ9	Q2YIJ9	7	7	7	sp|Q2YIJ9|HIS1_BRUA2 ATP phosphoribosyltransferase OS=Brucella abortus (strain 2308) OX=359391 GN=hisG PE=3 SV=1	1	7	7	7	6	7	7	6	6	7	6	7	7	6	6	7	6	7	7	6	6	7	38.1	38.1	38.1	25.469	231	231	0	32.139	By MS/MS	By MS/MS	By MS/MS	By MS/MS	By MS/MS	By MS/MS	34.2	38.1	38.1	34.2	34.6	38.1	4652500	865920
Q2YIK0	Q2YIK0	14	14	14	tr|Q2YIK0|Q2YIK0_BRUA2 Protein-methionine-sulfoxide reductase catalytic subunit MsrP OS=Brucella abortus (strain 2308) OX=359391 GN=msrP PE=3 SV=1	1	14	14	14	13	12	10	10	10	11	13	12	10	10	10	11	13	12	10	10	10	11	42.6	42.6	42.6	35.416	319	319	0	86.907	By MS/MS	By MS/MS	By MS/MS	By MS/MS	By MS/MS	By MS/MS	40.1	42.3	39.8	37.3	37.3	37.3	33907000	6601900
Q2YIK6	Q2YIK6	2	2	2	tr|Q2YIK6|Q2YIK6_BRUA2 Bacterial regulatory proteins, IclR family OS=Brucella abortus (strain 2308) OX=359391 GN=BAB2_0235 PE=4 SV=1	1	2	2	2	2	1	1	1	2	1	2	1	1	1	2	1	2	1	1	1	2	1	4.5	4.5	4.5	30.045	264	264	0.002939	2.2409	By matching	By MS/MS	By MS/MS	By matching	By MS/MS	By matching	4.5	3.4	3.4	3.4	4.5	3.4	360560	144340
Q2YIK7	Q2YIK7	3	3	3	tr|Q2YIK7|Q2YIK7_BRUA2 Uncharacterized protein OS=Brucella abortus (strain 2308) OX=359391 GN=BAB2_0234 PE=4 SV=1	1	3	3	3	3	3	2	3	3	2	3	3	2	3	3	2	3	3	2	3	3	2	10.7	10.7	10.7	44.056	393	393	0	8.1949	By MS/MS	By MS/MS	By matching	By MS/MS	By MS/MS	By matching	10.7	10.7	7.1	10.7	10.7	7.9	1576100	331220
Q2YIL0	Q2YIL0	20	20	20	sp|Q2YIL0|DADA_BRUA2 D-amino acid dehydrogenase OS=Brucella abortus (strain 2308) OX=359391 GN=dadA PE=3 SV=1	1	20	20	20	15	17	16	17	17	16	15	17	16	17	17	16	15	17	16	17	17	16	47.4	47.4	47.4	45.109	416	416	0	136.73	By MS/MS	By MS/MS	By MS/MS	By MS/MS	By MS/MS	By MS/MS	39.7	40.1	39.7	41.3	41.8	41.3	29959000	4004200
Q2YIL2	Q2YIL2	9	9	9	tr|Q2YIL2|Q2YIL2_BRUA2 Beta and gamma crystallin:Aminotransferase class-III OS=Brucella abortus (strain 2308) OX=359391 GN=BAB2_0309 PE=3 SV=1	1	9	9	9	9	8	8	8	8	8	9	8	8	8	8	8	9	8	8	8	8	8	26	26	26	47.166	442	442	0	23.865	By MS/MS	By MS/MS	By MS/MS	By MS/MS	By MS/MS	By MS/MS	26	22.6	22.6	22.6	22.6	22.6	7406200	1422200
Q2YIL3	Q2YIL3	1	1	1	tr|Q2YIL3|Q2YIL3_BRUA2 Bacterial regulatory protein, GntR family OS=Brucella abortus (strain 2308) OX=359391 GN=hutC PE=4 SV=1	1	1	1	1	1	1	1	1	1	1	1	1	1	1	1	1	1	1	1	1	1	1	5.3	5.3	5.3	27.537	247	247	0.002952	2.3487	By matching	By matching	By MS/MS	By matching	By matching	By matching	5.3	5.3	5.3	5.3	5.3	5.3	377880	80478
Q2YIL4	Q2YIL4	9	9	9	tr|Q2YIL4|Q2YIL4_BRUA2 Amidohydrolase OS=Brucella abortus (strain 2308) OX=359391 GN=BAB2_0307 PE=1 SV=1	1	9	9	9	6	8	8	8	8	8	6	8	8	8	8	8	6	8	8	8	8	8	28	28	28	49.102	454	454	0	53.368	By MS/MS	By MS/MS	By MS/MS	By MS/MS	By MS/MS	By MS/MS	19.8	23.1	25.1	25.1	25.1	25.1	11987000	2395800
Q2YIL5	Q2YIL5	5	5	5	sp|Q2YIL5|HUTI_BRUA2 Imidazolonepropionase OS=Brucella abortus (strain 2308) OX=359391 GN=hutI PE=3 SV=1	1	5	5	5	5	5	4	5	5	5	5	5	4	5	5	5	5	5	4	5	5	5	15.3	15.3	15.3	43.52	405	405	0	13.83	By MS/MS	By MS/MS	By MS/MS	By MS/MS	By MS/MS	By MS/MS	15.3	15.3	11.6	15.3	15.3	15.3	7775100	1480100
Q2YIL6	Q2YIL6	15	15	15	sp|Q2YIL6|HUTH_BRUA2 Histidine ammonia-lyase OS=Brucella abortus (strain 2308) OX=359391 GN=hutH PE=3 SV=1	1	15	15	15	15	14	15	15	15	15	15	14	15	15	15	15	15	14	15	15	15	15	37.4	37.4	37.4	53.253	511	511	0	128.43	By MS/MS	By MS/MS	By MS/MS	By MS/MS	By MS/MS	By MS/MS	37.4	35.2	37.4	37.4	37.4	37.4	61012000	12157000
Q2YIL7	Q2YIL7	6	6	6	tr|Q2YIL7|Q2YIL7_BRUA2 N-formylglutamate amidohydrolase OS=Brucella abortus (strain 2308) OX=359391 GN=BAB2_0304 PE=4 SV=1	1	6	6	6	4	4	6	4	3	5	4	4	6	4	3	5	4	4	6	4	3	5	30.5	30.5	30.5	29.386	266	266	0	11.689	By MS/MS	By MS/MS	By MS/MS	By MS/MS	By MS/MS	By MS/MS	24.1	21.8	30.5	22.6	19.2	27.4	2500800	471590
Q2YIL8	Q2YIL8	20	20	20	sp|Q2YIL8|HUTU_BRUA2 Urocanate hydratase OS=Brucella abortus (strain 2308) OX=359391 GN=hutU PE=3 SV=1	1	20	20	20	19	18	18	17	17	18	19	18	18	17	17	18	19	18	18	17	17	18	44.3	44.3	44.3	61.228	557	557	0	175.1	By MS/MS	By MS/MS	By MS/MS	By MS/MS	By MS/MS	By MS/MS	42	38.4	44.3	38.4	42	42.5	66452000	13826000
Q2YIL9	Q2YIL9	3	3	3	tr|Q2YIL9|Q2YIL9_BRUA2 Uncharacterized protein OS=Brucella abortus (strain 2308) OX=359391 GN=BAB2_0302 PE=4 SV=1	1	3	3	3	3	3	3	3	3	3	3	3	3	3	3	3	3	3	3	3	3	3	19.3	19.3	19.3	22.214	207	207	0	3.4501	By MS/MS	By matching	By matching	By matching	By MS/MS	By matching	19.3	19.3	19.3	19.3	19.3	19.3	2483900	475220
Q2YIM0	Q2YIM0	14	14	14	tr|Q2YIM0|Q2YIM0_BRUA2 Aminotransferase, class IV OS=Brucella abortus (strain 2308) OX=359391 GN=BAB2_0301 PE=4 SV=1	1	14	14	14	11	14	10	10	12	11	11	14	10	10	12	11	11	14	10	10	12	11	55.3	55.3	55.3	32.422	293	293	0	222.18	By MS/MS	By MS/MS	By MS/MS	By MS/MS	By MS/MS	By MS/MS	49.1	55.3	45.1	44.4	51.9	47.8	60454000	11409000
Q2YIM1	Q2YIM1	2	2	2	tr|Q2YIM1|Q2YIM1_BRUA2 MaoC-like dehydratase OS=Brucella abortus (strain 2308) OX=359391 GN=BAB2_0266 PE=4 SV=1	1	2	2	2	0	2	2	0	1	1	0	2	2	0	1	1	0	2	2	0	1	1	13.9	13.9	13.9	17.534	158	158	0.0029542	2.3488		By matching	By MS/MS		By MS/MS	By MS/MS	0	13.9	13.9	0	5.7	5.7	941390	0
Q2YIM2	Q2YIM2	3	3	3	tr|Q2YIM2|Q2YIM2_BRUA2 Haloacid dehalogenase/epoxide hydrolase:Haloacid dehalogenase-like hydrolase:HAD-superfamily hydrolase, subfamily IA, variant OS=Brucella abortus (strain 2308) OX=359391 GN=BAB2_0265 PE=4 SV=1	1	3	3	3	1	1	1	2	1	2	1	1	1	2	1	2	1	1	1	2	1	2	22.4	22.4	22.4	24.164	223	223	0	4.3957	By matching	By MS/MS	By matching	By MS/MS	By MS/MS	By matching	8.1	6.3	8.1	16.1	8.1	14.3	543030	78948
Q2YIM3	Q2YIM3	11	11	11	tr|Q2YIM3|Q2YIM3_BRUA2 Oxidoreductase, putative OS=Brucella abortus (strain 2308) OX=359391 GN=BAB2_0264 PE=1 SV=1	1	11	11	11	8	10	9	8	10	10	8	10	9	8	10	10	8	10	9	8	10	10	27.2	27.2	27.2	46.669	438	438	0	33.852	By MS/MS	By MS/MS	By MS/MS	By MS/MS	By MS/MS	By MS/MS	18.7	26	23.7	21.2	26	26.9	8101700	848000
Q2YIM6	Q2YIM6	23	23	23	tr|Q2YIM6|Q2YIM6_BRUA2 RecA bacterial DNA recombination protein:Alanine dehydrogenase/PNT, C-terminal:Alanine dehydrogenase/PNT, N-terminal OS=Brucella abortus (strain 2308) OX=359391 GN=pntA PE=4 SV=1	1	23	23	23	21	20	21	22	21	22	21	20	21	22	21	22	21	20	21	22	21	22	56.5	56.5	56.5	44.151	425	425	0	76.037	By MS/MS	By MS/MS	By MS/MS	By MS/MS	By MS/MS	By MS/MS	52.7	52.9	53.6	55.5	52.7	56.5	66220000	10885000
Q2YIN4	Q2YIN4	9	9	9	tr|Q2YIN4|Q2YIN4_BRUA2 GCN5-related N-acetyltransferase OS=Brucella abortus (strain 2308) OX=359391 GN=BAB2_0090 PE=1 SV=1	1	9	9	9	9	9	9	9	9	9	9	9	9	9	9	9	9	9	9	9	9	9	54.7	54.7	54.7	26.114	225	225	0	167.48	By MS/MS	By MS/MS	By MS/MS	By MS/MS	By MS/MS	By MS/MS	54.7	54.7	54.7	54.7	54.7	54.7	23287000	4382400
Q2YIN7	Q2YIN7	7	7	7	tr|Q2YIN7|Q2YIN7_BRUA2 Molybdenum ABC transporter, periplasmic binding protein OS=Brucella abortus (strain 2308) OX=359391 GN=modA PE=4 SV=1	1	7	7	7	5	5	6	7	6	5	5	5	6	7	6	5	5	5	6	7	6	5	32.7	32.7	32.7	26.65	251	251	0	13.002	By MS/MS	By MS/MS	By MS/MS	By MS/MS	By MS/MS	By MS/MS	25.1	24.3	28.7	32.7	28.7	25.1	7965200	1418800
Q2YIP1	Q2YIP1	6	6	6	tr|Q2YIP1|Q2YIP1_BRUA2 KDPG and KHG aldolase OS=Brucella abortus (strain 2308) OX=359391 GN=BAB2_0083 PE=4 SV=1	1	6	6	6	3	6	3	4	3	3	3	6	3	4	3	3	3	6	3	4	3	3	39.3	39.3	39.3	20.777	201	201	0	15.475	By MS/MS	By MS/MS	By MS/MS	By MS/MS	By MS/MS	By MS/MS	21.4	39.3	21.4	26.4	21.4	21.4	5766000	1072900
Q2YIP3	Q2YIP3	6	6	6	tr|Q2YIP3|Q2YIP3_BRUA2 Response regulator receiver:Sigma-54 factor interaction domain:Helix-turn-helix, Fis-type:AAA ATPase OS=Brucella abortus (strain 2308) OX=359391 GN=BAB2_0081 PE=4 SV=1	1	6	6	6	4	3	3	1	4	4	4	3	3	1	4	4	4	3	3	1	4	4	15.3	15.3	15.3	53.952	496	496	0	15.141	By MS/MS	By MS/MS	By MS/MS	By MS/MS	By MS/MS	By MS/MS	11.1	8.1	8.1	2.2	11.9	10.3	1406000	339010
Q2YIP4	Q2YIP4	26	26	26	tr|Q2YIP4|Q2YIP4_BRUA2 Peptidase M3:Neutral zinc metallopeptidases, zinc-binding region OS=Brucella abortus (strain 2308) OX=359391 GN=pepF PE=3 SV=1	1	26	26	26	22	23	21	22	21	22	22	23	21	22	21	22	22	23	21	22	21	22	42.3	42.3	42.3	70.33	620	620	0	128.42	By MS/MS	By MS/MS	By MS/MS	By MS/MS	By MS/MS	By MS/MS	36.9	39.5	42.3	38.2	38.1	37.9	73464000	13983000
Q2YIP6	Q2YIP6	5	5	5	tr|Q2YIP6|Q2YIP6_BRUA2 Aminotransferase, class IV OS=Brucella abortus (strain 2308) OX=359391 GN=BAB2_0078 PE=4 SV=1	1	5	5	5	4	5	5	4	4	5	4	5	5	4	4	5	4	5	5	4	4	5	27.4	27.4	27.4	24.905	226	226	0	36.491	By MS/MS	By MS/MS	By MS/MS	By MS/MS	By MS/MS	By MS/MS	22.1	27.4	27.4	22.1	22.1	27.4	5312500	829630
Q2YIP7	Q2YIP7	13	13	13	tr|Q2YIP7|Q2YIP7_BRUA2 Homospermidine synthase OS=Brucella abortus (strain 2308) OX=359391 GN=BAB2_0077 PE=4 SV=1	1	13	13	13	8	7	10	12	10	7	8	7	10	12	10	7	8	7	10	12	10	7	28.3	28.3	28.3	54.292	481	481	0	83.634	By MS/MS	By MS/MS	By MS/MS	By MS/MS	By MS/MS	By MS/MS	16	15.8	23.1	27.4	23.1	16.6	18824000	3519500
Q2YIP9	Q2YIP9	8	8	8	tr|Q2YIP9|Q2YIP9_BRUA2 Uncharacterized protein OS=Brucella abortus (strain 2308) OX=359391 GN=BAB2_0374 PE=4 SV=1	1	8	8	8	7	8	7	6	8	5	7	8	7	6	8	5	7	8	7	6	8	5	49.1	49.1	49.1	23.084	218	218	0	47.941	By MS/MS	By MS/MS	By MS/MS	By MS/MS	By MS/MS	By MS/MS	43.6	49.1	43.6	36.2	49.1	29.4	6152800	932400
Q2YIQ1	Q2YIQ1	13	13	13	sp|Q2YIQ1|ERYA_BRUA2 Erythritol kinase OS=Brucella abortus (strain 2308) OX=359391 GN=eryA PE=1 SV=2	1	13	13	13	8	12	12	11	12	11	8	12	12	11	12	11	8	12	12	11	12	11	26.9	26.9	26.9	54.631	520	520	0	33.37	By MS/MS	By MS/MS	By MS/MS	By MS/MS	By MS/MS	By MS/MS	18.3	24.2	24.8	22.1	24.8	22.1	16511000	2346400
Q2YIQ2	Q2YIQ2	7	7	7	tr|Q2YIQ2|Q2YIQ2_BRUA2 Glycerol-3-phosphate dehydrogenase OS=Brucella abortus (strain 2308) OX=359391 GN=BAB2_0371 PE=3 SV=1	1	7	7	7	4	6	5	4	4	6	4	6	5	4	4	6	4	6	5	4	4	6	18.1	18.1	18.1	56.19	502	502	0	17.492	By matching	By MS/MS	By MS/MS	By MS/MS	By MS/MS	By MS/MS	12	16.1	14.5	9.2	11.4	15.5	3559200	589060
Q2YIQ3	Q2YIQ3	10	10	10	tr|Q2YIQ3|Q2YIQ3_BRUA2 D-erythrulose 4-phosphate dehydrogenase OS=Brucella abortus (strain 2308) OX=359391 GN=BAB2_0370 PE=4 SV=1	1	10	10	10	8	9	6	9	9	9	8	9	6	9	9	9	8	9	6	9	9	9	46.5	46.5	46.5	35.01	310	310	0	124.86	By MS/MS	By MS/MS	By MS/MS	By MS/MS	By MS/MS	By MS/MS	40	43.9	31.3	42.6	43.9	43.5	36407000	5640700
Q2YIQ4	Q2YIQ4	7	7	7	tr|Q2YIQ4|Q2YIQ4_BRUA2 Putative sugar-binding domain OS=Brucella abortus (strain 2308) OX=359391 GN=eryD PE=4 SV=1	1	7	7	7	7	4	6	6	5	6	7	4	6	6	5	6	7	4	6	6	5	6	22.2	22.2	22.2	33.586	316	316	0	53.238	By MS/MS	By MS/MS	By MS/MS	By MS/MS	By MS/MS	By MS/MS	22.2	13.3	22.2	22.2	19.3	22.2	3938400	709310
Q2YIQ6	Q2YIQ6	10	10	10	sp|Q2YIQ6|ERYH_BRUA2 L-erythrulose-1-phosphate isomerase OS=Brucella abortus (strain 2308) OX=359391 GN=eryH PE=1 SV=1	1	10	10	10	8	9	9	9	9	7	8	9	9	9	9	7	8	9	9	9	9	7	44.9	44.9	44.9	27.87	256	256	0	27.336	By MS/MS	By MS/MS	By MS/MS	By MS/MS	By MS/MS	By MS/MS	34	39.5	41.4	39.5	39.5	28.5	17890000	3620500
Q2YIQ7	Q2YIQ7	9	9	9	tr|Q2YIQ7|Q2YIQ7_BRUA2 Ribose/galactose isomerase OS=Brucella abortus (strain 2308) OX=359391 GN=BAB2_0366 PE=4 SV=1	1	9	9	9	9	9	8	9	9	9	9	9	8	9	9	9	9	9	8	9	9	9	71.5	71.5	71.5	15.708	151	151	0	170.16	By MS/MS	By MS/MS	By MS/MS	By MS/MS	By MS/MS	By MS/MS	71.5	71.5	71.5	71.5	71.5	71.5	111450000	19921000
Q2YIQ8	Q2YIQ8	25	25	25	tr|Q2YIQ8|Q2YIQ8_BRUA2 Fructose-1,6-bisphosphate aldolase OS=Brucella abortus (strain 2308) OX=359391 GN=fbaA PE=3 SV=1	1	25	25	25	23	21	21	24	22	23	23	21	21	24	22	23	23	21	21	24	22	23	60.2	60.2	60.2	38.785	354	354	0	179.49	By MS/MS	By MS/MS	By MS/MS	By MS/MS	By MS/MS	By MS/MS	57.9	55.4	52.8	59.9	55.1	54.8	154790000	27033000
Q2YIQ9	Q2YIQ9	4	4	4	sp|Q2YIQ9|F16PA_BRUA2 Fructose-1,6-bisphosphatase class 1 OS=Brucella abortus (strain 2308) OX=359391 GN=fbp PE=3 SV=1	1	4	4	4	4	2	3	3	4	4	4	2	3	3	4	4	4	2	3	3	4	4	9.4	9.4	9.4	36.155	340	340	0	10.617	By MS/MS	By MS/MS	By MS/MS	By matching	By MS/MS	By MS/MS	9.4	9.1	9.1	9.1	9.4	9.4	2537200	385710
Q2YIR1	Q2YIR1	2	2	2	tr|Q2YIR1|Q2YIR1_BRUA2 Uncharacterized protein OS=Brucella abortus (strain 2308) OX=359391 GN=BAB2_0362 PE=4 SV=1	1	2	2	2	0	1	2	0	1	0	0	1	2	0	1	0	0	1	2	0	1	0	12.2	12.2	12.2	24.685	229	229	0.005102	2.0998		By MS/MS	By MS/MS		By matching		0	5.7	12.2	0	6.6	0	147260	0
Q2YIR2	Q2YIR2	24	24	24	tr|Q2YIR2|Q2YIR2_BRUA2 Elongation factor G, C-terminal:Elongation factor, GTP-binding:ATP/GTP-binding site motif A (P-loop):Elongation factor Tu, do OS=Brucella abortus (strain 2308) OX=359391 GN=BAB2_0361 PE=4 SV=1	1	24	24	24	23	21	24	23	23	24	23	21	24	23	23	24	23	21	24	23	23	24	45.6	45.6	45.6	66.818	608	608	0	173.88	By MS/MS	By MS/MS	By MS/MS	By MS/MS	By MS/MS	By MS/MS	42.9	40	45.6	43.6	43.3	45.6	76191000	14772000
Q2YIR6	Q2YIR6	6	6	6	tr|Q2YIR6|Q2YIR6_BRUA2 ATP/GTP-binding site motif A (P-loop):Inosine/uridine-preferring nucleoside hydrolase OS=Brucella abortus (strain 2308) OX=359391 GN=BAB2_0005 PE=4 SV=1	1	6	6	6	6	5	5	6	6	6	6	5	5	6	6	6	6	5	5	6	6	6	15.1	15.1	15.1	35.928	332	332	0	29.446	By MS/MS	By MS/MS	By MS/MS	By MS/MS	By MS/MS	By MS/MS	15.1	14.5	12	15.1	15.1	15.1	16081000	3610100
Q2YIR7	Q2YIR7	11	11	11	tr|Q2YIR7|Q2YIR7_BRUA2 Ribokinase OS=Brucella abortus (strain 2308) OX=359391 GN=rbsK PE=3 SV=1	1	11	11	11	11	9	10	10	9	9	11	9	10	10	9	9	11	9	10	10	9	9	42.8	42.8	42.8	32.003	313	313	0	57.445	By MS/MS	By MS/MS	By MS/MS	By MS/MS	By MS/MS	By MS/MS	42.8	35.1	39	39	35.5	36.1	24904000	4674200
Q2YIS2	Q2YIS2	4	4	4	tr|Q2YIS2|Q2YIS2_BRUA2 Cytochrome c heme-binding site:Cytochrome c, class IA/ IB:Cytochrome c, class I OS=Brucella abortus (strain 2308) OX=359391 GN=cycA PE=4 SV=1	1	4	4	4	1	0	1	4	4	4	1	0	1	4	4	4	1	0	1	4	4	4	32.1	32.1	32.1	14.268	131	131	0	5.6763	By matching		By matching	By MS/MS	By MS/MS	By MS/MS	8.4	0	6.9	32.1	32.1	32.1	963430	34474
Q2YIS4	Q2YIS4	6	6	6	tr|Q2YIS4|Q2YIS4_BRUA2 Citrate lyase, beta subunit, putative OS=Brucella abortus (strain 2308) OX=359391 GN=BAB2_0164 PE=3 SV=1	1	6	6	6	5	4	4	6	5	6	5	4	4	6	5	6	5	4	4	6	5	6	32.1	32.1	32.1	29.007	274	274	0	37.932	By MS/MS	By MS/MS	By MS/MS	By MS/MS	By MS/MS	By MS/MS	26.3	19.7	22.6	32.1	26.3	32.1	3210400	598880
Q2YIS5	Q2YIS5	3	3	3	tr|Q2YIS5|Q2YIS5_BRUA2 Uncharacterized protein OS=Brucella abortus (strain 2308) OX=359391 GN=BAB2_0163 PE=4 SV=1	1	3	3	3	3	3	3	2	3	2	3	3	3	2	3	2	3	3	3	2	3	2	16.5	16.5	16.5	30.988	278	278	0	6.9845	By MS/MS	By MS/MS	By MS/MS	By MS/MS	By MS/MS	By MS/MS	16.5	16.5	16.5	12.2	16.5	12.2	1917300	457370
Q2YIS6	Q2YIS6	6	6	6	tr|Q2YIS6|Q2YIS6_BRUA2 L-carnitine dehydratase/bile acid-inducible protein F OS=Brucella abortus (strain 2308) OX=359391 GN=BAB2_0162 PE=4 SV=1	1	6	6	6	5	4	4	5	5	5	5	4	4	5	5	5	5	4	4	5	5	5	21	21	21	43.552	405	405	0	52.589	By MS/MS	By MS/MS	By MS/MS	By MS/MS	By MS/MS	By MS/MS	16.5	14.3	12.8	16.5	16.5	18.3	7917000	1489900
Q2YIS8	Q2YIS8	2	2	2	tr|Q2YIS8|Q2YIS8_BRUA2 Uncharacterized protein OS=Brucella abortus (strain 2308) OX=359391 GN=BAB2_0160 PE=4 SV=1	1	2	2	2	2	2	2	2	2	2	2	2	2	2	2	2	2	2	2	2	2	2	16.7	16.7	16.7	14.787	138	138	0	16.603	By MS/MS	By MS/MS	By MS/MS	By MS/MS	By MS/MS	By MS/MS	16.7	16.7	16.7	16.7	16.7	16.7	1660200	218290
Q2YIT0	Q2YIT0	1	1	1	tr|Q2YIT0|Q2YIT0_BRUA2 Band 7 protein:Stomatin OS=Brucella abortus (strain 2308) OX=359391 GN=BAB2_0074 PE=4 SV=1	1	1	1	1	1	1	1	1	1	1	1	1	1	1	1	1	1	1	1	1	1	1	4.6	4.6	4.6	35.681	328	328	0	3.5813	By MS/MS	By MS/MS	By matching	By MS/MS	By MS/MS	By matching	4.6	4.6	4.6	4.6	4.6	4.6	392770	69602
Q2YIT3	Q2YIT3	12	12	12	tr|Q2YIT3|Q2YIT3_BRUA2 UTP--glucose-1-phosphate uridylyltransferase OS=Brucella abortus (strain 2308) OX=359391 GN=galU PE=3 SV=1	1	12	12	12	11	10	12	12	12	12	11	10	12	12	12	12	11	10	12	12	12	12	47.5	47.5	47.5	32.722	297	297	0	155.84	By MS/MS	By MS/MS	By MS/MS	By MS/MS	By MS/MS	By MS/MS	47.5	47.1	47.5	47.5	47.5	47.5	85773000	19486000
Q2YIT4	Q2YIT4	15	15	15	tr|Q2YIT4|Q2YIT4_BRUA2 Putative peptidoglycan binding domain 1 OS=Brucella abortus (strain 2308) OX=359391 GN=BAB2_0069 PE=4 SV=1	1	15	15	15	12	14	15	14	12	12	12	14	15	14	12	12	12	14	15	14	12	12	43.9	43.9	43.9	46.108	412	412	0	68.804	By MS/MS	By MS/MS	By MS/MS	By MS/MS	By MS/MS	By MS/MS	38.6	41.3	43.9	42	35.7	34.5	22718000	3821900
Q2YIT9	Q2YIT9	7	7	7	tr|Q2YIT9|Q2YIT9_BRUA2 CBS domain:Cytochrome b5:Sugar isomerase (SIS):KpsF/GutQ family protein OS=Brucella abortus (strain 2308) OX=359391 GN=BAB2_0072 PE=3 SV=1	1	7	7	7	7	6	7	6	7	7	7	6	7	6	7	7	7	6	7	6	7	7	24.6	24.6	24.6	34.992	333	333	0	26.171	By MS/MS	By MS/MS	By MS/MS	By MS/MS	By MS/MS	By MS/MS	24.6	22.2	24.6	20.7	24.6	24.6	8002800	1559500
Q2YIU2	Q2YIU2	8	8	8	tr|Q2YIU2|Q2YIU2_BRUA2 Heat shock protein DnaJ:Secretion protein HlyD OS=Brucella abortus (strain 2308) OX=359391 GN=BAB2_0319 PE=3 SV=1	1	8	8	8	8	7	8	8	8	8	8	7	8	8	8	8	8	7	8	8	8	8	29.6	29.6	29.6	39.575	372	372	0	119.91	By MS/MS	By MS/MS	By MS/MS	By MS/MS	By MS/MS	By MS/MS	29.6	25	29.6	29.6	29.6	29.6	9763300	2261400
Q2YIU4	Q2YIU4	6	6	6	tr|Q2YIU4|Q2YIU4_BRUA2 Molybdopterin oxidoreductase:Molydopterin dinucleotide binding domain OS=Brucella abortus (strain 2308) OX=359391 GN=BAB2_0316 PE=3 SV=1	1	6	6	6	4	4	5	5	5	6	4	4	5	5	5	6	4	4	5	5	5	6	11.4	11.4	11.4	84.134	770	770	0	4.0066	By MS/MS	By MS/MS	By MS/MS	By MS/MS	By MS/MS	By MS/MS	8.6	8.1	10.3	9.9	9.6	11.4	3036900	331170
Q2YIU8	Q2YIU8	1	1	1	tr|Q2YIU8|Q2YIU8_BRUA2 Uncharacterized protein OS=Brucella abortus (strain 2308) OX=359391 GN=BAB2_0318 PE=4 SV=1	1	1	1	1	0	0	0	1	1	1	0	0	0	1	1	1	0	0	0	1	1	1	16.9	16.9	16.9	7.9144	71	71	1	-2				By MS/MS	By MS/MS	By MS/MS	0	0	0	16.9	16.9	16.9	2295300	0
Q2YIU9	Q2YIU9	2	2	2	sp|Q2YIU9|ALR_BRUA2 Alanine racemase OS=Brucella abortus (strain 2308) OX=359391 GN=alr PE=3 SV=1	1	2	2	2	2	2	2	2	2	1	2	2	2	2	2	1	2	2	2	2	2	1	5.8	5.8	5.8	42.367	396	396	0.0014937	2.483	By MS/MS	By MS/MS	By MS/MS	By MS/MS	By MS/MS	By MS/MS	5.8	5.8	5.8	5.8	5.8	3.8	1541800	228590
Q2YIV4	Q2YIV4	20	20	20	tr|Q2YIV4|Q2YIV4_BRUA2 Lipoprotein OS=Brucella abortus (strain 2308) OX=359391 GN=BAB2_0275 PE=3 SV=1	1	20	20	20	20	20	19	20	20	19	20	20	19	20	20	19	20	20	19	20	20	19	65.5	65.5	65.5	30.666	278	278	0	323.31	By MS/MS	By MS/MS	By MS/MS	By MS/MS	By MS/MS	By MS/MS	65.5	65.5	62.6	65.5	65.5	65.5	301080000	57438000
Q2YIW0	Q2YIW0	2	2	2	sp|Q2YIW0|RS21_BRUA2 30S ribosomal protein S21 OS=Brucella abortus (strain 2308) OX=359391 GN=rpsU PE=3 SV=1	1	2	2	2	1	1	1	1	2	1	1	1	1	1	2	1	1	1	1	1	2	1	24	24	24	8.8172	75	75	0.0022222	2.4036	By MS/MS	By MS/MS	By MS/MS	By MS/MS	By MS/MS	By matching	12	12	12	12	24	12	833920	303190
Q2YIW5	Q2YIW5	5	5	5	tr|Q2YIW5|Q2YIW5_BRUA2 Type I restriction-modification enzyme, S subunit OS=Brucella abortus (strain 2308) OX=359391 GN=BAB2_0398 PE=4 SV=1	1	5	5	5	4	5	4	5	5	4	4	5	4	5	5	4	4	5	4	5	5	4	31	31	31	22.422	210	210	0	24.477	By MS/MS	By MS/MS	By MS/MS	By MS/MS	By MS/MS	By MS/MS	26.2	31	26.2	31	31	23.8	4601300	916190
Q2YIW6	Q2YIW6	21	21	21	tr|Q2YIW6|Q2YIW6_BRUA2 N-6 Adenine-specific DNA methylase:N6 adenine-specific DNA methyltransferase, N12 class:N-6 DNA methylase:Type I restriction OS=Brucella abortus (strain 2308) OX=359391 GN=hsdM PE=4 SV=1	1	21	21	21	20	20	20	17	19	18	20	20	20	17	19	18	20	20	20	17	19	18	44.1	44.1	44.1	56.746	508	508	0	150.96	By MS/MS	By MS/MS	By MS/MS	By MS/MS	By MS/MS	By MS/MS	42.1	42.1	40.6	41.9	42.1	42.1	61041000	10462000
Q2YIW7	Q2YIW7	11	11	11	tr|Q2YIW7|Q2YIW7_BRUA2 Type I restriction-modification system, S subunit OS=Brucella abortus (strain 2308) OX=359391 GN=hsdS PE=4 SV=1	1	11	11	11	9	11	10	10	11	10	9	11	10	10	11	10	9	11	10	10	11	10	33.2	33.2	33.2	45.339	407	407	0	44.512	By MS/MS	By MS/MS	By MS/MS	By MS/MS	By MS/MS	By MS/MS	26.3	33.2	30.5	30	33.2	30.5	15174000	2309000
Q2YIX0	Q2YIX0	17	17	17	tr|Q2YIX0|Q2YIX0_BRUA2 Type I restriction enzyme R Protein OS=Brucella abortus (strain 2308) OX=359391 GN=hsdR PE=3 SV=1	1	17	17	17	14	13	14	16	14	12	14	13	14	16	14	12	14	13	14	16	14	12	23.4	23.4	23.4	108	967	967	0	76.061	By MS/MS	By MS/MS	By MS/MS	By MS/MS	By MS/MS	By MS/MS	18.9	18.4	19.4	21.7	19.1	18.2	10260000	1933300
Q2YIX5	Q2YIX5	6	6	6	tr|Q2YIX5|Q2YIX5_BRUA2 Uncharacterized protein OS=Brucella abortus (strain 2308) OX=359391 GN=BAB2_0388 PE=4 SV=1	1	6	6	6	6	6	6	6	6	5	6	6	6	6	6	5	6	6	6	6	6	5	39.2	39.2	39.2	16.763	148	148	0	34.223	By MS/MS	By MS/MS	By MS/MS	By MS/MS	By MS/MS	By MS/MS	39.2	39.2	39.2	39.2	39.2	31.8	17824000	4076400
Q2YIY1	Q2YIY1	3	3	3	tr|Q2YIY1|Q2YIY1_BRUA2 Bacterial regulatory protein, DeoR family OS=Brucella abortus (strain 2308) OX=359391 GN=BAB2_0378 PE=4 SV=1	1	3	3	3	3	3	1	2	2	2	3	3	1	2	2	2	3	3	1	2	2	2	15.8	15.8	15.8	30.666	273	273	0	15.89	By MS/MS	By MS/MS	By MS/MS	By MS/MS	By MS/MS	By MS/MS	15.8	15.8	6.6	12.8	12.8	12.8	1061200	271880
Q2YIY2	Q2YIY2	33	33	33	tr|Q2YIY2|Q2YIY2_BRUA2 Periplasmic binding protein/LacI transcriptional regulator OS=Brucella abortus (strain 2308) OX=359391 GN=rbsB-2 PE=4 SV=1	1	33	33	33	31	31	29	29	30	29	31	31	29	29	30	29	31	31	29	29	30	29	67	67	67	33.234	315	315	0	323.31	By MS/MS	By MS/MS	By MS/MS	By MS/MS	By MS/MS	By MS/MS	67	67	67	66.3	67	66.3	977300000	204260000
Q2YIY4	Q2YIY4	14	14	14	tr|Q2YIY4|Q2YIY4_BRUA2 ATP/GTP-binding site motif A (P-loop):ABC transporter:AAA ATPase:Phosphoribulokinase OS=Brucella abortus (strain 2308) OX=359391 GN=rbsA-3 PE=4 SV=1	1	14	14	14	11	13	13	14	12	12	11	13	13	14	12	12	11	13	13	14	12	12	40.3	40.3	40.3	55.548	514	514	0	112.46	By MS/MS	By MS/MS	By MS/MS	By MS/MS	By MS/MS	By MS/MS	33.3	37.9	37.9	40.3	35.8	36	23028000	3803600
Q2YIY5	Q2YIY5	5	5	5	tr|Q2YIY5|Q2YIY5_BRUA2 Uncharacterized protein OS=Brucella abortus (strain 2308) OX=359391 GN=BAB2_0415 PE=4 SV=1	1	5	5	5	5	4	3	5	5	5	5	4	3	5	5	5	5	4	3	5	5	5	53.8	53.8	53.8	13.249	119	119	0	26.633	By MS/MS	By MS/MS	By MS/MS	By MS/MS	By MS/MS	By MS/MS	53.8	41.2	32.8	53.8	53.8	53.8	3536200	616760
Q2YIZ3	Q2YIZ3	4	4	4	tr|Q2YIZ3|Q2YIZ3_BRUA2 Uncharacterized protein OS=Brucella abortus (strain 2308) OX=359391 GN=BAB2_0407 PE=4 SV=1	1	4	4	4	3	2	2	3	2	2	3	2	2	3	2	2	3	2	2	3	2	2	15.3	15.3	15.3	36.893	340	340	0	8.8308	By MS/MS	By MS/MS	By MS/MS	By MS/MS	By matching	By matching	11.8	7.9	8.2	11.8	7.9	7.4	662910	176720
Q2YIZ5	Q2YIZ5	3	3	3	tr|Q2YIZ5|Q2YIZ5_BRUA2 FMN/related compound-binding core OS=Brucella abortus (strain 2308) OX=359391 GN=BAB2_0405 PE=4 SV=1	1	3	3	3	2	3	2	2	2	2	2	3	2	2	2	2	2	3	2	2	2	2	14	14	14	33.982	322	322	0	25.887	By MS/MS	By MS/MS	By MS/MS	By MS/MS	By MS/MS	By MS/MS	8.7	14	8.7	8.7	8.7	8.7	3881500	664370
Q2YIZ9	Q2YIZ9	5	5	5	tr|Q2YIZ9|Q2YIZ9_BRUA2 DNA topoisomerase II:Short-chain dehydrogenase/reductase SDR:Glucose/ribitol dehydrogenase OS=Brucella abortus (strain 2308) OX=359391 GN=BAB2_0253 PE=4 SV=1	1	5	5	5	5	5	5	4	3	4	5	5	5	4	3	4	5	5	5	4	3	4	33.7	33.7	33.7	26.513	249	249	0	19.067	By MS/MS	By MS/MS	By MS/MS	By MS/MS	By MS/MS	By MS/MS	33.7	33.7	33.7	28.9	22.9	28.9	3930500	990670
Q2YJ00	Q2YJ00	6	6	6	tr|Q2YJ00|Q2YJ00_BRUA2 Glutamine amidotransferase class-I OS=Brucella abortus (strain 2308) OX=359391 GN=BAB2_0252 PE=4 SV=1	1	6	6	6	5	4	5	5	3	6	5	4	5	5	3	6	5	4	5	5	3	6	33.9	33.9	33.9	27.975	257	257	0	11.236	By MS/MS	By MS/MS	By MS/MS	By MS/MS	By MS/MS	By MS/MS	28.4	24.5	28.4	28.4	16.7	33.9	5984000	1027800
Q2YJ01	Q2YJ01	9	9	9	tr|Q2YJ01|Q2YJ01_BRUA2 TrkA potassium uptake protein:D-isomer specific 2-hydroxyacid dehydrogenase, catalytic domain:D-isomer specific 2-hydroxyacid OS=Brucella abortus (strain 2308) OX=359391 GN=BAB2_0251 PE=3 SV=1	1	9	9	9	8	8	7	9	8	7	8	8	7	9	8	7	8	8	7	9	8	7	34.6	34.6	34.6	34.694	324	324	0	159.52	By MS/MS	By MS/MS	By MS/MS	By MS/MS	By MS/MS	By MS/MS	30.9	30.9	30.6	34.6	30.9	28.1	23466000	4821500
Q2YJ02	Q2YJ02	9	9	9	tr|Q2YJ02|Q2YJ02_BRUA2 Bacterial regulatory protein LacI, HTH motif:Periplasmic binding protein/LacI transcriptional regulator OS=Brucella abortus (strain 2308) OX=359391 GN=BAB2_0250 PE=4 SV=1	1	9	9	9	9	8	9	9	9	9	9	8	9	9	9	9	9	8	9	9	9	9	30.1	30.1	30.1	36.832	339	339	0	23.425	By MS/MS	By MS/MS	By MS/MS	By MS/MS	By MS/MS	By MS/MS	30.1	27.1	30.1	30.1	30.1	30.1	16194000	3497300
Q2YJ05	Q2YJ05	6	6	6	tr|Q2YJ05|Q2YJ05_BRUA2 Creatininase OS=Brucella abortus (strain 2308) OX=359391 GN=BAB2_0247 PE=4 SV=1	1	6	6	6	4	6	4	6	6	5	4	6	4	6	6	5	4	6	4	6	6	5	38.3	38.3	38.3	27.885	256	256	0	24.113	By MS/MS	By MS/MS	By MS/MS	By MS/MS	By MS/MS	By MS/MS	24.2	38.3	25	38.3	38.3	29.7	10194000	1243900
Q2YJ06	Q2YJ06	9	9	9	tr|Q2YJ06|Q2YJ06_BRUA2 ATP/GTP-binding site motif A (P-loop):Cobalamin synthesis protein/P47K OS=Brucella abortus (strain 2308) OX=359391 GN=BAB2_0246 PE=4 SV=1	1	9	9	9	9	9	9	9	9	9	9	9	9	9	9	9	9	9	9	9	9	9	30.3	30.3	30.3	42.416	379	379	0	135.65	By MS/MS	By MS/MS	By MS/MS	By MS/MS	By MS/MS	By MS/MS	30.3	30.3	30.3	30.3	30.3	30.3	38667000	5964100
Q2YJ07	Q2YJ07	10	10	10	tr|Q2YJ07|Q2YJ07_BRUA2 G-protein beta WD-40 repeat:ATP/GTP-binding site motif A (P-loop) OS=Brucella abortus (strain 2308) OX=359391 GN=BAB2_0245 PE=4 SV=1	1	10	10	10	9	10	10	10	10	10	9	10	10	10	10	10	9	10	10	10	10	10	38	38	38	34.623	324	324	0	37.93	By MS/MS	By MS/MS	By MS/MS	By MS/MS	By MS/MS	By MS/MS	34	38	38	38	38	38	17311000	2452900
Q2YJ08	Q2YJ08	6	6	6	tr|Q2YJ08|Q2YJ08_BRUA2 Esterase/lipase/thioesterase, active site OS=Brucella abortus (strain 2308) OX=359391 GN=BAB2_0244 PE=4 SV=1	1	6	6	6	5	6	6	6	6	6	5	6	6	6	6	6	5	6	6	6	6	6	22.9	22.9	22.9	31.398	288	288	0	39.97	By MS/MS	By MS/MS	By MS/MS	By MS/MS	By MS/MS	By MS/MS	22.6	22.9	22.9	22.9	22.9	22.9	14852000	2939300
Q2YJ09	Q2YJ09	6	6	6	tr|Q2YJ09|Q2YJ09_BRUA2 Sarcosine oxidase beta subunit OS=Brucella abortus (strain 2308) OX=359391 GN=BAB2_0330 PE=4 SV=1	1	6	6	6	6	6	6	6	4	5	6	6	6	6	4	5	6	6	6	6	4	5	17.8	17.8	17.8	45.983	427	427	0	8.0922	By MS/MS	By MS/MS	By MS/MS	By MS/MS	By MS/MS	By MS/MS	17.8	17.8	17.8	17.8	10.1	15.9	13842000	2295200
Q2YJ10	Q2YJ10	7	7	7	tr|Q2YJ10|Q2YJ10_BRUA2 Formyltetrahydrofolate deformylase OS=Brucella abortus (strain 2308) OX=359391 GN=purU PE=3 SV=1	1	7	7	7	7	6	6	6	5	7	7	6	6	6	5	7	7	6	6	6	5	7	34.4	34.4	34.4	32.797	294	294	0	42.309	By MS/MS	By MS/MS	By MS/MS	By MS/MS	By MS/MS	By MS/MS	34.4	31.3	31.3	31.3	26.9	34.4	12272000	2792500
Q2YJ12	Q2YJ12	12	12	12	tr|Q2YJ12|Q2YJ12_BRUA2 N-acetylglucosamine-6-phosphate deacetylase:Amidohydrolase OS=Brucella abortus (strain 2308) OX=359391 GN=BAB2_0324 PE=3 SV=1	1	12	12	12	7	10	10	8	10	10	7	10	10	8	10	10	7	10	10	8	10	10	45.6	45.6	45.6	41.462	388	388	0	73.609	By MS/MS	By MS/MS	By MS/MS	By MS/MS	By MS/MS	By MS/MS	32.7	41	39.4	34.8	39.4	41.2	14000000	2548700
Q2YJ13	Q2YJ13	16	16	16	tr|Q2YJ13|Q2YJ13_BRUA2 Sugar isomerase (SIS) OS=Brucella abortus (strain 2308) OX=359391 GN=nagB PE=4 SV=1	1	16	16	16	14	15	14	14	15	15	14	15	14	14	15	15	14	15	14	14	15	15	62.4	62.4	62.4	36.059	343	343	0	218.48	By MS/MS	By MS/MS	By MS/MS	By MS/MS	By MS/MS	By MS/MS	58.9	59.2	51.9	59.2	59.2	59.2	55351000	7474900
Q2YJ14	Q2YJ14	10	10	10	tr|Q2YJ14|Q2YJ14_BRUA2 Bacterial regulatory protein LysR, HTH motif:Immunoglobulin/major histocompatibility complex:LysR substrate binding domain OS=Brucella abortus (strain 2308) OX=359391 GN=BAB2_0329 PE=4 SV=1	1	10	10	10	9	9	8	10	9	10	9	9	8	10	9	10	9	9	8	10	9	10	33.9	33.9	33.9	34.859	310	310	0	145.62	By MS/MS	By MS/MS	By MS/MS	By MS/MS	By MS/MS	By MS/MS	31.3	32.9	29.4	33.9	32.9	33.9	9585100	1341900
Q2YJ15	Q2YJ15	24	24	24	tr|Q2YJ15|Q2YJ15_BRUA2 Uncharacterized protein OS=Brucella abortus (strain 2308) OX=359391 GN=BAB2_0328 PE=4 SV=1	1	24	24	24	20	20	22	19	20	17	20	20	22	19	20	17	20	20	22	19	20	17	56.9	56.9	56.9	51.461	466	466	0	119.86	By MS/MS	By MS/MS	By MS/MS	By MS/MS	By MS/MS	By MS/MS	50.2	53.2	55.2	50	53	48.3	78351000	18313000
Q2YJ16	Q2YJ16	48	48	48	tr|Q2YJ16|Q2YJ16_BRUA2 Aldehyde dehydrogenase OS=Brucella abortus (strain 2308) OX=359391 GN=BAB2_0327 PE=3 SV=1	1	48	48	48	45	44	47	43	40	41	45	44	47	43	40	41	45	44	47	43	40	41	66.6	66.6	66.6	53.434	500	500	0	323.31	By MS/MS	By MS/MS	By MS/MS	By MS/MS	By MS/MS	By MS/MS	64.8	64.8	66.6	62.8	63	56.8	1061600000	241590000
Q2YJ19	Q2YJ19	9	9	9	tr|Q2YJ19|Q2YJ19_BRUA2 KDPG and KHG aldolase OS=Brucella abortus (strain 2308) OX=359391 GN=BAB2_0296 PE=4 SV=1	1	9	9	9	9	9	9	9	9	9	9	9	9	9	9	9	9	9	9	9	9	9	52.9	52.9	52.9	21.7	210	210	0	55.312	By MS/MS	By MS/MS	By MS/MS	By MS/MS	By MS/MS	By MS/MS	52.9	52.9	52.9	52.9	52.9	52.9	93017000	17516000
Q2YJ20	Q2YJ20	21	21	21	tr|Q2YJ20|Q2YJ20_BRUA2 2-keto-3-deoxy-galactonokinase OS=Brucella abortus (strain 2308) OX=359391 GN=BAB2_0295 PE=4 SV=1	1	21	21	21	20	18	20	18	18	17	20	18	20	18	18	17	20	18	20	18	18	17	69.2	69.2	69.2	33.429	315	315	0	128.04	By MS/MS	By MS/MS	By MS/MS	By MS/MS	By MS/MS	By MS/MS	64.8	61	64.8	63.2	61.9	61.9	125070000	28947000
Q2YJ21	Q2YJ21	29	29	29	tr|Q2YJ21|Q2YJ21_BRUA2 Dihydroxy-acid and 6-phosphogluconate dehydratase:ATP/GTP-binding site motif A (P-loop) OS=Brucella abortus (strain 2308) OX=359391 GN=BAB2_0294 PE=3 SV=1	1	29	29	29	27	25	27	28	28	27	27	25	27	28	28	27	27	25	27	28	28	27	58.7	58.7	58.7	65.118	601	601	0	323.31	By MS/MS	By MS/MS	By MS/MS	By MS/MS	By MS/MS	By MS/MS	57.1	56.9	56.7	58.7	58.7	55.9	333310000	76600000
Q2YJ22	Q2YJ22	15	15	15	tr|Q2YJ22|Q2YJ22_BRUA2 Oxidoreductase, N-terminal:Oxidoreductase, C-terminal OS=Brucella abortus (strain 2308) OX=359391 GN=BAB2_0293 PE=4 SV=1	1	15	15	15	15	15	14	14	15	14	15	15	14	14	15	14	15	15	14	14	15	14	52.7	52.7	52.7	34.088	311	311	0	90.977	By MS/MS	By MS/MS	By MS/MS	By MS/MS	By MS/MS	By MS/MS	52.7	52.7	49.8	52.7	52.7	52.7	134260000	32530000
Q2YJ23	Q2YJ23	16	16	16	tr|Q2YJ23|Q2YJ23_BRUA2 Sugar transporter OS=Brucella abortus (strain 2308) OX=359391 GN=BAB2_0292 PE=4 SV=1	1	16	16	16	15	11	15	15	15	14	15	11	15	15	15	14	15	11	15	15	15	14	40.6	40.6	40.6	35.25	330	330	0	91.316	By MS/MS	By MS/MS	By MS/MS	By MS/MS	By MS/MS	By MS/MS	40.6	32.1	40.6	37	40.6	37.6	84047000	22668000
Q2YJ25	Q2YJ25	2	2	2	tr|Q2YJ25|Q2YJ25_BRUA2 Inositol monophosphatase OS=Brucella abortus (strain 2308) OX=359391 GN=BAB2_0206 PE=4 SV=1	1	2	2	2	2	1	2	2	2	2	2	1	2	2	2	2	2	1	2	2	2	2	10.2	10.2	10.2	27.462	254	254	0	6.3879	By MS/MS	By matching	By MS/MS	By MS/MS	By MS/MS	By MS/MS	10.2	4.3	10.2	10.2	10.2	10.2	904630	162260
Q2YJ26	Q2YJ26	11	11	11	tr|Q2YJ26|Q2YJ26_BRUA2 Modulator of DNA gyrase OS=Brucella abortus (strain 2308) OX=359391 GN=pmbA PE=4 SV=1	1	11	11	11	10	11	11	10	11	10	10	11	11	10	11	10	10	11	11	10	11	10	34.2	34.2	34.2	46.787	447	447	0	85.41	By MS/MS	By MS/MS	By MS/MS	By MS/MS	By MS/MS	By MS/MS	31.1	34.2	34.2	31.8	34.2	31.1	22724000	4428200
Q2YJ28	Q2YJ28	2	2	2	tr|Q2YJ28|Q2YJ28_BRUA2 Patatin OS=Brucella abortus (strain 2308) OX=359391 GN=BAB2_0203 PE=4 SV=1	1	2	2	2	2	1	2	2	2	2	2	1	2	2	2	2	2	1	2	2	2	2	8.9	8.9	8.9	31.856	293	293	0	2.7352	By MS/MS	By MS/MS	By MS/MS	By MS/MS	By MS/MS	By MS/MS	8.9	2.7	8.9	8.9	8.9	8.9	723710	206240
Q2YJ30	Q2YJ30	7	7	7	tr|Q2YJ30|Q2YJ30_BRUA2 Pseudouridine synthase OS=Brucella abortus (strain 2308) OX=359391 GN=BAB2_0198 PE=3 SV=1	1	7	7	7	6	6	6	6	5	4	6	6	6	6	5	4	6	6	6	6	5	4	13.1	13.1	13.1	64.03	581	581	0	8.3485	By MS/MS	By MS/MS	By MS/MS	By MS/MS	By MS/MS	By MS/MS	11.4	10.2	10.5	10.2	10.3	8.6	2361300	463450
Q2YJ39	Q2YJ39	2	2	2	tr|Q2YJ39|Q2YJ39_BRUA2 ATP/GTP-binding site motif A (P-loop):ABC transporter:AAA ATPase OS=Brucella abortus (strain 2308) OX=359391 GN=BAB2_0428 PE=3 SV=1	1	2	2	2	2	2	2	1	1	2	2	2	2	1	1	2	2	2	2	1	1	2	10.3	10.3	10.3	37.866	350	350	0	2.8637	By matching	By MS/MS	By MS/MS	By matching	By matching	By matching	10.3	10.3	10.3	3.4	3.4	10.3	899590	235070
Q2YJ40	Q2YJ40	12	12	12	tr|Q2YJ40|Q2YJ40_BRUA2 ABC transporter, periplasmic substrate-binding protein OS=Brucella abortus (strain 2308) OX=359391 GN=BAB2_0427 PE=4 SV=1	1	12	12	12	11	12	11	10	10	9	11	12	11	10	10	9	11	12	11	10	10	9	39.9	39.9	39.9	43.315	393	393	0	65.156	By MS/MS	By MS/MS	By MS/MS	By MS/MS	By MS/MS	By MS/MS	39.9	39.9	39.9	37.7	35.6	32.6	17810000	5102500
Q2YJ42	Q2YJ42	3	3	3	tr|Q2YJ42|Q2YJ42_BRUA2 Bacterial regulatory protein, GntR family OS=Brucella abortus (strain 2308) OX=359391 GN=BAB2_0423 PE=4 SV=1	1	3	3	3	3	3	3	3	3	3	3	3	3	3	3	3	3	3	3	3	3	3	15.2	15.2	15.2	28.725	257	257	0	17.817	By MS/MS	By MS/MS	By MS/MS	By MS/MS	By MS/MS	By MS/MS	15.2	15.2	15.2	15.2	15.2	15.2	2660000	668510
Q2YJ50	Q2YJ50	9	9	9	sp|Q2YJ50|VJBR_BRUA2 HTH-type quorum sensing-dependent transcriptional regulator VjbR OS=Brucella abortus (strain 2308) OX=359391 GN=vjbR PE=1 SV=1	1	9	9	9	9	9	9	8	9	7	9	9	9	8	9	7	9	9	9	8	9	7	51	51	51	28.624	259	259	0	74.592	By MS/MS	By MS/MS	By MS/MS	By MS/MS	By MS/MS	By MS/MS	51	51	51	42.5	51	42.9	9495000	1872000
Q2YJ51	Q2YJ51	2	2	2	tr|Q2YJ51|Q2YJ51_BRUA2 RNA-binding region RNP-1 (RNA recognition motif):Bacterial regulatory protein LacI, HTH motif:Bacterial regulatory protein T OS=Brucella abortus (strain 2308) OX=359391 GN=BAB2_0117 PE=4 SV=1	1	2	2	2	2	2	2	2	2	2	2	2	2	2	2	2	2	2	2	2	2	2	10.9	10.9	10.9	27.376	247	247	0	10.287	By matching	By MS/MS	By matching	By MS/MS	By MS/MS	By MS/MS	10.9	10.9	10.9	10.9	10.9	10.9	1989400	323210
Q2YJ52	Q2YJ52	23	23	23	tr|Q2YJ52|Q2YJ52_BRUA2 Bacterial extracellular solute-binding protein, family 1 OS=Brucella abortus (strain 2308) OX=359391 GN=BAB2_0113 PE=4 SV=1	1	23	23	23	22	20	21	21	21	23	22	20	21	21	21	23	22	20	21	21	21	23	73.3	73.3	73.3	39.092	367	367	0	206.26	By MS/MS	By MS/MS	By MS/MS	By MS/MS	By MS/MS	By MS/MS	73.3	73.3	73.3	73.3	70.6	73.3	172960000	35966000
Q2YJ55	Q2YJ55	1	1	1	tr|Q2YJ55|Q2YJ55_BRUA2 Biphenyl-2,3-diol 1,2-dioxygenase III OS=Brucella abortus (strain 2308) OX=359391 GN=BAB2_0231 PE=4 SV=1	1	1	1	1	1	1	1	1	1	1	1	1	1	1	1	1	1	1	1	1	1	1	10.2	10.2	10.2	13.987	128	128	0	3.2845	By MS/MS	By MS/MS	By MS/MS	By MS/MS	By MS/MS	By MS/MS	10.2	10.2	10.2	10.2	10.2	10.2	4368200	566010
Q2YJ56	Q2YJ56	8	8	8	tr|Q2YJ56|Q2YJ56_BRUA2 Glutathione S-transferase, N-terminal:Glutathione S-transferase, C-terminal OS=Brucella abortus (strain 2308) OX=359391 GN=BAB2_0230 PE=4 SV=1	1	8	8	8	8	7	8	8	8	8	8	7	8	8	8	8	8	7	8	8	8	8	32.3	32.3	32.3	21.672	201	201	0	31.549	By MS/MS	By MS/MS	By MS/MS	By MS/MS	By MS/MS	By MS/MS	32.3	28.4	32.3	32.3	32.3	32.3	29990000	5697800
Q2YJ59	Q2YJ59	1	1	1	tr|Q2YJ59|Q2YJ59_BRUA2 Uncharacterized protein OS=Brucella abortus (strain 2308) OX=359391 GN=BAB2_0223 PE=4 SV=1	1	1	1	1	1	1	1	1	1	1	1	1	1	1	1	1	1	1	1	1	1	1	18.9	18.9	18.9	9.9324	90	90	0	14.43	By MS/MS	By MS/MS	By matching	By MS/MS	By MS/MS	By MS/MS	18.9	18.9	18.9	18.9	18.9	18.9	799620	114870
Q2YJ80	Q2YJ80	14	14	14	tr|Q2YJ80|Q2YJ80_BRUA2 L-threonine aldolase OS=Brucella abortus (strain 2308) OX=359391 GN=BAB2_0051 PE=3 SV=1	1	14	14	14	14	12	12	14	13	12	14	12	12	14	13	12	14	12	12	14	13	12	53.6	53.6	53.6	38.364	349	349	0	91.817	By MS/MS	By MS/MS	By MS/MS	By MS/MS	By MS/MS	By MS/MS	53.6	47.3	45.6	53.6	51.3	48.4	27575000	5846100
Q2YJ86	Q2YJ86	20	20	20	tr|Q2YJ86|Q2YJ86_BRUA2 Pyridine nucleotide-disulphide oxidoreductase, class-II:NAD binding site:Adrenodoxin reductase:Pyridine nucleotide-disulphide OS=Brucella abortus (strain 2308) OX=359391 GN=gltD PE=4 SV=1	1	20	20	20	17	16	16	17	18	18	17	16	16	17	18	18	17	16	16	17	18	18	51.7	51.7	51.7	52.971	484	484	0	64.519	By MS/MS	By MS/MS	By MS/MS	By MS/MS	By MS/MS	By MS/MS	49.4	47.3	44.6	43.4	51.7	49.4	34888000	4265300
Q2YJ87	Q2YJ87	19	19	19	tr|Q2YJ87|Q2YJ87_BRUA2 Glutamate synthase amidotransferase domain:Glutamate synthase central domain OS=Brucella abortus (strain 2308) OX=359391 GN=gltB PE=4 SV=1	1	19	19	19	18	17	18	8	14	6	18	17	18	8	14	6	18	17	18	8	14	6	17.3	17.3	17.3	174.66	1583	1583	0	59.031	By MS/MS	By MS/MS	By MS/MS	By matching	By MS/MS	By matching	16.2	15.9	16	7.5	14	5.5	9993800	3825400
Q2YJ89	Q2YJ89	26	26	26	tr|Q2YJ89|Q2YJ89_BRUA2 6-phosphogluconate dehydrogenase, decarboxylating OS=Brucella abortus (strain 2308) OX=359391 GN=gnd PE=3 SV=1	1	26	26	26	24	25	25	25	26	26	24	25	25	25	26	26	24	25	25	25	26	26	64.2	64.2	64.2	50.245	469	469	0	312.52	By MS/MS	By MS/MS	By MS/MS	By MS/MS	By MS/MS	By MS/MS	62.5	62.3	64.2	62.3	64.2	64.2	186460000	30978000
Q2YJ99	Q2YJ99	3	3	3	tr|Q2YJ99|Q2YJ99_BRUA2 Amidase OS=Brucella abortus (strain 2308) OX=359391 GN=BAB2_0097 PE=3 SV=1	1	3	3	3	2	2	2	3	2	1	2	2	2	3	2	1	2	2	2	3	2	1	11	11	11	42.419	401	401	0	3.9721	By MS/MS	By MS/MS	By MS/MS	By MS/MS	By MS/MS	By MS/MS	8.2	8.2	8.2	11	8.2	4	370860	68155
Q2YJA0	Q2YJA0	5	5	5	tr|Q2YJA0|Q2YJA0_BRUA2 Bacterial regulatory protein LysR, HTH motif:LysR substrate binding domain OS=Brucella abortus (strain 2308) OX=359391 GN=BAB2_0096 PE=4 SV=1	1	5	5	5	4	4	4	3	5	2	4	4	4	3	5	2	4	4	4	3	5	2	23.2	23.2	23.2	33.394	297	297	0	5.2359	By MS/MS	By MS/MS	By MS/MS	By MS/MS	By MS/MS	By MS/MS	19.5	19.5	20.5	15.8	23.2	8.4	6646900	1066700
Q2YJA1	Q2YJA1	3	3	3	tr|Q2YJA1|Q2YJA1_BRUA2 Uncharacterized protein OS=Brucella abortus (strain 2308) OX=359391 GN=BAB2_0095 PE=4 SV=1	1	3	3	3	2	3	2	1	2	2	2	3	2	1	2	2	2	3	2	1	2	2	17.1	17.1	17.1	25.685	234	234	0.0022321	2.43	By MS/MS	By MS/MS	By matching	By MS/MS	By MS/MS	By MS/MS	12	17.1	12	8.1	12	12	1257600	284100
Q2YJA2	Q2YJA2	10	10	10	tr|Q2YJA2|Q2YJA2_BRUA2 ParB-like nuclease:ParB-like partition protein OS=Brucella abortus (strain 2308) OX=359391 GN=BAB2_1164 PE=3 SV=1	1	10	10	10	9	8	8	8	8	8	9	8	8	8	8	8	9	8	8	8	8	8	38.7	38.7	38.7	36.17	328	328	0	39.712	By MS/MS	By MS/MS	By MS/MS	By MS/MS	By MS/MS	By MS/MS	36.3	32.3	28	32	32	32	12398000	2931000
Q2YJA3	Q2YJA3	9	9	9	tr|Q2YJA3|Q2YJA3_BRUA2 NifH/frxC family:ATPase, ParA type OS=Brucella abortus (strain 2308) OX=359391 GN=BAB2_1163 PE=4 SV=1	1	9	9	9	8	6	8	8	6	6	8	6	8	8	6	6	8	6	8	8	6	6	30.2	30.2	30.2	44.606	397	397	0	26.653	By MS/MS	By MS/MS	By MS/MS	By MS/MS	By MS/MS	By MS/MS	27.5	19.4	25.9	25.9	18.9	20.2	8332200	1370100
Q2YJA9	Q2YJA9	27	27	27	sp|Q2YJA9|LIVB5_BRUA2 Leu/Ile/Val-binding protein homolog 5 OS=Brucella abortus (strain 2308) OX=359391 GN=BAB2_1153 PE=3 SV=1	1	27	27	27	23	25	22	25	24	24	23	25	22	25	24	24	23	25	22	25	24	24	70.2	70.2	70.2	44.181	406	406	0	301.96	By MS/MS	By MS/MS	By MS/MS	By MS/MS	By MS/MS	By MS/MS	60.3	70.2	67.5	64.8	70.2	68.2	303580000	54129000
Q2YJB6	Q2YJB6	16	16	16	sp|Q2YJB6|Y3646_BRUA2 Putative binding protein BAB2_1146 OS=Brucella abortus (strain 2308) OX=359391 GN=BAB2_1146 PE=3 SV=1	1	16	16	16	14	13	16	14	15	16	14	13	16	14	15	16	14	13	16	14	15	16	56.7	56.7	56.7	34.449	319	319	0	102.6	By MS/MS	By MS/MS	By MS/MS	By MS/MS	By MS/MS	By MS/MS	50.5	47.6	56.7	45.8	53.3	56.7	74988000	16088000
Q2YJB7	Q2YJB7	9	9	9	tr|Q2YJB7|Q2YJB7_BRUA2 Sulfatase OS=Brucella abortus (strain 2308) OX=359391 GN=BAB2_1145 PE=4 SV=1	1	9	9	9	6	5	7	6	8	8	6	5	7	6	8	8	6	5	7	6	8	8	24.4	24.4	24.4	55.804	495	495	0	28.281	By MS/MS	By MS/MS	By MS/MS	By MS/MS	By MS/MS	By MS/MS	17.8	14.1	19.8	18.2	22.2	22.4	5521800	816310
Q2YJD4	Q2YJD4	3	3	3	tr|Q2YJD4|Q2YJD4_BRUA2 Aminotransferase class-III OS=Brucella abortus (strain 2308) OX=359391 GN=BAB2_1125 PE=3 SV=1	1	3	3	3	3	3	2	3	3	3	3	3	2	3	3	3	3	3	2	3	3	3	8.8	8.8	8.8	48.584	452	452	0	6.5647	By MS/MS	By MS/MS	By MS/MS	By MS/MS	By MS/MS	By MS/MS	8.8	8.8	8.8	8.8	8.8	8.8	1797700	347720
Q2YJD6	Q2YJD6	4	4	4	tr|Q2YJD6|Q2YJD6_BRUA2 Bacterial regulatory protein, MarR family OS=Brucella abortus (strain 2308) OX=359391 GN=BAB2_1121 PE=4 SV=1	1	4	4	4	4	3	3	4	4	4	4	3	3	4	4	4	4	3	3	4	4	4	29.4	29.4	29.4	18.873	163	163	0	8.0593	By MS/MS	By MS/MS	By MS/MS	By MS/MS	By MS/MS	By MS/MS	29.4	22.1	22.1	29.4	29.4	29.4	3536700	830900
Q2YJE8	Q2YJE8	12	12	12	tr|Q2YJE8|Q2YJE8_BRUA2 ATP/GTP-binding site motif A (P-loop):Periplasmic binding protein/LacI transcriptional regulator:Twin-arginine translocation OS=Brucella abortus (strain 2308) OX=359391 GN=xylF PE=4 SV=1	1	12	12	12	10	12	11	11	12	10	10	12	11	11	12	10	10	12	11	11	12	10	46.9	46.9	46.9	36.213	339	339	0	113.23	By MS/MS	By MS/MS	By MS/MS	By MS/MS	By MS/MS	By MS/MS	42.2	46.9	44.5	44.5	46.9	41.6	54701000	11084000
Q2YJE9	Q2YJE9	12	12	12	tr|Q2YJE9|Q2YJE9_BRUA2 Putative integral membrane protein OS=Brucella abortus (strain 2308) OX=359391 GN=BAB2_1108 PE=4 SV=1	1	12	12	12	10	8	8	9	8	11	10	8	8	9	8	11	10	8	8	9	8	11	33.9	33.9	33.9	37.253	351	351	0	16.515	By MS/MS	By MS/MS	By MS/MS	By MS/MS	By MS/MS	By MS/MS	33.9	26.2	24.2	27.1	20.5	33.9	18467000	3095900
Q2YJH5	Q2YJH5	2	2	2	sp|Q2YJH5|ZNUA_BRUA2 High-affinity zinc uptake system protein ZnuA OS=Brucella abortus (strain 2308) OX=359391 GN=znuA PE=3 SV=1	1	2	2	2	2	2	2	2	2	2	2	2	2	2	2	2	2	2	2	2	2	2	9.6	9.6	9.6	36.045	334	334	0	19.043	By MS/MS	By MS/MS	By MS/MS	By MS/MS	By MS/MS	By MS/MS	9.6	9.6	9.6	9.6	9.6	9.6	1363800	304370
Q2YJI5	Q2YJI5	3	3	3	tr|Q2YJI5|Q2YJI5_BRUA2 Lipocalin-related protein and Bos/Can/Equ allergen:Aminotransferase class-III OS=Brucella abortus (strain 2308) OX=359391 GN=BAB2_1066 PE=3 SV=1	1	3	3	3	2	3	2	3	3	3	2	3	2	3	3	3	2	3	2	3	3	3	12.5	12.5	12.5	42.905	401	401	0	6.9335	By MS/MS	By MS/MS	By matching	By MS/MS	By MS/MS	By MS/MS	7.7	12.5	8.7	12.5	12.5	12.5	1603100	196620
Q2YJI9	Q2YJI9	8	8	8	tr|Q2YJI9|Q2YJI9_BRUA2 Spermidine/putrescine-binding periplasmic protein OS=Brucella abortus (strain 2308) OX=359391 GN=BAB2_1062 PE=4 SV=1	1	8	8	8	5	7	7	5	6	6	5	7	7	5	6	6	5	7	7	5	6	6	32.4	32.4	32.4	39.047	349	349	0	14.145	By MS/MS	By MS/MS	By matching	By MS/MS	By MS/MS	By MS/MS	19.5	27.8	30.1	19.5	26.4	27.2	3299300	643400
Q2YJJ6	Q2YJJ6	2	2	2	tr|Q2YJJ6|Q2YJJ6_BRUA2 Bacterial extracellular solute-binding protein, family 5 OS=Brucella abortus (strain 2308) OX=359391 GN=BAB2_1055 PE=4 SV=1	1	2	2	2	1	1	2	1	1	1	1	1	2	1	1	1	1	1	2	1	1	1	4.4	4.4	4.4	57.071	518	518	0	4.284	By MS/MS	By MS/MS	By MS/MS	By MS/MS	By matching	By MS/MS	2.7	2.7	4.4	2.7	2.7	2.7	495040	80083
Q2YJK7	Q2YJK7	6	6	6	tr|Q2YJK7|Q2YJK7_BRUA2 Bacterial extracellular solute-binding protein, family 5 OS=Brucella abortus (strain 2308) OX=359391 GN=BAB2_1043 PE=4 SV=1	1	6	6	6	5	4	5	2	5	4	5	4	5	2	5	4	5	4	5	2	5	4	15	15	15	58.875	539	539	0	19.413	By MS/MS	By MS/MS	By MS/MS	By matching	By MS/MS	By MS/MS	13.4	8	13.4	5.8	13.4	9.8	2667500	633410
Q2YJK8	Q2YJK8	7	7	7	tr|Q2YJK8|Q2YJK8_BRUA2 Alpha/beta hydrolase fold:Biotin/lipoyl attachment:Esterase/lipase/thioesterase, active site:2-oxo acid dehydrogenase, acyltr OS=Brucella abortus (strain 2308) OX=359391 GN=BAB2_1042 PE=4 SV=1	1	7	7	7	5	6	7	6	5	5	5	6	7	6	5	5	5	6	7	6	5	5	21	21	21	45.696	428	428	0	19.703	By MS/MS	By MS/MS	By MS/MS	By MS/MS	By MS/MS	By MS/MS	16.1	18.5	21	18.9	16.4	16.6	6186800	846390
Q2YJL5	Q2YJL5	15	15	15	tr|Q2YJL5|Q2YJL5_BRUA2 Aldehyde dehydrogenase OS=Brucella abortus (strain 2308) OX=359391 GN=BAB2_1035 PE=4 SV=1	1	15	15	15	15	15	15	13	13	13	15	15	15	13	13	13	15	15	15	13	13	13	41	41	41	51.564	480	480	0	211.41	By MS/MS	By MS/MS	By MS/MS	By MS/MS	By MS/MS	By MS/MS	41	41	41	37.1	37.1	37.1	50574000	10055000
Q2YJL7	Q2YJL7	7	7	7	tr|Q2YJL7|Q2YJL7_BRUA2 Bacterial regulatory protein, GntR family OS=Brucella abortus (strain 2308) OX=359391 GN=BAB2_1033 PE=4 SV=1	1	7	7	7	7	5	6	7	7	7	7	5	6	7	7	7	7	5	6	7	7	7	33.7	33.7	33.7	27.944	243	243	0	29.604	By MS/MS	By MS/MS	By MS/MS	By MS/MS	By MS/MS	By MS/MS	33.7	27.2	30.5	33.7	33.7	33.7	9479300	1820800
Q2YJM1	Q2YJM1	4	4	4	sp|Q2YJM1|MSRA_BRUA2 Peptide methionine sulfoxide reductase MsrA OS=Brucella abortus (strain 2308) OX=359391 GN=msrA PE=3 SV=1	1	4	4	4	4	4	4	4	3	3	4	4	4	4	3	3	4	4	4	4	3	3	23.4	23.4	23.4	24.017	218	218	0	10.544	By MS/MS	By MS/MS	By MS/MS	By MS/MS	By MS/MS	By MS/MS	23.4	23.4	23.4	23.4	17.9	17.9	3998400	693710
Q2YJM3	Q2YJM3	10	10	10	tr|Q2YJM3|Q2YJM3_BRUA2 Uracil phosphoribosyltransferase OS=Brucella abortus (strain 2308) OX=359391 GN=BAB2_1027 PE=3 SV=1	1	10	10	10	9	10	9	10	10	9	9	10	9	10	10	9	9	10	9	10	10	9	59.2	59.2	59.2	21.152	191	191	0	65.783	By MS/MS	By MS/MS	By MS/MS	By MS/MS	By MS/MS	By MS/MS	55.5	59.2	55.5	59.2	59.2	55.5	23589000	4304200
Q2YJM4	Q2YJM4	4	4	4	sp|Q2YJM4|UBIE_BRUA2 Ubiquinone/menaquinone biosynthesis C-methyltransferase UbiE OS=Brucella abortus (strain 2308) OX=359391 GN=ubiE PE=3 SV=1	1	4	4	4	2	4	4	4	3	2	2	4	4	4	3	2	2	4	4	4	3	2	19.3	19.3	19.3	29.898	269	269	0	6.7079	By MS/MS	By MS/MS	By matching	By MS/MS	By MS/MS	By MS/MS	10	19.3	19.3	19.3	15.2	10	2175800	265250
Q2YJM6	Q2YJM6	15	15	15	tr|Q2YJM6|Q2YJM6_BRUA2 Coenzyme A biosynthesis bifunctional protein CoaBC OS=Brucella abortus (strain 2308) OX=359391 GN=coaBC PE=3 SV=1	1	15	15	15	14	13	13	13	14	14	14	13	13	13	14	14	14	13	13	13	14	14	47.5	47.5	47.5	43.007	406	406	0	69.793	By MS/MS	By MS/MS	By MS/MS	By MS/MS	By MS/MS	By MS/MS	45.1	44.8	45.1	40.9	45.1	47.5	16207000	2582100
Q2YJM7	Q2YJM7	15	15	15	tr|Q2YJM7|Q2YJM7_BRUA2 Peptide chain release factor 3 OS=Brucella abortus (strain 2308) OX=359391 GN=prfC PE=3 SV=1	1	15	15	15	11	12	12	14	12	13	11	12	12	14	12	13	11	12	12	14	12	13	35.6	35.6	35.6	58.955	525	525	0	50.493	By MS/MS	By MS/MS	By MS/MS	By MS/MS	By MS/MS	By MS/MS	27.8	29.1	29.7	33.5	29.7	31.8	13761000	2757200
Q2YJM9	Q2YJM9	6	6	6	tr|Q2YJM9|Q2YJM9_BRUA2 Endonuclease/exonuclease/phosphatase family OS=Brucella abortus (strain 2308) OX=359391 GN=BAB2_1020 PE=4 SV=1	1	6	6	6	6	5	6	6	4	4	6	5	6	6	4	4	6	5	6	6	4	4	31.6	31.6	31.6	31.077	285	285	0	11.56	By MS/MS	By MS/MS	By MS/MS	By MS/MS	By MS/MS	By MS/MS	31.6	24.2	31.6	31.6	21.4	21.4	4257700	875870
Q2YJN4	Q2YJN4	2	2	2	tr|Q2YJN4|Q2YJN4_BRUA2 Nitroreductase family OS=Brucella abortus (strain 2308) OX=359391 GN=BAB2_1015 PE=4 SV=1	1	2	2	2	2	2	1	2	2	2	2	2	1	2	2	2	2	2	1	2	2	2	16.4	16.4	16.4	23.444	207	207	0.0014981	2.5535	By MS/MS	By MS/MS	By MS/MS	By MS/MS	By matching	By MS/MS	16.4	16.4	6.3	16.4	16.4	16.4	919230	242900
Q2YJN6	Q2YJN6	16	16	16	sp|Q2YJN6|GPMA_BRUA2 2,3-bisphosphoglycerate-dependent phosphoglycerate mutase OS=Brucella abortus (strain 2308) OX=359391 GN=gpmA PE=3 SV=1	1	16	16	16	16	15	16	16	15	16	16	15	16	16	15	16	16	15	16	16	15	16	66.5	66.5	66.5	22.886	206	206	0	229.83	By MS/MS	By MS/MS	By MS/MS	By MS/MS	By MS/MS	By MS/MS	66.5	66.5	66.5	66.5	62.1	66.5	198850000	34696000
Q2YJN7	Q2YJN7	12	12	12	sp|Q2YJN7|DAPB_BRUA2 4-hydroxy-tetrahydrodipicolinate reductase OS=Brucella abortus (strain 2308) OX=359391 GN=dapB PE=3 SV=1	1	12	12	12	11	12	11	11	11	12	11	12	11	11	11	12	11	12	11	11	11	12	62.7	62.7	62.7	27.604	268	268	0	188.23	By MS/MS	By MS/MS	By MS/MS	By MS/MS	By MS/MS	By MS/MS	59.3	62.7	59.3	59.3	59.7	62.7	62729000	11668000
Q2YJN9	Q2YJN9	7	7	7	sp|Q2YJN9|GLK_BRUA2 Glucokinase OS=Brucella abortus (strain 2308) OX=359391 GN=glk PE=3 SV=1	1	7	7	7	7	6	7	7	7	7	7	6	7	7	7	7	7	6	7	7	7	7	25.7	25.7	25.7	37.073	343	343	0	21.352	By MS/MS	By MS/MS	By MS/MS	By MS/MS	By MS/MS	By MS/MS	25.7	22.7	25.7	25.7	25.7	25.7	28082000	5734200
Q2YJP0	Q2YJP0	4	4	4	sp|Q2YJP0|MGSA_BRUA2 Methylglyoxal synthase OS=Brucella abortus (strain 2308) OX=359391 GN=mgsA PE=3 SV=1	1	4	4	4	3	3	3	3	4	4	3	3	3	3	4	4	3	3	3	3	4	4	31.2	31.2	31.2	13.546	125	125	0	13.072	By MS/MS	By MS/MS	By MS/MS	By MS/MS	By MS/MS	By MS/MS	24.8	24	24.8	24.8	31.2	31.2	15558000	2884200
Q2YJP1	Q2YJP1	8	8	8	tr|Q2YJP1|Q2YJP1_BRUA2 Peptidase family U6, penicillin-insensitive murein endopeptidase OS=Brucella abortus (strain 2308) OX=359391 GN=mepA PE=4 SV=1	1	8	8	8	6	7	8	7	7	6	6	7	8	7	7	6	6	7	8	7	7	6	27.1	27.1	27.1	37.178	340	340	0	22.659	By MS/MS	By MS/MS	By MS/MS	By MS/MS	By MS/MS	By MS/MS	18.5	24.7	27.1	24.7	22.6	19.7	10706000	1671300
Q2YJP2	Q2YJP2	4	4	4	tr|Q2YJP2|Q2YJP2_BRUA2 Kinesin, motor region OS=Brucella abortus (strain 2308) OX=359391 GN=BAB2_1007 PE=4 SV=1	1	4	4	4	4	4	4	4	4	4	4	4	4	4	4	4	4	4	4	4	4	4	14.2	14.2	14.2	31.931	289	289	0	23.362	By MS/MS	By MS/MS	By MS/MS	By MS/MS	By MS/MS	By MS/MS	14.2	14.2	14.2	14.2	14.2	14.2	9625800	1957500
Q2YJP4	Q2YJP4	5	5	5	tr|Q2YJP4|Q2YJP4_BRUA2 Glutathione S-transferase, N-terminal:Glutathione S-transferase, C-terminal OS=Brucella abortus (strain 2308) OX=359391 GN=BAB2_1005 PE=4 SV=1	1	5	5	5	3	5	4	4	5	4	3	5	4	4	5	4	3	5	4	4	5	4	21.3	21.3	21.3	26.193	230	230	0	46.893	By MS/MS	By MS/MS	By MS/MS	By MS/MS	By MS/MS	By MS/MS	15.2	21.3	15.7	15.7	21.3	15.7	8696700	1003600
Q2YJP7	Q2YJP7	8	8	8	tr|Q2YJP7|Q2YJP7_BRUA2 NADH-ubiquinone oxidoreductase 39 kd subunit OS=Brucella abortus (strain 2308) OX=359391 GN=BAB2_1002 PE=4 SV=1	1	8	8	8	7	7	6	8	6	7	7	7	6	8	6	7	7	7	6	8	6	7	38.7	38.7	38.7	35.813	328	328	0	16.576	By MS/MS	By MS/MS	By MS/MS	By MS/MS	By MS/MS	By MS/MS	32.9	32.9	27.4	38.7	29.9	32.9	5152000	1013600
Q2YJP8	Q2YJP8	20	20	20	sp|Q2YJP8|LEPA_BRUA2 Elongation factor 4 OS=Brucella abortus (strain 2308) OX=359391 GN=lepA PE=3 SV=1	1	20	20	20	19	16	17	20	18	17	19	16	17	20	18	17	19	16	17	20	18	17	44.4	44.4	44.4	66.906	602	602	0	148.72	By MS/MS	By MS/MS	By MS/MS	By MS/MS	By MS/MS	By MS/MS	42.7	36.9	39	44.4	40.5	36.9	35528000	6571100
Q2YJQ0	Q2YJQ0	2	2	2	tr|Q2YJQ0|Q2YJQ0_BRUA2 Selenoprotein W-related OS=Brucella abortus (strain 2308) OX=359391 GN=BAB2_0999 PE=4 SV=1	1	2	2	2	0	1	0	0	2	1	0	1	0	0	2	1	0	1	0	0	2	1	24.8	24.8	24.8	11.55	101	101	0.0015004	2.5705		By matching			By MS/MS	By MS/MS	0	10.9	0	0	24.8	10.9	964260	0
Q2YJQ2	Q2YJQ2	6	6	6	tr|Q2YJQ2|Q2YJQ2_BRUA2 Peptide deformylase OS=Brucella abortus (strain 2308) OX=359391 GN=def-2 PE=3 SV=1	1	6	6	6	6	6	6	6	4	6	6	6	6	6	4	6	6	6	6	6	4	6	33.7	33.7	33.7	21.001	187	187	0	24.957	By MS/MS	By MS/MS	By MS/MS	By MS/MS	By MS/MS	By MS/MS	33.7	33.7	33.7	33.7	20.3	33.7	5307400	1151600
Q2YJQ3	Q2YJQ3	7	7	7	sp|Q2YJQ3|FMT_BRUA2 Methionyl-tRNA formyltransferase OS=Brucella abortus (strain 2308) OX=359391 GN=fmt PE=3 SV=1	1	7	7	7	6	7	6	6	6	6	6	7	6	6	6	6	6	7	6	6	6	6	32	32	32	32.744	306	306	0	50.952	By MS/MS	By MS/MS	By MS/MS	By MS/MS	By MS/MS	By MS/MS	27.1	32	27.1	27.1	27.1	27.1	9562400	1847600
Q2YJQ4	Q2YJQ4	4	4	4	sp|Q2YJQ4|TRUA_BRUA2 tRNA pseudouridine synthase A OS=Brucella abortus (strain 2308) OX=359391 GN=truA PE=3 SV=1	1	4	4	4	4	3	4	4	3	4	4	3	4	4	3	4	4	3	4	4	3	4	18.7	18.7	18.7	28.171	251	251	0	5.4184	By MS/MS	By matching	By MS/MS	By MS/MS	By matching	By MS/MS	18.7	13.5	18.7	18.7	13.5	18.7	1320500	283040
Q2YJQ6	Q2YJQ6	16	16	16	sp|Q2YJQ6|DAPE_BRUA2 Succinyl-diaminopimelate desuccinylase OS=Brucella abortus (strain 2308) OX=359391 GN=dapE PE=3 SV=1	1	16	16	16	15	15	14	14	15	15	15	15	14	14	15	15	15	15	14	14	15	15	48.6	48.6	48.6	42.895	395	395	0	248.04	By MS/MS	By MS/MS	By MS/MS	By MS/MS	By MS/MS	By MS/MS	48.6	48.6	45.6	45.6	45.6	48.1	118760000	20948000
Q2YJQ7	Q2YJQ7	16	16	16	sp|Q2YJQ7|DAPD_BRUA2 2,3,4,5-tetrahydropyridine-2,6-dicarboxylate N-succinyltransferase OS=Brucella abortus (strain 2308) OX=359391 GN=dapD PE=3 SV=1	1	16	16	16	15	15	15	15	13	13	15	15	15	15	13	13	15	15	15	15	13	13	62.7	62.7	62.7	30.753	284	284	0	79.964	By MS/MS	By MS/MS	By MS/MS	By MS/MS	By MS/MS	By MS/MS	59.9	57	59.9	57	46.5	47.9	79846000	15980000
Q2YJQ8	Q2YJQ8	9	9	9	tr|Q2YJQ8|Q2YJQ8_BRUA2 Uncharacterized protein OS=Brucella abortus (strain 2308) OX=359391 GN=BAB2_0990 PE=4 SV=1	1	9	9	9	9	9	9	9	8	9	9	9	9	9	8	9	9	9	9	9	8	9	41.7	41.7	41.7	31.173	276	276	0	49.165	By MS/MS	By MS/MS	By MS/MS	By MS/MS	By MS/MS	By MS/MS	41.7	41.7	41.7	41.7	36.6	41.7	34751000	7102400
Q2YJQ9	Q2YJQ9	3	3	3	tr|Q2YJQ9|Q2YJQ9_BRUA2 Haloacid dehalogenase-like hydrolase:HAD-superfamily hydrolase, subfamily IA, variant 3 OS=Brucella abortus (strain 2308) OX=359391 GN=BAB2_0989 PE=4 SV=1	1	3	3	3	3	3	3	3	2	2	3	3	3	3	2	2	3	3	3	3	2	2	17.5	17.5	17.5	26.671	234	234	0	2.8626	By MS/MS	By MS/MS	By MS/MS	By matching	By matching	By MS/MS	17.5	17.5	17.5	17.5	12.8	12.8	1342700	273700
Q2YJR0	Q2YJR0	13	13	13	sp|Q2YJR0|ARGB_BRUA2 Acetylglutamate kinase OS=Brucella abortus (strain 2308) OX=359391 GN=argB PE=3 SV=1	1	13	13	13	13	11	12	11	11	10	13	11	12	11	11	10	13	11	12	11	11	10	49	49	49	31.497	296	296	0	90.85	By MS/MS	By MS/MS	By MS/MS	By MS/MS	By MS/MS	By MS/MS	49	49	49	49	49	45.3	35160000	6552100
Q2YJR1	Q2YJR1	5	5	5	sp|Q2YJR1|ENGB_BRUA2 Probable GTP-binding protein EngB OS=Brucella abortus (strain 2308) OX=359391 GN=engB PE=3 SV=2	1	5	5	5	5	4	5	4	4	4	5	4	5	4	4	4	5	4	5	4	4	4	22.4	22.4	22.4	26.254	241	241	0	27.75	By MS/MS	By MS/MS	By MS/MS	By MS/MS	By MS/MS	By MS/MS	22.4	18.3	22.4	17.8	18.3	17.8	2964000	486720
Q2YJR9	Q2YJR9	3	3	3	tr|Q2YJR9|Q2YJR9_BRUA2 Bacterial regulatory protein, GntR family OS=Brucella abortus (strain 2308) OX=359391 GN=BAB2_0977 PE=4 SV=1	1	3	3	3	3	3	3	3	3	3	3	3	3	3	3	3	3	3	3	3	3	3	18	18	18	25.232	228	228	0	6.7069	By MS/MS	By MS/MS	By MS/MS	By MS/MS	By MS/MS	By MS/MS	18	18	18	18	18	18	2330900	497150
Q2YJS0	Q2YJS0	17	17	17	tr|Q2YJS0|Q2YJS0_BRUA2 Aldehyde dehydrogenase OS=Brucella abortus (strain 2308) OX=359391 GN=BAB2_0976 PE=3 SV=1	1	17	17	17	16	17	15	14	15	15	16	17	15	14	15	15	16	17	15	14	15	15	41.2	41.2	41.2	52.258	495	495	0	87.374	By MS/MS	By MS/MS	By MS/MS	By MS/MS	By MS/MS	By MS/MS	38.2	41.2	37.4	34.1	35.6	36.6	64717000	13665000
Q2YJS1	Q2YJS1	18	18	18	tr|Q2YJS1|Q2YJS1_BRUA2 DNA gyrase, subunit B:Short-chain dehydrogenase/reductase SDR:Glucose/ribitol dehydrogenase OS=Brucella abortus (strain 2308) OX=359391 GN=BAB2_0975 PE=1 SV=1	1	18	18	18	17	16	18	18	18	17	17	16	18	18	18	17	17	16	18	18	18	17	58.7	58.7	58.7	26.391	252	252	0	146.25	By MS/MS	By MS/MS	By MS/MS	By MS/MS	By MS/MS	By MS/MS	58.7	58.7	58.7	58.7	58.7	58.7	161510000	37655000
Q2YJS2	Q2YJS2	28	28	28	tr|Q2YJS2|Q2YJS2_BRUA2 Bacterial extracellular solute-binding protein, family 5 OS=Brucella abortus (strain 2308) OX=359391 GN=BAB2_0974 PE=4 SV=1	1	28	28	28	27	27	27	25	27	26	27	27	27	25	27	26	27	27	27	25	27	26	58.9	58.9	58.9	53.698	492	492	0	294.84	By MS/MS	By MS/MS	By MS/MS	By MS/MS	By MS/MS	By MS/MS	58.9	58.9	58.9	55.7	58.9	58.9	261050000	57611000
Q2YJS5	Q2YJS5	3	3	3	tr|Q2YJS5|Q2YJS5_BRUA2 ATP/GTP-binding site motif A (P-loop):ABC transporter:AAA ATPase OS=Brucella abortus (strain 2308) OX=359391 GN=BAB2_0971 PE=3 SV=1	1	3	3	3	3	2	3	2	3	3	3	2	3	2	3	3	3	2	3	2	3	3	12.6	12.6	12.6	37.067	341	341	0	3.3516	By MS/MS	By MS/MS	By MS/MS	By MS/MS	By MS/MS	By matching	12.6	8.5	12.6	7	12.6	12.6	1236900	252270
Q2YJS9	Q2YJS9	5	5	5	tr|Q2YJS9|Q2YJS9_BRUA2 Bacterial regulatory proteins, AsnC family:Bacterial regulatory protein, GntR family OS=Brucella abortus (strain 2308) OX=359391 GN=BAB2_0962 PE=4 SV=1	1	5	5	5	4	3	4	5	4	3	4	3	4	5	4	3	4	3	4	5	4	3	26.7	26.7	26.7	25.834	225	225	0	11.195	By MS/MS	By MS/MS	By MS/MS	By MS/MS	By MS/MS	By MS/MS	22.7	16.9	22.7	26.7	22.7	16.9	4120400	787230
Q2YJT0	Q2YJT0	14	14	14	tr|Q2YJT0|Q2YJT0_BRUA2 Dihydrodipicolinate synthetase OS=Brucella abortus (strain 2308) OX=359391 GN=BAB2_0961 PE=3 SV=1	1	14	14	14	12	14	13	11	12	14	12	14	13	11	12	14	12	14	13	11	12	14	51.2	51.2	51.2	34.408	320	320	0	130.33	By MS/MS	By MS/MS	By MS/MS	By MS/MS	By MS/MS	By MS/MS	45.3	51.2	48.8	36.9	40.9	51.2	81345000	17836000
Q2YJT1	Q2YJT1	10	10	10	tr|Q2YJT1|Q2YJT1_BRUA2 Malate/L-lactate dehydrogenase OS=Brucella abortus (strain 2308) OX=359391 GN=BAB2_0960 PE=3 SV=1	1	10	10	10	9	9	9	8	6	7	9	9	9	8	6	7	9	9	9	8	6	7	44.1	44.1	44.1	36.64	345	345	0	91.936	By MS/MS	By MS/MS	By MS/MS	By MS/MS	By MS/MS	By MS/MS	40	40	40	33.9	27	31.3	25231000	5162100
Q2YJT6	Q2YJT6	1	1	1	tr|Q2YJT6|Q2YJT6_BRUA2 Cytochrome c heme-binding site OS=Brucella abortus (strain 2308) OX=359391 GN=BAB2_0955 PE=4 SV=1	1	1	1	1	0	0	0	0	0	1	0	0	0	0	0	1	0	0	0	0	0	1	10	10	10	16.813	150	150	0	3.3544						By MS/MS	0	0	0	0	0	10	84454	0
Q2YJT8	Q2YJT8	6	6	6	tr|Q2YJT8|Q2YJT8_BRUA2 Chaperonin clpA/B:ATP/GTP-binding site motif A (P-loop) OS=Brucella abortus (strain 2308) OX=359391 GN=BAB2_0953 PE=4 SV=1	1	6	6	6	0	0	0	4	5	6	0	0	0	4	5	6	0	0	0	4	5	6	27	27	27	29.499	270	270	0	15.691				By MS/MS	By MS/MS	By MS/MS	0	0	0	18.1	23.3	27	2997800	0
Q2YJU2	Q2YJU2	2	2	2	tr|Q2YJU2|Q2YJU2_BRUA2 Uncharacterized protein OS=Brucella abortus (strain 2308) OX=359391 GN=BAB2_0949 PE=4 SV=1	1	2	2	2	2	2	2	2	1	2	2	2	2	2	1	2	2	2	2	2	1	2	14.3	14.3	14.3	19.318	175	175	0	3.9275	By MS/MS	By MS/MS	By MS/MS	By MS/MS	By MS/MS	By MS/MS	14.3	14.3	14.3	14.3	7.4	14.3	1740700	181630
Q2YJU8	Q2YJU8	9	9	9	tr|Q2YJU8|Q2YJU8_BRUA2 Copper-containing nitrite reductase OS=Brucella abortus (strain 2308) OX=359391 GN=BAB2_0943 PE=3 SV=1	1	9	9	9	2	1	2	8	9	7	2	1	2	8	9	7	2	1	2	8	9	7	26.3	26.3	26.3	40.515	376	376	0	34.167	By matching	By MS/MS	By matching	By MS/MS	By MS/MS	By MS/MS	5.9	2.1	5.1	24.2	26.3	21.5	8865400	70206
Q2YJV0	Q2YJV0	4	4	4	tr|Q2YJV0|Q2YJV0_BRUA2 Cyclic nucleotide-binding domain:Bacterial regulatory protein, Crp family OS=Brucella abortus (strain 2308) OX=359391 GN=BAB2_0941 PE=4 SV=1	1	4	4	4	4	4	3	4	4	4	4	4	3	4	4	4	4	4	3	4	4	4	19.5	19.5	19.5	26.134	231	231	0	8.8173	By MS/MS	By MS/MS	By matching	By MS/MS	By MS/MS	By MS/MS	19.5	19.5	14.7	19.5	19.5	19.5	2234500	273440
Q2YJV3	Q2YJV3	25	25	25	tr|Q2YJV3|Q2YJV3_BRUA2 Periplasmic binding protein/LacI transcriptional regulator OS=Brucella abortus (strain 2308) OX=359391 GN=BAB2_0938 PE=4 SV=1	1	25	25	25	25	25	25	24	24	23	25	25	25	24	24	23	25	25	25	24	24	23	68.9	68.9	68.9	36.625	350	350	0	323.31	By MS/MS	By MS/MS	By MS/MS	By MS/MS	By MS/MS	By MS/MS	68.9	68.9	68.9	68.9	68.9	68.9	692880000	180100000
Q2YJV5	Q2YJV5	8	8	8	tr|Q2YJV5|Q2YJV5_BRUA2 Short-chain dehydrogenase/reductase SDR:Glucose/ribitol dehydrogenase OS=Brucella abortus (strain 2308) OX=359391 GN=BAB2_0935 PE=3 SV=1	1	8	8	8	8	8	8	8	8	6	8	8	8	8	8	6	8	8	8	8	8	6	44.2	44.2	44.2	25.972	242	242	0	44.21	By MS/MS	By MS/MS	By MS/MS	By MS/MS	By MS/MS	By MS/MS	44.2	44.2	44.2	44.2	44.2	34.7	19875000	3956500
Q2YJV6	Q2YJV6	5	5	5	tr|Q2YJV6|Q2YJV6_BRUA2 Carbohydrate kinase, FGGY:Heat shock protein Hsp70:Pentulose kinase OS=Brucella abortus (strain 2308) OX=359391 GN=BAB2_0934 PE=4 SV=1	1	5	5	5	5	2	4	3	4	4	5	2	4	3	4	4	5	2	4	3	4	4	12.5	12.5	12.5	56.254	534	534	0	9.3707	By MS/MS	By MS/MS	By MS/MS	By MS/MS	By MS/MS	By MS/MS	12.5	6	9.7	6.4	9.7	9.7	3399900	941840
Q2YJW2	Q2YJW2	18	18	18	tr|Q2YJW2|Q2YJW2_BRUA2 Nitrous-oxide reductase OS=Brucella abortus (strain 2308) OX=359391 GN=nosZ PE=3 SV=1	1	18	18	18	5	5	5	17	18	17	5	5	5	17	18	17	5	5	5	17	18	17	34.9	34.9	34.9	71.07	639	639	0	141.46	By MS/MS	By MS/MS	By MS/MS	By MS/MS	By MS/MS	By MS/MS	12.7	14.4	13	34.3	34.9	34.3	56208000	921800
Q2YJW8	Q2YJW8	3	3	3	tr|Q2YJW8|Q2YJW8_BRUA2 Cyclic nucleotide-binding domain:Bacterial regulatory protein, Crp family OS=Brucella abortus (strain 2308) OX=359391 GN=nnrR PE=4 SV=1	1	3	3	3	2	0	1	1	0	2	2	0	1	1	0	2	2	0	1	1	0	2	14.2	14.2	14.2	25.768	232	232	0	2.8099	By MS/MS		By MS/MS	By MS/MS		By MS/MS	8.6	0	4.3	4.3	0	9.9	2207900	919010
Q2YJX1	Q2YJX1	10	10	10	tr|Q2YJX1|Q2YJX1_BRUA2 ABC transporter, periplasmic binding protein, putative KO: K02051 sulfonate/nitrate transport system substrate-binding OS=Brucella abortus (strain 2308) OX=359391 GN=BAB2_0919 PE=4 SV=1	1	10	10	10	10	9	8	9	9	9	10	9	8	9	9	9	10	9	8	9	9	9	42.5	42.5	42.5	36.849	346	346	0	48.9	By MS/MS	By MS/MS	By MS/MS	By MS/MS	By MS/MS	By MS/MS	42.5	42.2	39.6	42.2	42.2	39.9	19320000	3876400
Q2YJX5	Q2YJX5	5	5	5	tr|Q2YJX5|Q2YJX5_BRUA2 Protease, putative OS=Brucella abortus (strain 2308) OX=359391 GN=BAB2_0915 PE=4 SV=1	1	5	5	5	1	1	0	3	5	4	1	1	0	3	5	4	1	1	0	3	5	4	23.2	23.2	23.2	33.515	310	310	0	14.859	By matching	By matching		By MS/MS	By MS/MS	By MS/MS	4.5	4.5	0	15.8	23.2	18.7	2730100	31272
Q2YJX6	Q2YJX6	5	5	5	tr|Q2YJX6|Q2YJX6_BRUA2 Peptidase U32 OS=Brucella abortus (strain 2308) OX=359391 GN=BAB2_0914 PE=4 SV=1	1	5	5	5	1	0	0	5	5	5	1	0	0	5	5	5	1	0	0	5	5	5	16.6	16.6	16.6	35.243	325	325	0	241.65	By matching			By MS/MS	By MS/MS	By MS/MS	4.6	0	0	16.6	16.6	16.6	2821900	23012
Q2YJY0	Q2YJY0	11	11	11	tr|Q2YJY0|Q2YJY0_BRUA2 Peptidylprolyl isomerase OS=Brucella abortus (strain 2308) OX=359391 GN=BAB2_0908 PE=4 SV=1	1	11	11	11	9	9	10	10	10	11	9	9	10	10	10	11	9	9	10	10	10	11	42.1	42.1	42.1	33.719	311	311	0	148.16	By MS/MS	By MS/MS	By MS/MS	By MS/MS	By MS/MS	By MS/MS	39.2	39.2	39.2	39.2	42.1	42.1	49214000	8258100
Q2YJY2	Q2YJY2	5	5	5	tr|Q2YJY2|Q2YJY2_BRUA2 Nitrate reductase, delta subunit OS=Brucella abortus (strain 2308) OX=359391 GN=narJ PE=4 SV=1	1	5	5	5	3	3	3	5	5	5	3	3	3	5	5	5	3	3	3	5	5	5	45.4	45.4	45.4	22.337	196	196	0	22.141	By MS/MS	By MS/MS	By MS/MS	By MS/MS	By MS/MS	By MS/MS	26.5	31.1	30.1	45.4	45.4	45.4	11301000	1420600
Q2YJY3	Q2YJY3	19	19	19	tr|Q2YJY3|Q2YJY3_BRUA2 Cytochrome c heme-binding site:4Fe-4S ferredoxin, iron-sulfur binding domain:Nitrate reductase, beta subunit OS=Brucella abortus (strain 2308) OX=359391 GN=narH PE=4 SV=1	1	19	19	19	16	17	16	19	18	19	16	17	16	19	18	19	16	17	16	19	18	19	41	41	41	58.144	512	512	0	79.201	By MS/MS	By MS/MS	By MS/MS	By MS/MS	By MS/MS	By MS/MS	35.7	37.1	36.9	41	39.5	41	64606000	7773600
Q2YJY4	Q2YJY4	24	24	24	tr|Q2YJY4|Q2YJY4_BRUA2 Nitrate reductase, alpha subunit:Prokaryotic molybdopterin oxidoreductase:Molybdopterin oxidoreductase:Molydopterin dinucleot OS=Brucella abortus (strain 2308) OX=359391 GN=narG PE=3 SV=1	1	24	24	24	19	20	18	23	21	19	19	20	18	23	21	19	19	20	18	23	21	19	27.7	27.7	27.7	139.28	1244	1244	0	229.77	By MS/MS	By MS/MS	By MS/MS	By MS/MS	By MS/MS	By MS/MS	23.4	24.4	21.9	26.8	24.8	22.8	31001000	4845800
Q2YJY8	Q2YJY8	2	2	2	tr|Q2YJY8|Q2YJY8_BRUA2 Uncharacterized protein OS=Brucella abortus (strain 2308) OX=359391 GN=BAB2_0896 PE=4 SV=1	1	2	2	2	2	2	1	2	1	1	2	2	1	2	1	1	2	2	1	2	1	1	14.5	14.5	14.5	18.919	165	165	0	3.3817	By MS/MS	By matching	By matching	By MS/MS	By MS/MS	By MS/MS	14.5	14.5	8.5	14.5	8.5	8.5	364410	38235
Q2YJZ2	Q2YJZ2	2	2	2	sp|Q2YJZ2|NRDI_BRUA2 Protein NrdI OS=Brucella abortus (strain 2308) OX=359391 GN=nrdI PE=3 SV=1	1	2	2	2	2	2	2	2	2	2	2	2	2	2	2	2	2	2	2	2	2	2	22.2	22.2	22.2	14.656	135	135	0	18.16	By MS/MS	By MS/MS	By matching	By MS/MS	By MS/MS	By MS/MS	22.2	22.2	22.2	22.2	22.2	22.2	1664600	183700
Q2YJZ3	Q2YJZ3	19	19	19	tr|Q2YJZ3|Q2YJZ3_BRUA2 Ribonucleoside-diphosphate reductase OS=Brucella abortus (strain 2308) OX=359391 GN=nrdE PE=3 SV=1	1	19	19	19	17	17	16	17	18	18	17	17	16	17	18	18	17	17	16	17	18	18	37.7	37.7	37.7	80.571	713	713	0	130.77	By MS/MS	By MS/MS	By MS/MS	By MS/MS	By MS/MS	By MS/MS	33.1	33.8	31.1	33.8	36.3	36.3	32624000	6230100
Q2YJZ4	Q2YJZ4	15	15	15	tr|Q2YJZ4|Q2YJZ4_BRUA2 Ribonucleoside-diphosphate reductase subunit beta OS=Brucella abortus (strain 2308) OX=359391 GN=nrdF PE=3 SV=1	1	15	15	15	14	12	12	12	15	14	14	12	12	12	15	14	14	12	12	12	15	14	47.7	47.7	47.7	37.714	329	329	0	262.36	By MS/MS	By MS/MS	By MS/MS	By MS/MS	By MS/MS	By MS/MS	47.7	47.1	44.7	39.8	47.7	42.6	61208000	10342000
Q2YJZ8	Q2YJZ8	12	12	12	tr|Q2YJZ8|Q2YJZ8_BRUA2 Probable septum site-determining protein MinC OS=Brucella abortus (strain 2308) OX=359391 GN=minC PE=3 SV=1	1	12	12	12	8	10	9	10	9	10	8	10	9	10	9	10	8	10	9	10	9	10	48.6	48.6	48.6	27.159	253	253	0	63.586	By MS/MS	By MS/MS	By MS/MS	By MS/MS	By MS/MS	By MS/MS	41.1	45.5	41.1	45.5	44.3	44.3	23686000	2668900
Q2YJZ9	Q2YJZ9	8	8	8	tr|Q2YJZ9|Q2YJZ9_BRUA2 Site-determining protein OS=Brucella abortus (strain 2308) OX=359391 GN=minD PE=3 SV=1	1	8	8	8	6	6	6	8	8	7	6	6	6	8	8	7	6	6	6	8	8	7	39.1	39.1	39.1	29.413	271	271	0	61.993	By MS/MS	By MS/MS	By MS/MS	By MS/MS	By MS/MS	By MS/MS	28.8	25.1	28.8	39.1	39.1	33.9	6408500	577800
Q2YK02	Q2YK02	12	12	12	tr|Q2YK02|Q2YK02_BRUA2 Uncharacterized protein OS=Brucella abortus (strain 2308) OX=359391 GN=BAB2_0880 PE=4 SV=1	1	12	12	12	11	11	11	9	10	11	11	11	11	9	10	11	11	11	11	9	10	11	73.8	73.8	73.8	13.431	130	130	0	213.73	By MS/MS	By MS/MS	By MS/MS	By MS/MS	By MS/MS	By MS/MS	73.8	73.8	73.8	67.7	73.8	73.8	219370000	50317000
Q2YK03	Q2YK03	12	12	12	tr|Q2YK03|Q2YK03_BRUA2 Bacterial extracellular solute-binding protein, family 1 OS=Brucella abortus (strain 2308) OX=359391 GN=BAB2_0879 PE=4 SV=1	1	12	12	12	12	11	12	12	10	11	12	11	12	12	10	11	12	11	12	12	10	11	44.8	44.8	44.8	38.365	348	348	0	169.71	By MS/MS	By MS/MS	By MS/MS	By MS/MS	By MS/MS	By MS/MS	44.8	44.8	44.8	44.8	37.9	44.8	83326000	23251000
Q2YK04	Q2YK04	2	2	2	tr|Q2YK04|Q2YK04_BRUA2 Spermidine/putrescine import ATP-binding protein PotA OS=Brucella abortus (strain 2308) OX=359391 GN=potA PE=3 SV=1	1	2	2	2	1	1	1	2	1	1	1	1	1	2	1	1	1	1	1	2	1	1	9	9	9	39.107	355	355	0.001506	2.6073	By MS/MS	By MS/MS	By MS/MS	By MS/MS	By MS/MS	By matching	3.4	5.6	5.6	9	5.6	5.6	557050	92318
Q2YK11	Q2YK11	6	6	6	tr|Q2YK11|Q2YK11_BRUA2 Secretion protein HlyD OS=Brucella abortus (strain 2308) OX=359391 GN=BAB2_0869 PE=3 SV=1	1	6	6	6	5	4	5	5	4	5	5	4	5	5	4	5	5	4	5	5	4	5	20.2	20.2	20.2	43.99	411	411	0	17.308	By MS/MS	By MS/MS	By MS/MS	By MS/MS	By MS/MS	By MS/MS	16.3	12.7	16.3	16.3	13.9	16.3	4155000	988760
Q2YK12	Q2YK12	12	12	12	tr|Q2YK12|Q2YK12_BRUA2 Uncharacterized protein OS=Brucella abortus (strain 2308) OX=359391 GN=BAB2_0868 PE=4 SV=1	1	12	12	12	10	10	10	11	11	9	10	10	10	11	11	9	10	10	10	11	11	9	53.1	53.1	53.1	18.517	177	177	0	216.9	By MS/MS	By MS/MS	By MS/MS	By MS/MS	By MS/MS	By MS/MS	52.5	52.5	52.5	53.1	53.1	52.5	294850000	41934000
Q2YK18	Q2YK18	8	8	8	sp|Q2YK18|HDEA_BRUA2 Probable acid stress chaperone HdeA OS=Brucella abortus (strain 2308) OX=359391 GN=hdeA PE=1 SV=1	1	8	8	8	8	8	8	7	8	7	8	8	8	7	8	7	8	8	8	7	8	7	47.4	47.4	47.4	12.332	114	114	0	44.293	By MS/MS	By MS/MS	By MS/MS	By MS/MS	By MS/MS	By MS/MS	47.4	47.4	47.4	42.1	47.4	47.4	52752000	15543000
Q2YK23	Q2YK23	7	7	7	tr|Q2YK23|Q2YK23_BRUA2 Bacterial regulatory protein LysR, HTH motif:LysR substrate binding domain OS=Brucella abortus (strain 2308) OX=359391 GN=BAB2_0857 PE=4 SV=1	1	7	7	7	7	6	7	7	7	6	7	6	7	7	7	6	7	6	7	7	7	6	30.2	30.2	30.2	33.11	295	295	0	47.205	By MS/MS	By MS/MS	By MS/MS	By MS/MS	By MS/MS	By MS/MS	30.2	26.8	30.2	30.2	30.2	26.8	7142100	1999100
Q2YK24	Q2YK24	9	9	9	tr|Q2YK24|Q2YK24_BRUA2 Mannose-6-phosphate isomerase, type II:ATP/GTP-binding site motif A (P-loop):Nucleotidyl transferase:Mannose-1-phosphate guan OS=Brucella abortus (strain 2308) OX=359391 GN=BAB2_0856 PE=3 SV=1	1	9	9	9	9	9	7	7	6	9	9	9	7	7	6	9	9	9	7	7	6	9	28	28	28	51.734	471	471	0	75.203	By MS/MS	By MS/MS	By MS/MS	By MS/MS	By MS/MS	By MS/MS	28	28	22.1	22.1	19.3	28	26115000	4903700
Q2YK25	Q2YK25	13	13	13	tr|Q2YK25|Q2YK25_BRUA2 Phosphoglucomutase/phosphomannomutase:Phosphogluc omutase/phosphomannomutase C terminal:Phosphoglucomutase/phosphomannomutase OS=Brucella abortus (strain 2308) OX=359391 GN=BAB2_0855 PE=3 SV=1	1	13	13	13	12	11	11	12	11	12	12	11	11	12	11	12	12	11	11	12	11	12	30.8	30.8	30.8	50.611	477	477	0	61.149	By MS/MS	By MS/MS	By MS/MS	By MS/MS	By MS/MS	By MS/MS	28.3	27	23.1	28.3	26.4	30.6	14787000	2878400
Q2YK26	Q2YK26	6	6	6	tr|Q2YK26|Q2YK26_BRUA2 Peptidase family T4 OS=Brucella abortus (strain 2308) OX=359391 GN=BAB2_0854 PE=4 SV=1	1	6	6	6	6	6	6	6	6	6	6	6	6	6	6	6	6	6	6	6	6	6	26.9	26.9	26.9	34.095	335	335	0	55.149	By MS/MS	By MS/MS	By MS/MS	By MS/MS	By MS/MS	By MS/MS	26.9	26.9	26.9	26.9	26.9	26.9	6148800	1278600
Q2YK29	Q2YK29	21	21	21	tr|Q2YK29|Q2YK29_BRUA2 Inosine-5-monophosphate dehydrogenase OS=Brucella abortus (strain 2308) OX=359391 GN=guaB PE=3 SV=1	1	21	21	21	18	20	20	20	19	20	18	20	20	20	19	20	18	20	20	20	19	20	55.3	55.3	55.3	52.337	497	497	0	323.31	By MS/MS	By MS/MS	By MS/MS	By MS/MS	By MS/MS	By MS/MS	47.3	52.9	50.9	53.5	49.3	53.5	115780000	17808000
Q2YK30	Q2YK30	2	2	2	tr|Q2YK30|Q2YK30_BRUA2 Cytochrome c heme-binding site:Cytochrome c, class I OS=Brucella abortus (strain 2308) OX=359391 GN=BAB2_0850 PE=4 SV=1	1	2	2	2	2	0	2	2	1	2	2	0	2	2	1	2	2	0	2	2	1	2	10.5	10.5	10.5	39.968	372	372	0	14.759	By MS/MS		By MS/MS	By MS/MS	By MS/MS	By MS/MS	10.5	0	10.5	10.5	5.9	10.5	1442300	298110
Q2YK32	Q2YK32	31	31	31	tr|Q2YK32|Q2YK32_BRUA2 Catalase OS=Brucella abortus (strain 2308) OX=359391 GN=BAB2_0848 PE=4 SV=1	1	31	31	31	31	28	30	27	29	29	31	28	30	27	29	29	31	28	30	27	29	29	68.3	68.3	68.3	56.446	499	499	0	323.31	By MS/MS	By MS/MS	By MS/MS	By MS/MS	By MS/MS	By MS/MS	68.3	67.9	67.9	59.9	67.9	67.9	464720000	69885000
Q2YK35	Q2YK35	4	4	4	tr|Q2YK35|Q2YK35_BRUA2 SAM (And some other nucleotide) binding motif:Bacterial Sun/eukaryotic nucleolar Nop1/Nop2 OS=Brucella abortus (strain 2308) OX=359391 GN=BAB2_0845 PE=3 SV=1	1	4	4	4	3	3	4	3	4	4	3	3	4	3	4	4	3	3	4	3	4	4	10.5	10.5	10.5	46.469	429	429	0	20.842	By MS/MS	By MS/MS	By MS/MS	By MS/MS	By MS/MS	By MS/MS	6.5	6.5	10.5	7.9	10.5	10.5	3110900	462000
Q2YK36	Q2YK36	2	2	2	tr|Q2YK36|Q2YK36_BRUA2 Phenylacetic acid degradation-related protein:Thioesterase superfamily OS=Brucella abortus (strain 2308) OX=359391 GN=BAB2_0844 PE=4 SV=1	1	2	2	2	2	1	2	2	2	1	2	1	2	2	2	1	2	1	2	2	2	1	10.6	10.6	10.6	16.388	151	151	0.0086455	1.7955	By MS/MS	By MS/MS	By MS/MS	By MS/MS	By MS/MS	By MS/MS	10.6	5.3	10.6	10.6	10.6	5.3	1258300	214890
Q2YK37	Q2YK37	6	6	6	tr|Q2YK37|Q2YK37_BRUA2 5-methylthioadenosine nucleosidase / S-adenosylhomocysteine nucleosidase OS=Brucella abortus (strain 2308) OX=359391 GN=BAB2_0843 PE=4 SV=1	1	6	6	6	6	3	5	6	6	5	6	3	5	6	6	5	6	3	5	6	6	5	43.3	43.3	43.3	22.102	210	210	0	66.066	By MS/MS	By MS/MS	By MS/MS	By MS/MS	By MS/MS	By MS/MS	43.3	24.3	38.6	43.3	43.3	34.3	7489000	1509900
Q2YK38	Q2YK38	24	24	24	sp|Q2YK38|GUAA_BRUA2 GMP synthase [glutamine-hydrolyzing] OS=Brucella abortus (strain 2308) OX=359391 GN=guaA PE=3 SV=1	1	24	24	24	21	22	24	21	22	22	21	22	24	21	22	22	21	22	24	21	22	22	46.3	46.3	46.3	57.141	520	520	0	318.89	By MS/MS	By MS/MS	By MS/MS	By MS/MS	By MS/MS	By MS/MS	43.3	42.7	46.3	43.3	42.1	42.1	67556000	10377000
Q2YK40	Q2YK40	9	9	9	sp|Q2YK40|Y840_BRUA2 UPF0423 protein BAB2_0840 OS=Brucella abortus (strain 2308) OX=359391 GN=BAB2_0840 PE=3 SV=1	1	9	9	9	8	9	8	8	9	9	8	9	8	8	9	9	8	9	8	8	9	9	39.6	39.6	39.6	19.894	182	182	0	103.88	By MS/MS	By MS/MS	By MS/MS	By MS/MS	By MS/MS	By MS/MS	39.6	39.6	39.6	39.6	39.6	39.6	82417000	12580000
Q2YK44	Q2YK44	37	37	37	sp|Q2YK44|PHK_BRUA2 Probable phosphoketolase OS=Brucella abortus (strain 2308) OX=359391 GN=BAB2_0836 PE=3 SV=1	1	37	37	37	34	33	37	34	34	32	34	33	37	34	34	32	34	33	37	34	34	32	49.9	49.9	49.9	89.239	789	789	0	322.83	By MS/MS	By MS/MS	By MS/MS	By MS/MS	By MS/MS	By MS/MS	46.9	47.4	49.9	48.4	46.9	47.4	177850000	29768000
Q2YK45	Q2YK45	11	11	11	tr|Q2YK45|Q2YK45_BRUA2 Acetate kinase OS=Brucella abortus (strain 2308) OX=359391 GN=ackA PE=3 SV=1	1	11	11	11	9	9	10	10	9	9	9	9	10	10	9	9	9	9	10	10	9	9	39.7	39.7	39.7	43.376	401	401	0	23.033	By MS/MS	By MS/MS	By MS/MS	By MS/MS	By MS/MS	By MS/MS	33.2	32.9	36.4	36.2	32.9	31.4	9048300	1552200
Q2YK48	Q2YK48	1	1	1	tr|Q2YK48|Q2YK48_BRUA2 Bacterial regulatory protein, GntR family OS=Brucella abortus (strain 2308) OX=359391 GN=BAB2_0832 PE=4 SV=1	1	1	1	1	1	1	1	1	1	1	1	1	1	1	1	1	1	1	1	1	1	1	6.2	6.2	6.2	24.928	225	225	0.0057887	1.9335	By matching	By matching	By MS/MS	By matching	By MS/MS	By matching	6.2	6.2	6.2	6.2	6.2	6.2	604080	133480
Q2YK49	Q2YK49	4	4	4	tr|Q2YK49|Q2YK49_BRUA2 Zinc-containing alcohol dehydrogenase superfamily OS=Brucella abortus (strain 2308) OX=359391 GN=BAB2_0831 PE=4 SV=1	1	4	4	4	4	3	4	4	3	2	4	3	4	4	3	2	4	3	4	4	3	2	14.3	14.3	14.3	35.134	335	335	0	16.905	By MS/MS	By MS/MS	By MS/MS	By MS/MS	By MS/MS	By MS/MS	14.3	10.7	14.3	14.3	10.7	8.1	2328000	521610
Q2YK50	Q2YK50	10	10	10	sp|Q2YK50|LIVB8_BRUA2 Leu/Ile/Val-binding protein homolog 8 OS=Brucella abortus (strain 2308) OX=359391 GN=BAB2_0830 PE=3 SV=1	1	10	10	10	9	8	9	8	9	8	9	8	9	8	9	8	9	8	9	8	9	8	34.5	34.5	34.5	42.457	403	403	0	23.205	By MS/MS	By MS/MS	By MS/MS	By MS/MS	By MS/MS	By MS/MS	34.2	31.5	31.5	31.3	34.2	28.5	4938600	1248000
Q2YK52	Q2YK52	3	3	3	tr|Q2YK52|Q2YK52_BRUA2 Glutelin:ATP/GTP-binding site motif A (P-loop):Bacterial inner-membrane translocator:Tetracycline resistance protein:ABC tran OS=Brucella abortus (strain 2308) OX=359391 GN=BAB2_0828 PE=3 SV=1	1	3	3	3	2	2	2	2	1	3	2	2	2	2	1	3	2	2	2	2	1	3	4.9	4.9	4.9	65.608	609	609	0.0036684	2.2357	By MS/MS	By MS/MS	By MS/MS	By MS/MS	By MS/MS	By MS/MS	3.6	3.6	3.6	3.6	1.8	4.9	1266500	212340
Q2YK58	Q2YK58	4	4	4	sp|Q2YK58|LIVB7_BRUA2 Leu/Ile/Val-binding protein homolog 7 OS=Brucella abortus (strain 2308) OX=359391 GN=BAB2_0822 PE=3 SV=1	1	4	4	4	3	3	4	4	3	3	3	3	4	4	3	3	3	3	4	4	3	3	13.3	13.3	13.3	42.428	399	399	0	10.692	By MS/MS	By MS/MS	By MS/MS	By MS/MS	By MS/MS	By MS/MS	9.8	10.3	13.3	13.3	9.8	10.3	3066300	533390
Q2YK59	Q2YK59	9	9	9	tr|Q2YK59|Q2YK59_BRUA2 NAD binding site:Zinc-containing alcohol dehydrogenase superfamily:Zinc-containing alcohol dehydrogenase OS=Brucella abortus (strain 2308) OX=359391 GN=BAB2_0821 PE=3 SV=1	1	9	9	9	9	8	8	7	7	8	9	8	8	7	7	8	9	8	8	7	7	8	29.6	29.6	29.6	39.615	375	375	0	67.326	By MS/MS	By MS/MS	By MS/MS	By MS/MS	By MS/MS	By MS/MS	29.6	26.7	26.7	22.4	24.3	26.7	7026700	1736100
Q2YK66	Q2YK66	16	16	16	sp|Q2YK66|Y3312_BRUA2 Putative ABC transporter peptide-binding protein BAB2_0812 OS=Brucella abortus (strain 2308) OX=359391 GN=BAB2_0812 PE=3 SV=1	1	16	16	16	16	15	16	16	15	13	16	15	16	16	15	13	16	15	16	16	15	13	41.4	41.4	41.4	57.376	527	527	0	70.118	By MS/MS	By MS/MS	By MS/MS	By MS/MS	By MS/MS	By MS/MS	41.4	38.3	41.4	41.4	39.5	32.8	44836000	7535100
Q2YK67	Q2YK67	5	5	5	tr|Q2YK67|Q2YK67_BRUA2 Bacterial regulatory protein, GntR family OS=Brucella abortus (strain 2308) OX=359391 GN=BAB2_0811 PE=4 SV=1	1	5	5	5	4	3	5	5	4	4	4	3	5	5	4	4	4	3	5	5	4	4	23.6	23.6	23.6	27.4	242	242	0	21.478	By MS/MS	By MS/MS	By MS/MS	By MS/MS	By MS/MS	By MS/MS	18.6	13.2	23.6	23.6	18.6	18.6	3538500	619450
Q2YK68	Q2YK68	4	4	4	tr|Q2YK68|Q2YK68_BRUA2 Putative N-acetylmannosamine-6-phosphate 2-epimerase OS=Brucella abortus (strain 2308) OX=359391 GN=nanE PE=3 SV=1	1	4	4	4	1	2	2	2	4	3	1	2	2	2	4	3	1	2	2	2	4	3	10.9	10.9	10.9	53.946	525	525	0	3.9669	By matching	By MS/MS	By matching	By MS/MS	By MS/MS	By matching	2.3	6.3	6.3	6.3	10.9	8.6	842330	43889
Q2YK69	Q2YK69	3	3	3	sp|Q2YK69|NANM_BRUA2 N-acetylneuraminate epimerase OS=Brucella abortus (strain 2308) OX=359391 GN=nanM PE=3 SV=1	1	3	3	3	3	1	2	1	2	2	3	1	2	1	2	2	3	1	2	1	2	2	13.1	13.1	13.1	40.712	388	388	0	4.8871	By MS/MS	By matching	By MS/MS	By matching	By MS/MS	By MS/MS	13.1	5.9	9.3	5.9	9.3	9.3	1071300	381980
Q2YK77	Q2YK77	3	3	3	tr|Q2YK77|Q2YK77_BRUA2 Peptide methionine sulfoxide reductase MsrB OS=Brucella abortus (strain 2308) OX=359391 GN=msrB PE=3 SV=1	1	3	3	3	2	3	2	2	3	2	2	3	2	2	3	2	2	3	2	2	3	2	30.1	30.1	30.1	16.297	146	146	0	32.844	By MS/MS	By MS/MS	By MS/MS	By MS/MS	By MS/MS	By MS/MS	19.9	30.1	19.9	23.3	30.1	19.9	3160000	378920
Q2YK82	Q2YK82	14	14	14	tr|Q2YK82|Q2YK82_BRUA2 Amino acid-binding ACT:D-isomer specific 2-hydroxyacid dehydrogenase, catalytic domain:D-isomer specific 2-hydroxyacid dehydr OS=Brucella abortus (strain 2308) OX=359391 GN=serA-2 PE=1 SV=1	1	14	14	14	13	14	12	13	13	14	13	14	12	13	13	14	13	14	12	13	13	14	43.9	43.9	43.9	44.664	412	412	0	125.97	By MS/MS	By MS/MS	By MS/MS	By MS/MS	By MS/MS	By MS/MS	41.3	43.9	39.6	41.3	41.3	43.9	88073000	12127000
Q2YK83	Q2YK83	2	2	2	tr|Q2YK83|Q2YK83_BRUA2 Peptide deformylase OS=Brucella abortus (strain 2308) OX=359391 GN=def-1 PE=3 SV=1	1	2	2	2	2	0	0	1	0	1	2	0	0	1	0	1	2	0	0	1	0	1	16.5	16.5	16.5	18.856	164	164	0	4.9753	By MS/MS			By MS/MS		By MS/MS	16.5	0	0	10.4	0	6.1	382830	222210
Q2YK88	Q2YK88	5	5	5	tr|Q2YK88|Q2YK88_BRUA2 Bacterial regulatory protein, GntR family OS=Brucella abortus (strain 2308) OX=359391 GN=BAB2_0777 PE=4 SV=1	1	5	5	5	4	2	4	5	5	4	4	2	4	5	5	4	4	2	4	5	5	4	28.1	28.1	28.1	26.196	235	235	0	74.556	By MS/MS	By MS/MS	By MS/MS	By MS/MS	By MS/MS	By MS/MS	20.9	11.9	23.4	28.1	28.1	23.4	2402900	418920
Q2YK91	Q2YK91	2	2	2	tr|Q2YK91|Q2YK91_BRUA2 Bacterial regulatory protein TetR, HTH motif OS=Brucella abortus (strain 2308) OX=359391 GN=BAB2_0774 PE=4 SV=1	1	2	2	2	2	2	2	1	2	2	2	2	2	1	2	2	2	2	2	1	2	2	7.9	7.9	7.9	26.08	239	239	0.001497	2.552	By MS/MS	By MS/MS	By MS/MS	By MS/MS	By matching	By MS/MS	7.9	7.9	7.9	7.9	7.9	7.9	326100	38222
Q2YK94	Q2YK94	3	3	3	tr|Q2YK94|Q2YK94_BRUA2 Cupin domain OS=Brucella abortus (strain 2308) OX=359391 GN=BAB2_0770 PE=4 SV=1	1	3	3	3	2	2	2	3	3	2	2	2	2	3	3	2	2	2	2	3	3	2	28	28	28	14.506	132	132	0	4.5028	By matching	By MS/MS	By MS/MS	By MS/MS	By MS/MS	By MS/MS	10.6	28	28	28	28	28	1446300	185540
Q2YK97	Q2YK97	10	10	10	tr|Q2YK97|Q2YK97_BRUA2 Twin-arginine translocation pathway signal OS=Brucella abortus (strain 2308) OX=359391 GN=BAB2_0767 PE=4 SV=1	1	10	10	10	9	9	9	9	9	8	9	9	9	9	9	8	9	9	9	9	9	8	36.2	36.2	36.2	36.229	340	340	0	113.93	By MS/MS	By MS/MS	By MS/MS	By MS/MS	By MS/MS	By MS/MS	33.8	32.9	33.2	33.8	33.8	28.8	17460000	3874700
Q2YKA5	Q2YKA5	6	6	6	tr|Q2YKA5|Q2YKA5_BRUA2 Uncharacterized protein OS=Brucella abortus (strain 2308) OX=359391 GN=BAB2_0759 PE=4 SV=1	1	6	6	6	6	4	5	5	5	4	6	4	5	5	5	4	6	4	5	5	5	4	53.4	53.4	53.4	13.446	116	116	0	53.898	By MS/MS	By MS/MS	By MS/MS	By MS/MS	By MS/MS	By MS/MS	53.4	37.9	43.1	46.6	46.6	39.7	18820000	3661500
Q2YKA8	Q2YKA8	2	2	2	tr|Q2YKA8|Q2YKA8_BRUA2 Glyoxalase/Bleomycin resistance protein/dioxygenase domain OS=Brucella abortus (strain 2308) OX=359391 GN=BAB2_0756 PE=4 SV=1	1	2	2	2	2	2	2	2	2	2	2	2	2	2	2	2	2	2	2	2	2	2	11.2	11.2	11.2	27.482	259	259	0	4.1192	By MS/MS	By MS/MS	By MS/MS	By MS/MS	By MS/MS	By MS/MS	11.2	11.2	11.2	11.2	11.2	11.2	1076800	220210
Q2YKB2	Q2YKB2	5	5	5	sp|Q2YKB2|METAA_BRUA2 Homoserine O-acetyltransferase OS=Brucella abortus (strain 2308) OX=359391 GN=metAA PE=3 SV=1	1	5	5	5	3	3	3	2	3	3	3	3	3	2	3	3	3	3	3	2	3	3	23.2	23.2	23.2	35.245	306	306	0	6.8256	By matching	By MS/MS	By MS/MS	By MS/MS	By MS/MS	By MS/MS	13.1	12.7	13.1	8.8	13.1	15.7	1488500	291850
Q2YKC1	Q2YKC1	7	7	7	tr|Q2YKC1|Q2YKC1_BRUA2 Molybdenum cofactor biosynthesis protein OS=Brucella abortus (strain 2308) OX=359391 GN=BAB2_0741 PE=4 SV=1	1	7	7	7	5	7	5	6	5	6	5	7	5	6	5	6	5	7	5	6	5	6	39.5	39.5	39.5	18.384	172	172	0	52.827	By MS/MS	By MS/MS	By MS/MS	By MS/MS	By MS/MS	By MS/MS	29.1	39.5	29.1	34.3	29.1	34.3	17771000	3083200
Q2YKC2	Q2YKC2	10	10	10	tr|Q2YKC2|Q2YKC2_BRUA2 Uncharacterized protein OS=Brucella abortus (strain 2308) OX=359391 GN=BAB2_0740 PE=4 SV=1	1	10	10	10	8	9	9	9	10	8	8	9	9	9	10	8	8	9	9	9	10	8	54.3	54.3	54.3	22.256	199	199	0	73.242	By MS/MS	By MS/MS	By MS/MS	By MS/MS	By MS/MS	By MS/MS	49.7	49.2	54.3	49.7	54.3	49.7	55670000	13687000
Q2YKC3	Q2YKC3	3	3	3	tr|Q2YKC3|Q2YKC3_BRUA2 Flavin-containing monooxygenase FMO:Pyridine nucleotide-disulphide oxidoreductase, class I:FAD-dependent pyridine nucleotide OS=Brucella abortus (strain 2308) OX=359391 GN=BAB2_0739 PE=4 SV=1	1	3	3	3	2	1	2	3	2	2	2	1	2	3	2	2	2	1	2	3	2	2	8.8	8.8	8.8	48.137	442	442	0	3.2984	By matching	By MS/MS	By MS/MS	By MS/MS	By MS/MS	By MS/MS	5.9	3.2	6.1	8.8	5.9	5.9	46848000	6299900
Q2YKD1	Q2YKD1	7	7	7	tr|Q2YKD1|Q2YKD1_BRUA2 HTH-type transcriptional regulator OS=Brucella abortus (strain 2308) OX=359391 GN=BAB2_0731 PE=3 SV=1	1	7	7	7	7	5	7	7	7	7	7	5	7	7	7	7	7	5	7	7	7	7	42.7	42.7	42.7	20.596	178	178	0	21.272	By MS/MS	By MS/MS	By MS/MS	By MS/MS	By MS/MS	By MS/MS	42.7	32.6	42.7	42.7	42.7	42.7	7733000	1731500
Q2YKD4	Q2YKD4	2	2	2	tr|Q2YKD4|Q2YKD4_BRUA2 Cytochrome bd ubiquinol oxidase, subunit I OS=Brucella abortus (strain 2308) OX=359391 GN=cydA PE=4 SV=1	1	2	2	2	2	1	1	2	2	2	2	1	1	2	2	2	2	1	1	2	2	2	5.9	5.9	5.9	57.674	525	525	0.0050946	2.0645	By MS/MS	By matching	By matching	By MS/MS	By MS/MS	By matching	5.9	3.4	3.4	5.9	5.9	5.9	1193700	277670
Q2YKD5	Q2YKD5	1	1	1	tr|Q2YKD5|Q2YKD5_BRUA2 Beta and gamma crystallin:Cytochrome bd ubiquinol oxidase, subunit II OS=Brucella abortus (strain 2308) OX=359391 GN=cydB PE=4 SV=1	1	1	1	1	0	0	0	1	0	0	0	0	0	1	0	0	0	0	0	1	0	0	4.2	4.2	4.2	42.068	384	384	0.0029477	2.3171				By MS/MS			0	0	0	4.2	0	0	103980	0
Q2YKD7	Q2YKD7	2	2	2	tr|Q2YKD7|Q2YKD7_BRUA2 Bacterial regulatory protein, GntR family:Bacterial regulatory protein, DeoR family OS=Brucella abortus (strain 2308) OX=359391 GN=BAB2_0725 PE=4 SV=1	1	2	2	2	2	1	1	2	2	1	2	1	1	2	2	1	2	1	1	2	2	1	10.5	10.5	10.5	27.967	257	257	0	22.551	By MS/MS	By MS/MS	By matching	By MS/MS	By MS/MS	By MS/MS	10.5	7.4	7.4	10.5	10.5	7.4	880290	222300
Q2YKD8	Q2YKD8	3	3	3	tr|Q2YKD8|Q2YKD8_BRUA2 ATPase, BadF/BadG/BcrA/BcrD type OS=Brucella abortus (strain 2308) OX=359391 GN=BAB2_0724 PE=4 SV=1	1	3	3	3	2	2	2	2	3	2	2	2	2	2	3	2	2	2	2	2	3	2	17.3	17.3	17.3	30.684	295	295	0	5.0853	By matching	By MS/MS	By MS/MS	By MS/MS	By MS/MS	By MS/MS	13.6	13.6	13.6	13.6	17.3	13.6	3624500	679120
Q2YKE5	Q2YKE5	14	14	14	tr|Q2YKE5|Q2YKE5_BRUA2 2-oxoisovalerate dehydrogenase subunit alpha OS=Brucella abortus (strain 2308) OX=359391 GN=BAB2_0715 PE=3 SV=1	1	14	14	14	12	12	11	12	13	10	12	12	11	12	13	10	12	12	11	12	13	10	42	42	42	44.062	395	395	0	170.05	By MS/MS	By MS/MS	By MS/MS	By MS/MS	By MS/MS	By MS/MS	37	39.2	35.9	36.2	38.7	29.1	27487000	4230700
Q2YKE6	Q2YKE6	9	9	9	tr|Q2YKE6|Q2YKE6_BRUA2 Transketolase, central region:Transketolase, C terminal OS=Brucella abortus (strain 2308) OX=359391 GN=BAB2_0714 PE=4 SV=1	1	9	9	9	9	9	9	9	9	9	9	9	9	9	9	9	9	9	9	9	9	9	36.8	36.8	36.8	36.738	337	337	0	111.01	By MS/MS	By MS/MS	By MS/MS	By MS/MS	By MS/MS	By MS/MS	36.8	36.8	36.8	36.8	36.8	36.8	23922000	5437500
Q2YKE7	Q2YKE7	9	9	9	tr|Q2YKE7|Q2YKE7_BRUA2 Dihydrolipoamide acetyltransferase component of pyruvate dehydrogenase complex OS=Brucella abortus (strain 2308) OX=359391 GN=BAB2_0713 PE=3 SV=1	1	9	9	9	8	9	8	7	8	8	8	9	8	7	8	8	8	9	8	7	8	8	26	26	26	46.39	431	431	0	55.881	By MS/MS	By MS/MS	By MS/MS	By MS/MS	By MS/MS	By MS/MS	22.3	26	22.3	20	23.7	22.3	12240000	2422700
Q2YKE8	Q2YKE8	4	4	4	tr|Q2YKE8|Q2YKE8_BRUA2 Dihydrolipoyl dehydrogenase OS=Brucella abortus (strain 2308) OX=359391 GN=lpdA-3 PE=3 SV=1	1	4	4	4	4	3	3	3	4	3	4	3	3	3	4	3	4	3	3	3	4	3	12	12	12	46.122	433	433	0	20.238	By MS/MS	By MS/MS	By MS/MS	By MS/MS	By MS/MS	By MS/MS	12	9.7	8.3	8.3	12	9.7	1622000	184270
Q2YKF1;Q2YLQ7	Q2YKF1	9;1	9;1	9;1	tr|Q2YKF1|Q2YKF1_BRUA2 ATP/GTP-binding site motif A (P-loop):Cell divisionFtsK/SpoIIIE protein:Proline-rich extensin:AAA ATPase OS=Brucella abortus (strain 2308) OX=359391 GN=BAB2_0709 PE=3 SV=1	2	9	9	9	8	6	5	8	9	6	8	6	5	8	9	6	8	6	5	8	9	6	14.9	14.9	14.9	88.764	819	819;531	0	15.133	By MS/MS	By MS/MS	By matching	By MS/MS	By MS/MS	By MS/MS	13.2	10	7.8	13.2	14.9	10.1	3958500	636200
Q2YKF2	Q2YKF2	6	6	6	tr|Q2YKF2|Q2YKF2_BRUA2 Peptidase family T4 OS=Brucella abortus (strain 2308) OX=359391 GN=BAB2_0708 PE=4 SV=1	1	6	6	6	5	4	4	5	4	4	5	4	4	5	4	4	5	4	4	5	4	4	25.6	25.6	25.6	36.149	340	340	0	45.926	By MS/MS	By MS/MS	By MS/MS	By MS/MS	By MS/MS	By MS/MS	22.6	18.5	17.1	22.6	18.2	18.2	2772900	462560
Q2YKF7;Q2YPM0	Q2YKF7	9;1	9;1	9;1	tr|Q2YKF7|Q2YKF7_BRUA2 ATP/GTP-binding site motif A (P-loop):ABC transporter:AAA ATPase OS=Brucella abortus (strain 2308) OX=359391 GN=BAB2_0703 PE=3 SV=1	2	9	9	9	6	6	6	7	5	5	6	6	6	7	5	5	6	6	6	7	5	5	20.3	20.3	20.3	59.575	536	536;541	0	17.368	By MS/MS	By MS/MS	By MS/MS	By MS/MS	By MS/MS	By MS/MS	13.8	12.9	12.9	15.1	11.4	11.4	7607100	1652800
Q2YKG0	Q2YKG0	40	38	38	tr|Q2YKG0|Q2YKG0_BRUA2 Bacterial extracellular solute-binding protein, family 5 OS=Brucella abortus (strain 2308) OX=359391 GN=BAB2_0700 PE=4 SV=1	1	40	38	38	36	35	36	35	35	37	35	33	34	33	33	36	35	33	34	33	33	36	66.5	66.5	66.5	58.827	525	525	0	323.31	By MS/MS	By MS/MS	By MS/MS	By MS/MS	By MS/MS	By MS/MS	63.2	61.7	63.2	62.1	62.3	66.3	351250000	66742000
Q2YKG1	Q2YKG1	42	42	40	tr|Q2YKG1|Q2YKG1_BRUA2 Bacterial extracellular solute-binding protein, family 5 OS=Brucella abortus (strain 2308) OX=359391 GN=BAB2_0699 PE=4 SV=1	1	42	42	40	41	41	42	40	41	41	41	41	42	40	41	41	40	39	40	38	39	40	70.1	70.1	67.8	58.602	525	525	0	323.31	By MS/MS	By MS/MS	By MS/MS	By MS/MS	By MS/MS	By MS/MS	70.1	68.4	70.1	68.4	70.1	70.1	530350000	105760000
Q2YKG3	Q2YKG3	3	3	3	tr|Q2YKG3|Q2YKG3_BRUA2 Uncharacterized protein OS=Brucella abortus (strain 2308) OX=359391 GN=BAB2_0697 PE=4 SV=1	1	3	3	3	3	3	2	3	3	3	3	3	2	3	3	3	3	3	2	3	3	3	37.4	37.4	37.4	13.627	115	115	0	15.363	By MS/MS	By MS/MS	By matching	By MS/MS	By MS/MS	By MS/MS	37.4	37.4	18.3	37.4	37.4	37.4	602880	164720
Q2YKI0	Q2YKI0	2	2	2	tr|Q2YKI0|Q2YKI0_BRUA2 YbaK/prolyl-tRNA synthetase associated region OS=Brucella abortus (strain 2308) OX=359391 GN=BAB2_0679 PE=4 SV=1	1	2	2	2	2	2	2	2	2	2	2	2	2	2	2	2	2	2	2	2	2	2	17.1	17.1	17.1	16.187	152	152	0	7.9613	By MS/MS	By MS/MS	By MS/MS	By MS/MS	By MS/MS	By MS/MS	17.1	17.1	17.1	17.1	17.1	17.1	3302200	663110
Q2YKI1	Q2YKI1	6	6	6	tr|Q2YKI1|Q2YKI1_BRUA2 Uncharacterized protein OS=Brucella abortus (strain 2308) OX=359391 GN=BAB2_0678 PE=4 SV=1	1	6	6	6	6	6	6	6	5	6	6	6	6	6	5	6	6	6	6	6	5	6	45.8	45.8	45.8	17.156	153	153	0	14.518	By MS/MS	By MS/MS	By MS/MS	By MS/MS	By MS/MS	By MS/MS	45.8	45.8	45.8	45.8	37.9	45.8	13402000	2404200
Q2YKI2	Q2YKI2	2	2	2	tr|Q2YKI2|Q2YKI2_BRUA2 Uncharacterized protein OS=Brucella abortus (strain 2308) OX=359391 GN=BAB2_0677 PE=4 SV=1	1	2	2	2	2	2	1	2	2	2	2	2	1	2	2	2	2	2	1	2	2	2	27.9	27.9	27.9	12.057	104	104	0.0057971	1.9618	By MS/MS	By MS/MS	By matching	By MS/MS	By MS/MS	By MS/MS	27.9	27.9	16.3	27.9	27.9	27.9	1822300	357560
Q2YKI4	Q2YKI4	9	9	9	tr|Q2YKI4|Q2YKI4_BRUA2 Bacterioferritin OS=Brucella abortus (strain 2308) OX=359391 GN=bfr PE=1 SV=1	1	9	9	9	8	9	9	8	8	9	8	9	9	8	8	9	8	9	9	8	8	9	50.9	50.9	50.9	18.568	161	161	0	110.22	By MS/MS	By MS/MS	By MS/MS	By MS/MS	By MS/MS	By MS/MS	50.3	50.9	50.9	50.3	50.3	50.9	113820000	18587000
Q2YKI5	Q2YKI5	10	10	10	sp|Q2YKI5|RIMO_BRUA2 Ribosomal protein S12 methylthiotransferase RimO OS=Brucella abortus (strain 2308) OX=359391 GN=rimO PE=3 SV=1	1	10	10	10	7	8	7	9	8	8	7	8	7	9	8	8	7	8	7	9	8	8	27	27	27	48.773	437	437	0	38.35	By MS/MS	By MS/MS	By MS/MS	By MS/MS	By MS/MS	By MS/MS	20.6	22.4	20.6	24.7	22.9	22.4	8760800	1267600
Q2YKJ2	Q2YKJ2	3	3	3	tr|Q2YKJ2|Q2YKJ2_BRUA2 Phosphofructokinase:Flavoprotein monooxygenase:Aromatic-ring hydroxylase OS=Brucella abortus (strain 2308) OX=359391 GN=ubiH PE=4 SV=1	1	3	3	3	2	3	2	2	3	3	2	3	2	2	3	3	2	3	2	2	3	3	8.2	8.2	8.2	49.665	452	452	0	6.5668	By MS/MS	By MS/MS	By MS/MS	By matching	By MS/MS	By MS/MS	5.8	8.2	5.8	5.3	8.2	8.2	1312300	331020
Q2YKJ4	Q2YKJ4	15	15	15	tr|Q2YKJ4|Q2YKJ4_BRUA2 Uncharacterized protein OS=Brucella abortus (strain 2308) OX=359391 GN=BAB2_0665 PE=4 SV=1	1	15	15	15	14	15	15	14	14	13	14	15	15	14	14	13	14	15	15	14	14	13	52.2	52.2	52.2	22.062	205	205	0	139.31	By MS/MS	By MS/MS	By MS/MS	By MS/MS	By MS/MS	By MS/MS	47.3	52.2	52.2	51.7	47.3	46.8	142920000	29210000
Q2YKJ5	Q2YKJ5	22	22	22	sp|Q2YKJ5|Y3164_BRUA2 Putative binding protein BAB2_0664 OS=Brucella abortus (strain 2308) OX=359391 GN=BAB2_0664 PE=3 SV=1	1	22	22	22	21	19	21	21	22	22	21	19	21	21	22	22	21	19	21	21	22	22	43.4	43.4	43.4	69.484	615	615	0	212.52	By MS/MS	By MS/MS	By MS/MS	By MS/MS	By MS/MS	By MS/MS	43.3	39.7	43.4	43.3	43.4	43.4	71998000	14004000
Q2YKJ6	Q2YKJ6	7	7	7	tr|Q2YKJ6|Q2YKJ6_BRUA2 DSBA oxidoreductase OS=Brucella abortus (strain 2308) OX=359391 GN=BAB2_0663 PE=4 SV=1	1	7	7	7	7	6	7	7	7	6	7	6	7	7	7	6	7	6	7	7	7	6	42.4	42.4	42.4	24.805	224	224	0	30.018	By MS/MS	By MS/MS	By MS/MS	By MS/MS	By MS/MS	By MS/MS	42.4	38.4	42.4	42.4	42.4	38.4	11798000	2303100
Q2YKJ8	Q2YKJ8	19	19	19	tr|Q2YKJ8|Q2YKJ8_BRUA2 Transcription-repair-coupling factor OS=Brucella abortus (strain 2308) OX=359391 GN=mfd PE=3 SV=1	1	19	19	19	15	18	15	15	17	12	15	18	15	15	17	12	15	18	15	15	17	12	20.1	20.1	20.1	123.21	1122	1122	0	31.306	By MS/MS	By MS/MS	By MS/MS	By MS/MS	By MS/MS	By MS/MS	16.1	19.3	15.3	16.1	18.3	13	11029000	2100300
Q2YKJ9	Q2YKJ9	2	2	2	tr|Q2YKJ9|Q2YKJ9_BRUA2 Uncharacterized protein OS=Brucella abortus (strain 2308) OX=359391 GN=BAB2_0660 PE=4 SV=1	1	2	2	2	2	2	1	2	2	2	2	2	1	2	2	2	2	2	1	2	2	2	32.6	32.6	32.6	11.338	95	95	0	12.814	By MS/MS	By MS/MS	By MS/MS	By MS/MS	By MS/MS	By MS/MS	32.6	32.6	18.9	32.6	32.6	32.6	998410	173110
Q2YKK1	Q2YKK1	22	22	22	tr|Q2YKK1|Q2YKK1_BRUA2 Glutamine--fructose-6-phosphate aminotransferase [isomerizing] OS=Brucella abortus (strain 2308) OX=359391 GN=glmS PE=3 SV=1	1	22	22	22	19	17	19	20	18	19	19	17	19	20	18	19	19	17	19	20	18	19	48.8	48.8	48.8	66.287	607	607	0	270.55	By MS/MS	By MS/MS	By MS/MS	By MS/MS	By MS/MS	By MS/MS	44.2	39.5	44.2	46.1	42	43.8	41083000	6754400
Q2YKK2	Q2YKK2	14	14	14	sp|Q2YKK2|GLMU_BRUA2 Bifunctional protein GlmU OS=Brucella abortus (strain 2308) OX=359391 GN=glmU PE=3 SV=1	1	14	14	14	12	11	13	13	13	12	12	11	13	13	13	12	12	11	13	13	13	12	40.1	40.1	40.1	47.885	454	454	0	98.672	By MS/MS	By MS/MS	By MS/MS	By MS/MS	By MS/MS	By MS/MS	36.3	34.6	40.1	36.3	40.1	36.3	25973000	4702600
Q2YKK5	Q2YKK5	2	2	2	tr|Q2YKK5|Q2YKK5_BRUA2 Lipase OS=Brucella abortus (strain 2308) OX=359391 GN=BAB2_0654 PE=1 SV=1	1	2	2	2	2	2	1	2	2	2	2	2	1	2	2	2	2	2	1	2	2	2	7.5	7.5	7.5	41.332	386	386	0	5.4657	By MS/MS	By MS/MS	By MS/MS	By matching	By MS/MS	By MS/MS	7.5	7.5	3.6	7.5	7.5	7.5	1025900	173760
Q2YKK6	Q2YKK6	2	2	1	tr|Q2YKK6|Q2YKK6_BRUA2 Uncharacterized protein OS=Brucella abortus (strain 2308) OX=359391 GN=BAB2_0653 PE=4 SV=1	1	2	2	1	1	2	2	1	2	2	1	2	2	1	2	2	0	1	1	0	1	1	12.7	12.7	4.8	18.725	166	166	0	13.32	By MS/MS	By MS/MS	By MS/MS	By MS/MS	By MS/MS	By MS/MS	7.8	12.7	12.7	7.8	12.7	12.7	5291400	1074900
Q2YKK7	Q2YKK7	10	10	10	sp|Q2YKK7|LOVHK_BRUA2 Blue-light-activated histidine kinase OS=Brucella abortus (strain 2308) OX=359391 GN=BAB2_0652 PE=1 SV=2	1	10	10	10	10	9	9	8	8	8	10	9	9	8	8	8	10	9	9	8	8	8	30.7	30.7	30.7	54.873	489	489	0	44.508	By MS/MS	By MS/MS	By MS/MS	By MS/MS	By MS/MS	By MS/MS	30.7	26	28.4	23.7	26.6	23.5	8572100	1816600
Q2YKK8	Q2YKK8	3	3	3	sp|Q2YKK8|LIPB_BRUA2 Octanoyltransferase OS=Brucella abortus (strain 2308) OX=359391 GN=lipB PE=3 SV=1	1	3	3	3	3	3	1	3	3	3	3	3	1	3	3	3	3	3	1	3	3	3	13.5	13.5	13.5	29.588	267	267	0	15.274	By MS/MS	By MS/MS	By MS/MS	By MS/MS	By MS/MS	By MS/MS	13.5	13.5	5.6	13.5	13.5	13.5	1836200	305260
Q2YKL0	Q2YKL0	16	16	16	tr|Q2YKL0|Q2YKL0_BRUA2 DNA topoisomerase 4 subunit B OS=Brucella abortus (strain 2308) OX=359391 GN=parE PE=3 SV=1	1	16	16	16	16	15	14	16	15	16	16	15	14	16	15	16	16	15	14	16	15	16	26.6	26.6	26.6	77.207	699	699	0	101.65	By MS/MS	By MS/MS	By MS/MS	By MS/MS	By MS/MS	By MS/MS	26.6	25.3	24	26.6	24.9	26.6	26536000	4988800
Q2YKL3	Q2YKL3	20	20	20	sp|Q2YKL3|GATA_BRUA2 Glutamyl-tRNA(Gln) amidotransferase subunit A OS=Brucella abortus (strain 2308) OX=359391 GN=gatA PE=3 SV=1	1	20	20	20	20	18	17	20	20	19	20	18	17	20	20	19	20	18	17	20	20	19	41.6	41.6	41.6	52.398	493	493	0	239.91	By MS/MS	By MS/MS	By MS/MS	By MS/MS	By MS/MS	By MS/MS	41.6	39.8	39.6	41.6	41.6	39.8	134940000	26491000
Q2YKL5	Q2YKL5	15	15	15	sp|Q2YKL5|Y3144_BRUA2 UPF0173 metal-dependent hydrolase BAB2_0644 OS=Brucella abortus (strain 2308) OX=359391 GN=BAB2_0644 PE=3 SV=1	1	15	15	15	14	14	13	14	14	13	14	14	13	14	14	13	14	14	13	14	14	13	51.1	51.1	51.1	25.124	237	237	0	323.31	By MS/MS	By MS/MS	By MS/MS	By MS/MS	By MS/MS	By MS/MS	51.1	51.1	51.1	51.1	51.1	51.1	349510000	60892000
Q2YKL7	Q2YKL7	15	15	15	tr|Q2YKL7|Q2YKL7_BRUA2 Acyl-CoA dehydrogenase:Acyl-CoA dehydrogenase, C-terminal:Acyl-CoA dehydrogenase, central domain OS=Brucella abortus (strain 2308) OX=359391 GN=BAB2_0642 PE=3 SV=1	1	15	15	15	13	14	13	15	14	13	13	14	13	15	14	13	13	14	13	15	14	13	31.6	31.6	31.6	60.272	551	551	0	117.51	By MS/MS	By MS/MS	By MS/MS	By MS/MS	By MS/MS	By MS/MS	28.3	29.9	28.9	31.6	29.9	28.3	25952000	4570300
Q2YKL8	Q2YKL8	11	11	11	sp|Q2YKL8|PYRB_BRUA2 Aspartate carbamoyltransferase OS=Brucella abortus (strain 2308) OX=359391 GN=pyrB PE=3 SV=1	1	11	11	11	8	8	11	8	9	11	8	8	11	8	9	11	8	8	11	8	9	11	42.2	42.2	42.2	34.802	322	322	0	25.383	By MS/MS	By MS/MS	By MS/MS	By MS/MS	By MS/MS	By MS/MS	34.2	29.2	42.2	29.2	32.9	42.2	9455600	1601900
Q2YKL9	Q2YKL9	11	11	11	tr|Q2YKL9|Q2YKL9_BRUA2 Dihydroorotase multifunctional complex type:Amidohydrolase OS=Brucella abortus (strain 2308) OX=359391 GN=BAB2_0640 PE=4 SV=1	1	11	11	11	10	11	11	10	11	11	10	11	11	10	11	11	10	11	11	10	11	11	32	32	32	45.748	428	428	0	52.964	By MS/MS	By MS/MS	By MS/MS	By MS/MS	By MS/MS	By MS/MS	29.4	32	32	28.3	32	32	30634000	5536500
Q2YKM1	Q2YKM1	2	2	2	tr|Q2YKM1|Q2YKM1_BRUA2 SMF protein OS=Brucella abortus (strain 2308) OX=359391 GN=BAB2_0638 PE=4 SV=1	1	2	2	2	2	1	1	2	1	2	2	1	1	2	1	2	2	1	1	2	1	2	5.6	5.6	5.6	42.195	393	393	0	2.6516	By MS/MS	By MS/MS	By MS/MS	By MS/MS	By MS/MS	By MS/MS	5.6	3.3	3.3	5.6	3.3	5.6	1971700	345740
Q2YKM3	Q2YKM3	26	26	26	tr|Q2YKM3|Q2YKM3_BRUA2 DNA topoisomerase 1 OS=Brucella abortus (strain 2308) OX=359391 GN=topA PE=3 SV=1	1	26	26	26	19	21	23	21	23	21	19	21	23	21	23	21	19	21	23	21	23	21	34.5	34.5	34.5	96.022	877	877	0	264.34	By MS/MS	By MS/MS	By MS/MS	By MS/MS	By MS/MS	By MS/MS	26.3	28.1	31.5	28.2	30.1	28.2	26779000	4634000
Q2YKM4	Q2YKM4	9	9	9	tr|Q2YKM4|Q2YKM4_BRUA2 Ribonuclease R OS=Brucella abortus (strain 2308) OX=359391 GN=rnr PE=3 SV=1	1	9	9	9	8	7	9	8	8	8	8	7	9	8	8	8	8	7	9	8	8	8	14.6	14.6	14.6	86.709	783	783	0	22.366	By MS/MS	By MS/MS	By MS/MS	By MS/MS	By MS/MS	By MS/MS	12.9	10.7	14.6	12.9	12.9	12.9	4770000	843170
Q2YKM6	Q2YKM6	4	4	4	tr|Q2YKM6|Q2YKM6_BRUA2 NUDIX hydrolase OS=Brucella abortus (strain 2308) OX=359391 GN=BAB2_0633 PE=4 SV=1	1	4	4	4	4	1	2	4	2	4	4	1	2	4	2	4	4	1	2	4	2	4	20.6	20.6	20.6	27.126	243	243	0	7.6304	By MS/MS	By MS/MS	By MS/MS	By MS/MS	By MS/MS	By MS/MS	20.6	8.2	11.5	20.6	7	20.6	1376400	287620
Q2YKN1	Q2YKN1	1	1	1	sp|Q2YKN1|DIVK_BRUA2 Polar-differentiation response regulator DivK OS=Brucella abortus (strain 2308) OX=359391 GN=divK PE=3 SV=1	1	1	1	1	0	1	1	0	1	1	0	1	1	0	1	1	0	1	1	0	1	1	8.1	8.1	8.1	13.973	123	123	0.0057929	1.9482		By MS/MS	By MS/MS		By MS/MS	By MS/MS	0	8.1	8.1	0	8.1	8.1	469230	0
Q2YKN7	Q2YKN7	4	4	4	tr|Q2YKN7|Q2YKN7_BRUA2 Uncharacterized protein OS=Brucella abortus (strain 2308) OX=359391 GN=BAB2_0620 PE=4 SV=1	1	4	4	4	4	3	4	3	3	3	4	3	4	3	3	3	4	3	4	3	3	3	53.5	53.5	53.5	11.162	101	101	0	5.7296	By MS/MS	By MS/MS	By MS/MS	By MS/MS	By MS/MS	By MS/MS	53.5	43.6	53.5	53.5	53.5	53.5	5580600	1019300
Q2YKN9	Q2YKN9	3	3	3	tr|Q2YKN9|Q2YKN9_BRUA2 Uncharacterized protein OS=Brucella abortus (strain 2308) OX=359391 GN=BAB2_0618 PE=4 SV=1	1	3	3	3	3	2	2	3	3	3	3	2	2	3	3	3	3	2	2	3	3	3	38.1	38.1	38.1	10.849	97	97	0	27.513	By MS/MS	By MS/MS	By MS/MS	By MS/MS	By MS/MS	By MS/MS	38.1	27.8	27.8	38.1	38.1	38.1	3627000	256430
Q2YKP4	Q2YKP4	8	8	8	tr|Q2YKP4|Q2YKP4_BRUA2 Solute-binding protein/glutamate receptor:Ionotropic glutamate receptor:Bacterial extracellular solute-binding protein, family 3 OS=Brucella abortus (strain 2308) OX=359391 GN=BAB2_0612 PE=3 SV=1	1	8	8	8	8	6	7	6	7	7	8	6	7	6	7	7	8	6	7	6	7	7	40.7	40.7	40.7	27.219	253	253	0	47.268	By MS/MS	By MS/MS	By MS/MS	By MS/MS	By MS/MS	By MS/MS	40.7	28.9	35.6	35.6	35.6	35.6	13975000	4015700
Q2YKP5	Q2YKP5	8	8	8	tr|Q2YKP5|Q2YKP5_BRUA2 Solute-binding protein/glutamate receptor:Ionotropic glutamate receptor:Bacterial extracellular solute-binding protein, family 3 OS=Brucella abortus (strain 2308) OX=359391 GN=BAB2_0611 PE=3 SV=1	1	8	8	8	7	8	7	8	8	7	7	8	7	8	8	7	7	8	7	8	8	7	44.7	44.7	44.7	27.873	257	257	0	143.92	By MS/MS	By MS/MS	By MS/MS	By MS/MS	By MS/MS	By MS/MS	41.2	44.7	41.2	44.7	44.7	41.2	29934000	6330200
Q2YKP6	Q2YKP6	11	11	11	tr|Q2YKP6|Q2YKP6_BRUA2 NAD binding site:UBA/THIF-type NAD/FAD binding fold:Pyridine nucleotide-disulphide oxidoreductase, class I OS=Brucella abortus (strain 2308) OX=359391 GN=BAB2_0610 PE=4 SV=1	1	11	11	11	10	8	9	8	8	9	10	8	9	8	8	9	10	8	9	8	8	9	32.4	32.4	32.4	39.716	367	367	0	39.622	By MS/MS	By MS/MS	By MS/MS	By MS/MS	By MS/MS	By MS/MS	30	23.4	26.4	24.8	23.7	26.2	18107000	4128100
Q2YKQ4	Q2YKQ4	10	10	10	tr|Q2YKQ4|Q2YKQ4_BRUA2 Alpha/beta hydrolase fold:Esterase/lipase/thioesterase, active site:ATP/GTP-binding site motif A (P-loop):Alpha/beta hydrolase OS=Brucella abortus (strain 2308) OX=359391 GN=pcaL PE=4 SV=1	1	10	10	10	8	8	8	8	9	7	8	8	8	8	9	7	8	8	8	8	9	7	41.6	41.6	41.6	29.137	267	267	0	17.063	By MS/MS	By MS/MS	By MS/MS	By MS/MS	By MS/MS	By MS/MS	34.8	28.1	34.8	34.8	41.6	34.1	11293000	2694200
Q2YKQ6	Q2YKQ6	5	5	5	tr|Q2YKQ6|Q2YKQ6_BRUA2 Intradiol ring-cleavage dioxygenase OS=Brucella abortus (strain 2308) OX=359391 GN=pcaH PE=4 SV=1	1	5	5	5	2	4	3	3	3	3	2	4	3	3	3	3	2	4	3	3	3	3	30.5	30.5	30.5	28.002	246	246	0	8.5848	By MS/MS	By MS/MS	By MS/MS	By MS/MS	By MS/MS	By MS/MS	14.2	26.4	20.7	18.3	20.7	20.7	2142800	483310
Q2YKQ7	Q2YKQ7	2	2	2	tr|Q2YKQ7|Q2YKQ7_BRUA2 Intradiol ring-cleavage dioxygenase OS=Brucella abortus (strain 2308) OX=359391 GN=pcaG PE=4 SV=1	1	2	2	2	1	1	2	1	2	1	1	1	2	1	2	1	1	1	2	1	2	1	8.8	8.8	8.8	22.792	205	205	0.0051132	2.1223	By matching	By MS/MS	By matching	By matching	By MS/MS	By matching	3.9	3.9	8.8	3.9	8.8	3.9	500860	82759
Q2YKQ9	Q2YKQ9	17	17	17	sp|Q2YKQ9|LIVB6_BRUA2 Leu/Ile/Val-binding protein homolog 6 OS=Brucella abortus (strain 2308) OX=359391 GN=BAB2_0593 PE=3 SV=1	1	17	17	17	16	14	14	16	14	13	16	14	14	16	14	13	16	14	14	16	14	13	56.7	56.7	56.7	41.62	390	390	0	185.17	By MS/MS	By MS/MS	By MS/MS	By MS/MS	By MS/MS	By MS/MS	54.4	51.3	50.5	55.9	50.5	42.1	25451000	6375200
Q2YKR3	Q2YKR3	2	2	2	sp|Q2YKR3|ADEC_BRUA2 Adenine deaminase OS=Brucella abortus (strain 2308) OX=359391 GN=ade PE=3 SV=1	1	2	2	2	2	1	2	2	2	2	2	1	2	2	2	2	2	1	2	2	2	2	5.2	5.2	5.2	62.687	581	581	0	5.2557	By MS/MS	By MS/MS	By matching	By MS/MS	By MS/MS	By MS/MS	5.2	2.8	5.2	5.2	5.2	5.2	607680	122570
Q2YKR4	Q2YKR4	15	15	15	tr|Q2YKR4|Q2YKR4_BRUA2 Renal dipeptidase OS=Brucella abortus (strain 2308) OX=359391 GN=BAB2_0586 PE=4 SV=1	1	15	15	15	11	11	11	9	14	15	11	11	11	9	14	15	11	11	11	9	14	15	47.7	47.7	47.7	37.929	346	346	0	52.195	By MS/MS	By MS/MS	By MS/MS	By MS/MS	By MS/MS	By MS/MS	38.4	35	35.5	35	47.7	47.7	17591000	2757300
Q2YKR5	Q2YKR5	25	25	25	sp|Q2YKR5|UGPB_BRUA2 sn-glycerol-3-phosphate-binding periplasmic protein UgpB OS=Brucella abortus (strain 2308) OX=359391 GN=ugpB PE=3 SV=1	1	25	25	25	23	22	23	23	22	21	23	22	23	23	22	21	23	22	23	23	22	21	58	58	58	47.137	433	433	0	207.5	By MS/MS	By MS/MS	By MS/MS	By MS/MS	By MS/MS	By MS/MS	56.1	53.3	56.1	58	55.7	53.3	147310000	29442000
Q2YKR8	Q2YKR8	6	6	6	sp|Q2YKR8|UGPC_BRUA2 sn-glycerol-3-phosphate import ATP-binding protein UgpC OS=Brucella abortus (strain 2308) OX=359391 GN=ugpC PE=3 SV=1	1	6	6	6	5	5	5	6	4	5	5	5	5	6	4	5	5	5	5	6	4	5	24.5	24.5	24.5	38.517	351	351	0	49.799	By MS/MS	By MS/MS	By MS/MS	By MS/MS	By MS/MS	By MS/MS	21.7	21.7	21.7	24.5	18.8	21.7	10842000	2090000
Q2YKS6	Q2YKS6	16	16	16	tr|Q2YKS6|Q2YKS6_BRUA2 Aminotransferase, class IV OS=Brucella abortus (strain 2308) OX=359391 GN=BAB2_0572 PE=1 SV=1	1	16	16	16	15	15	15	14	15	16	15	15	15	14	15	16	15	15	15	14	15	16	44.3	44.3	44.3	38.747	348	348	0	99.975	By MS/MS	By MS/MS	By MS/MS	By MS/MS	By MS/MS	By MS/MS	44.3	44.3	44.3	43.4	44.3	44.3	135190000	27464000
Q2YKT0	Q2YKT0	8	8	8	tr|Q2YKT0|Q2YKT0_BRUA2 Uncharacterized protein OS=Brucella abortus (strain 2308) OX=359391 GN=BAB2_0568 PE=4 SV=1	1	8	8	8	5	6	6	6	5	6	5	6	6	6	5	6	5	6	6	6	5	6	54.6	54.6	54.6	19.354	174	174	0	145.92	By MS/MS	By MS/MS	By MS/MS	By MS/MS	By MS/MS	By MS/MS	34.5	45.4	42.5	42.5	34.5	42.5	11701000	2177500
Q2YKT2	Q2YKT2	18	18	17	tr|Q2YKT2|Q2YKT2_BRUA2 Aldehyde dehydrogenase OS=Brucella abortus (strain 2308) OX=359391 GN=BAB2_0566 PE=3 SV=1	1	18	18	17	16	17	17	16	16	15	16	17	17	16	16	15	15	16	16	15	15	14	32.5	32.5	30.8	48.188	452	452	0	174.9	By MS/MS	By MS/MS	By MS/MS	By MS/MS	By MS/MS	By MS/MS	29.6	31.9	31.9	30.1	30.1	27.2	159600000	20760000
Q2YKT4	Q2YKT4	12	12	12	tr|Q2YKT4|Q2YKT4_BRUA2 Periplasmic binding protein OS=Brucella abortus (strain 2308) OX=359391 GN=BAB2_0564 PE=4 SV=1	1	12	12	12	11	9	11	9	10	8	11	9	11	9	10	8	11	9	11	9	10	8	47.3	47.3	47.3	33.719	315	315	0	70.562	By MS/MS	By MS/MS	By MS/MS	By MS/MS	By MS/MS	By MS/MS	44.8	38.1	43.5	38.4	41	33.7	30919000	6815500
Q2YKT8	Q2YKT8	4	4	4	tr|Q2YKT8|Q2YKT8_BRUA2 Uncharacterized protein OS=Brucella abortus (strain 2308) OX=359391 GN=BAB2_0560 PE=4 SV=1	1	4	4	4	4	3	4	3	3	4	4	3	4	3	3	4	4	3	4	3	3	4	19.1	19.1	19.1	21.448	199	199	0	82.014	By MS/MS	By MS/MS	By MS/MS	By MS/MS	By MS/MS	By MS/MS	19.1	19.1	19.1	19.1	19.1	19.1	5119900	1445000
Q2YKT9	Q2YKT9	36	36	36	tr|Q2YKT9|Q2YKT9_BRUA2 Hydantoinase/oxoprolinase:Hydantoinase B/oxoprolinase OS=Brucella abortus (strain 2308) OX=359391 GN=BAB2_0559 PE=4 SV=1	1	36	36	36	31	27	32	30	32	28	31	27	32	30	32	28	31	27	32	30	32	28	38.9	38.9	38.9	129.32	1203	1203	0	139.01	By MS/MS	By MS/MS	By MS/MS	By MS/MS	By MS/MS	By MS/MS	35.5	28.3	35.2	32	35.7	30.9	42374000	10038000
Q2YKU0	Q2YKU0	19	19	19	tr|Q2YKU0|Q2YKU0_BRUA2 Solute-binding protein/glutamate receptor:Bacterial extracellular solute-binding protein, family 3 OS=Brucella abortus (strain 2308) OX=359391 GN=fliY PE=4 SV=1	1	19	19	19	18	18	16	16	17	17	18	18	16	16	17	17	18	18	16	16	17	17	70.8	70.8	70.8	27.75	257	257	0	177.77	By MS/MS	By MS/MS	By MS/MS	By MS/MS	By MS/MS	By MS/MS	70.8	65	61.9	61.9	65	67.7	64656000	11917000
Q2YKU4	Q2YKU4	2	2	2	sp|Q2YKU4|RLME_BRUA2 Ribosomal RNA large subunit methyltransferase E OS=Brucella abortus (strain 2308) OX=359391 GN=rlmE PE=3 SV=2	1	2	2	2	2	2	2	2	1	1	2	2	2	2	1	1	2	2	2	2	1	1	17.1	17.1	17.1	26.308	240	240	0	4.0659	By MS/MS	By MS/MS	By MS/MS	By MS/MS	By MS/MS	By matching	17.1	17.1	17.1	17.1	7.1	7.1	882240	180320
Q2YKU7	Q2YKU7	1	1	1	tr|Q2YKU7|Q2YKU7_BRUA2 ATP/GTP-binding site motif A (P-loop):ABC transporter:AAA ATPase OS=Brucella abortus (strain 2308) OX=359391 GN=BAB2_0551 PE=3 SV=1	1	1	1	1	1	1	1	1	1	1	1	1	1	1	1	1	1	1	1	1	1	1	5.1	5.1	5.1	40.328	371	371	0.0093593	1.7437	By matching	By matching	By MS/MS	By matching	By matching	By matching	5.1	5.1	5.1	5.1	5.1	5.1	292650	71184
Q2YKU9	Q2YKU9	41	41	41	tr|Q2YKU9|Q2YKU9_BRUA2 Bacterial extracellular solute-binding protein, family 1 OS=Brucella abortus (strain 2308) OX=359391 GN=BAB2_0547 PE=4 SV=1	1	41	41	41	37	36	37	35	35	36	37	36	37	35	35	36	37	36	37	35	35	36	76.2	76.2	76.2	45.147	421	421	0	323.31	By MS/MS	By MS/MS	By MS/MS	By MS/MS	By MS/MS	By MS/MS	74.6	72.7	74.6	74.6	74.6	74.6	862880000	231180000
Q2YKV1	Q2YKV1	19	19	19	sp|Q2YKV1|RISB2_BRUA2 6,7-dimethyl-8-ribityllumazine synthase 2 OS=Brucella abortus (strain 2308) OX=359391 GN=ribH2 PE=1 SV=1	1	19	19	19	18	19	19	17	18	18	18	19	19	17	18	18	18	19	19	17	18	18	75.3	75.3	75.3	17.356	158	158	0	116.14	By MS/MS	By MS/MS	By MS/MS	By MS/MS	By MS/MS	By MS/MS	75.3	75.3	75.3	75.3	75.3	75.3	691590000	135150000
Q2YKV3	Q2YKV3	1	1	1	tr|Q2YKV3|Q2YKV3_BRUA2 Uncharacterized protein OS=Brucella abortus (strain 2308) OX=359391 GN=BAB2_0543 PE=4 SV=1	1	1	1	1	1	0	1	1	1	1	1	0	1	1	1	1	1	0	1	1	1	1	10.5	10.5	10.5	12.292	114	114	0	18.314	By MS/MS		By matching	By MS/MS	By MS/MS	By MS/MS	10.5	0	10.5	10.5	10.5	10.5	536290	72266
Q2YKV7	Q2YKV7	25	25	25	tr|Q2YKV7|Q2YKV7_BRUA2 Bacterial extracellular solute-binding protein, family 1 OS=Brucella abortus (strain 2308) OX=359391 GN=BAB2_0539 PE=4 SV=1	1	25	25	25	21	23	24	22	22	24	21	23	24	22	22	24	21	23	24	22	22	24	70.5	70.5	70.5	36.488	339	339	0	152.36	By MS/MS	By MS/MS	By MS/MS	By MS/MS	By MS/MS	By MS/MS	69.3	70.5	70.5	69.3	70.5	70.5	152670000	26282000
Q2YKV9	Q2YKV9	34	34	34	tr|Q2YKV9|Q2YKV9_BRUA2 Superoxide dismutase [Cu-Zn] OS=Brucella abortus (strain 2308) OX=359391 GN=sodC PE=3 SV=1	1	34	34	34	29	27	29	30	31	30	29	27	29	30	31	30	29	27	29	30	31	30	69.9	69.9	69.9	18.13	173	173	0	323.31	By MS/MS	By MS/MS	By MS/MS	By MS/MS	By MS/MS	By MS/MS	69.9	69.9	65.9	68.2	69.9	65.9	1338300000	298920000
Q2YKW0	Q2YKW0	3	3	3	tr|Q2YKW0|Q2YKW0_BRUA2 Multicopper oxidase, type 1:Multicopper oxidase, copper-binding:Twin-arginine translocation pathway signal OS=Brucella abortus (strain 2308) OX=359391 GN=BAB2_0534 PE=4 SV=1	1	3	3	3	2	2	2	2	2	3	2	2	2	2	2	3	2	2	2	2	2	3	6.7	6.7	6.7	68.422	631	631	0	5.423	By matching	By MS/MS	By matching	By MS/MS	By MS/MS	By MS/MS	5.7	5.7	5.7	5.7	5.7	6.7	720190	145590
Q2YKW2	Q2YKW2	13	13	13	sp|Q2YKW2|AHPD_BRUA2 Alkyl hydroperoxide reductase AhpD OS=Brucella abortus (strain 2308) OX=359391 GN=ahpD PE=3 SV=1	1	13	13	13	11	11	11	12	11	11	11	11	11	12	11	11	11	11	11	12	11	11	65.1	65.1	65.1	18.782	175	175	0	234.49	By MS/MS	By MS/MS	By MS/MS	By MS/MS	By MS/MS	By MS/MS	58.3	58.3	65.1	65.1	58.3	65.1	306500000	52538000
Q2YKW3	Q2YKW3	16	16	16	tr|Q2YKW3|Q2YKW3_BRUA2 Alkyl hydroperoxide reductase/ Thiol specific antioxidant/ Mal allergen OS=Brucella abortus (strain 2308) OX=359391 GN=ahpC PE=4 SV=1	1	16	16	16	15	14	16	15	15	13	15	14	16	15	15	13	15	14	16	15	15	13	83.2	83.2	83.2	20.47	184	184	0	246.14	By MS/MS	By MS/MS	By MS/MS	By MS/MS	By MS/MS	By MS/MS	76.6	78.8	83.2	83.2	83.2	78.8	295040000	42042000
Q2YKW4	Q2YKW4	6	6	6	tr|Q2YKW4|Q2YKW4_BRUA2 Bacterial regulatory protein LysR, HTH motif:LysR substrate binding domain OS=Brucella abortus (strain 2308) OX=359391 GN=BAB2_0530 PE=4 SV=1	1	6	6	6	6	4	4	5	3	6	6	4	4	5	3	6	6	4	4	5	3	6	27.2	27.2	27.2	33.078	301	301	0	5.9376	By MS/MS	By MS/MS	By MS/MS	By MS/MS	By MS/MS	By MS/MS	27.2	19.6	19.6	22.9	11.3	27.2	2580800	556400
Q2YKW6	Q2YKW6	14	14	14	tr|Q2YKW6|Q2YKW6_BRUA2 Oxidoreductase, N-terminal:Oxidoreductase, C-terminal:TrkA potassium uptake protein OS=Brucella abortus (strain 2308) OX=359391 GN=BAB2_0528 PE=4 SV=1	1	14	14	14	13	8	12	12	10	13	13	8	12	12	10	13	13	8	12	12	10	13	52.1	52.1	52.1	35.633	334	334	0	50.906	By MS/MS	By MS/MS	By MS/MS	By MS/MS	By MS/MS	By MS/MS	48.8	33.5	45.5	46.4	36.8	52.1	14409000	2880900
Q2YKW7	Q2YKW7	4	4	4	tr|Q2YKW7|Q2YKW7_BRUA2 Sugar isomerase (SIS) OS=Brucella abortus (strain 2308) OX=359391 GN=BAB2_0527 PE=4 SV=1	1	4	4	4	3	4	2	2	2	2	3	4	2	2	2	2	3	4	2	2	2	2	20.3	20.3	20.3	27.354	256	256	0	5.8858	By MS/MS	By MS/MS	By matching	By MS/MS	By MS/MS	By MS/MS	16.8	20.3	11.7	11.7	11.7	11.7	1709000	421380
Q2YKW8	Q2YKW8	5	5	5	tr|Q2YKW8|Q2YKW8_BRUA2 Carbohydrate kinase, PfkB OS=Brucella abortus (strain 2308) OX=359391 GN=BAB2_0526 PE=4 SV=1	1	5	5	5	3	3	3	2	2	4	3	3	3	2	2	4	3	3	3	2	2	4	8.4	8.4	8.4	71.041	646	646	0	13.919	By MS/MS	By MS/MS	By MS/MS	By matching	By MS/MS	By MS/MS	5.3	5	5.7	4	4	7	1744200	428540
Q2YKW9	Q2YKW9	4	4	4	tr|Q2YKW9|Q2YKW9_BRUA2 Pyruvate decarboxylase OS=Brucella abortus (strain 2308) OX=359391 GN=BAB2_0525 PE=3 SV=1	1	4	4	4	4	1	3	3	4	4	4	1	3	3	4	4	4	1	3	3	4	4	10.4	10.4	10.4	65.734	607	607	0	4.452	By MS/MS	By matching	By MS/MS	By MS/MS	By MS/MS	By MS/MS	10.4	2.3	7.6	8.9	10.4	10.4	1437100	282150
Q2YKX0	Q2YKX0	7	7	7	tr|Q2YKX0|Q2YKX0_BRUA2 IolE protein KO: K03335 IolE protein OS=Brucella abortus (strain 2308) OX=359391 GN=BAB2_0524 PE=4 SV=1	1	7	7	7	6	4	7	5	5	4	6	4	7	5	5	4	6	4	7	5	5	4	30	30	30	33.098	300	300	0	29.141	By MS/MS	By MS/MS	By MS/MS	By MS/MS	By MS/MS	By MS/MS	27.3	16.7	30	23.3	21.7	15	6056300	1235700
Q2YKX1	Q2YKX1	4	4	4	tr|Q2YKX1|Q2YKX1_BRUA2 IolB protein KO: K03337 IolB protein OS=Brucella abortus (strain 2308) OX=359391 GN=BAB2_0523 PE=4 SV=1	1	4	4	4	2	3	4	3	4	4	2	3	4	3	4	4	2	3	4	3	4	4	24.2	24.2	24.2	29.875	269	269	0	27.732	By MS/MS	By MS/MS	By MS/MS	By MS/MS	By MS/MS	By MS/MS	10.8	14.9	24.2	20.1	24.2	24.2	4882800	419460
Q2YKX5	Q2YKX5	10	10	10	tr|Q2YKX5|Q2YKX5_BRUA2 Bacterial periplasmic spermidine/putrescine-binding protein:Gliadin, alpha/beta:Bacterial extracellular solute-binding protei OS=Brucella abortus (strain 2308) OX=359391 GN=BAB2_0519 PE=4 SV=1	1	10	10	10	5	7	7	3	4	4	5	7	7	3	4	4	5	7	7	3	4	4	37.8	37.8	37.8	37.21	341	341	0	23.56	By MS/MS	By MS/MS	By MS/MS	By MS/MS	By MS/MS	By MS/MS	26.7	32.3	31.7	17.3	17.3	23.2	7260700	2006800
Q2YKX6	Q2YKX6	38	38	38	tr|Q2YKX6|Q2YKX6_BRUA2 Bifunctional protein PutA OS=Brucella abortus (strain 2308) OX=359391 GN=BAB2_0518 PE=3 SV=1	1	38	38	38	33	31	30	31	32	31	33	31	30	31	32	31	33	31	30	31	32	31	39.4	39.4	39.4	132.12	1227	1227	0	201.46	By MS/MS	By MS/MS	By MS/MS	By MS/MS	By MS/MS	By MS/MS	35.3	33.2	31.6	33.3	33.3	32.4	68158000	15286000
Q2YKX9	Q2YKX9	30	30	30	sp|Q2YKX9|GCSP_BRUA2 Glycine dehydrogenase (decarboxylating) OS=Brucella abortus (strain 2308) OX=359391 GN=gcvP PE=3 SV=1	1	30	30	30	23	27	26	28	26	27	23	27	26	28	26	27	23	27	26	28	26	27	40.8	40.8	40.8	99.262	932	932	0	272.2	By MS/MS	By MS/MS	By MS/MS	By MS/MS	By MS/MS	By MS/MS	37.4	40.7	38.6	40	36.1	36.9	132160000	17116000
Q2YKY0	Q2YKY0	2	2	2	sp|Q2YKY0|GCSH_BRUA2 Glycine cleavage system H protein OS=Brucella abortus (strain 2308) OX=359391 GN=gcvH PE=3 SV=1	1	2	2	2	2	2	2	2	2	2	2	2	2	2	2	2	2	2	2	2	2	2	24.8	24.8	24.8	13.25	125	125	0	24.971	By MS/MS	By MS/MS	By MS/MS	By MS/MS	By MS/MS	By MS/MS	24.8	24.8	24.8	24.8	24.8	24.8	22945000	5542200
Q2YKY1	Q2YKY1	15	15	15	tr|Q2YKY1|Q2YKY1_BRUA2 Glycine cleavage T protein (Aminomethyl transferase) OS=Brucella abortus (strain 2308) OX=359391 GN=gcvT PE=3 SV=1	1	15	15	15	14	12	13	14	15	14	14	12	13	14	15	14	14	12	13	14	15	14	49.9	49.9	49.9	38.895	367	367	0	272.49	By MS/MS	By MS/MS	By MS/MS	By MS/MS	By MS/MS	By MS/MS	46.3	43.3	46.3	46.3	49.9	46.3	60189000	11532000
Q2YKY3	Q2YKY3	3	3	3	tr|Q2YKY3|Q2YKY3_BRUA2 Pyridine nucleotide-disulphide oxidoreductase, class-II:NAD binding site:Adrenodoxin reductase:Pyridine nucleotide-disulphide OS=Brucella abortus (strain 2308) OX=359391 GN=BAB2_0511 PE=4 SV=1	1	3	3	3	1	3	1	1	1	1	1	3	1	1	1	1	1	3	1	1	1	1	7.3	7.3	7.3	43.614	409	409	0	28.364	By MS/MS	By MS/MS	By MS/MS	By MS/MS	By MS/MS	By MS/MS	2.9	7.3	2.9	2.9	2.9	2.9	524350	83834
Q2YKY8	Q2YKY8	1	1	1	tr|Q2YKY8|Q2YKY8_BRUA2 Iron-containing alcohol dehydrogenase OS=Brucella abortus (strain 2308) OX=359391 GN=BAB2_0506 PE=4 SV=1	1	1	1	1	0	0	1	1	0	1	0	0	1	1	0	1	0	0	1	1	0	1	3.9	3.9	3.9	41.146	389	389	0.0022388	2.4516			By matching	By matching		By MS/MS	0	0	3.9	3.9	0	3.9	156990	0
Q2YKZ2	Q2YKZ2	7	7	7	tr|Q2YKZ2|Q2YKZ2_BRUA2 ATP/GTP-binding site motif A (P-loop):Substrate-binding region of ABC-type glycine betaine transport system OS=Brucella abortus (strain 2308) OX=359391 GN=BAB2_0502 PE=4 SV=1	1	7	7	7	7	7	6	7	6	6	7	7	6	7	6	6	7	7	6	7	6	6	36.1	36.1	36.1	31.944	288	288	0	16.347	By MS/MS	By MS/MS	By MS/MS	By MS/MS	By MS/MS	By MS/MS	36.1	36.1	32.6	36.1	31.2	32.6	11517000	2384900
Q2YKZ8	Q2YKZ8	5	5	5	tr|Q2YKZ8|Q2YKZ8_BRUA2 Alpha-catenin:Short-chain dehydrogenase/reductase SDR:Glucose/ribitol dehydrogenase OS=Brucella abortus (strain 2308) OX=359391 GN=BAB2_0492 PE=4 SV=1	1	5	5	5	5	4	5	2	2	3	5	4	5	2	2	3	5	4	5	2	2	3	26.8	26.8	26.8	26.787	257	257	0	13.534	By MS/MS	By MS/MS	By MS/MS	By MS/MS	By MS/MS	By MS/MS	26.8	19.5	26.8	8.6	8.6	15.6	2264000	563510
Q2YKZ9	Q2YKZ9	21	21	21	sp|Q2YKZ9|Y2991_BRUA2 Putative binding protein BAB2_0491 OS=Brucella abortus (strain 2308) OX=359391 GN=BAB2_0491 PE=3 SV=1	1	21	21	21	19	20	20	20	21	20	19	20	20	20	21	20	19	20	20	20	21	20	55	55	55	45.008	411	411	0	153.76	By MS/MS	By MS/MS	By MS/MS	By MS/MS	By MS/MS	By MS/MS	52.3	55	52.3	55	55	52.3	145200000	33270000
Q2YL02	Q2YL02	5	5	5	tr|Q2YL02|Q2YL02_BRUA2 YjgF-like protein:Endoribonuclease L-PSP OS=Brucella abortus (strain 2308) OX=359391 GN=BAB2_0488 PE=4 SV=1	1	5	5	5	4	5	5	2	5	2	4	5	5	2	5	2	4	5	5	2	5	2	50.4	50.4	50.4	13.315	123	123	0	22.193	By MS/MS	By MS/MS	By MS/MS	By MS/MS	By MS/MS	By matching	38.2	50.4	50.4	19.5	50.4	22	6768800	1968800
Q2YL07	Q2YL07	18	18	18	tr|Q2YL07|Q2YL07_BRUA2 Periplasmic binding protein OS=Brucella abortus (strain 2308) OX=359391 GN=BAB2_0483 PE=4 SV=1	1	18	18	18	17	16	15	17	17	16	17	16	15	17	17	16	17	16	15	17	17	16	54.1	54.1	54.1	37.504	344	344	0	243.85	By MS/MS	By MS/MS	By MS/MS	By MS/MS	By MS/MS	By MS/MS	53.8	45.9	45.1	48.3	53.8	50.9	47615000	8719500
Q2YL12	Q2YL12	2	2	2	tr|Q2YL12|Q2YL12_BRUA2 Bacterial regulatory proteins, AsnC family:Bacterial regulatory protein, MarR family OS=Brucella abortus (strain 2308) OX=359391 GN=BAB2_0478 PE=4 SV=1	1	2	2	2	2	2	2	2	2	2	2	2	2	2	2	2	2	2	2	2	2	2	13.6	13.6	13.6	15.462	140	140	0	2.8345	By MS/MS	By MS/MS	By MS/MS	By matching	By MS/MS	By MS/MS	13.6	13.6	13.6	13.6	13.6	13.6	1380700	277490
Q2YL13	Q2YL13	8	8	8	tr|Q2YL13|Q2YL13_BRUA2 Ribosomal RNA small subunit methyltransferase E OS=Brucella abortus (strain 2308) OX=359391 GN=BAB2_0477 PE=3 SV=1	1	8	8	8	7	6	7	8	7	8	7	6	7	8	7	8	7	6	7	8	7	8	45	45	45	26.919	242	242	0	37.189	By MS/MS	By MS/MS	By MS/MS	By MS/MS	By MS/MS	By MS/MS	41.3	33.1	41.3	45	36.8	45	11466000	1665100
Q2YL14	Q2YL14	13	13	13	tr|Q2YL14|Q2YL14_BRUA2 Glutamate--cysteine ligase OS=Brucella abortus (strain 2308) OX=359391 GN=BAB2_0476 PE=4 SV=1	1	13	13	13	13	11	13	13	12	12	13	11	13	13	12	12	13	11	13	13	12	12	33.7	33.7	33.7	51.212	457	457	0	48.955	By MS/MS	By MS/MS	By MS/MS	By MS/MS	By MS/MS	By MS/MS	33.7	28.4	33.7	33.7	30.9	30.9	26581000	4013500
Q2YL15	Q2YL15	9	9	9	sp|Q2YL15|EX7L_BRUA2 Exodeoxyribonuclease 7 large subunit OS=Brucella abortus (strain 2308) OX=359391 GN=xseA PE=3 SV=1	1	9	9	9	8	6	6	7	9	8	8	6	6	7	9	8	8	6	6	7	9	8	20.5	20.5	20.5	56.362	511	511	0	10.327	By MS/MS	By MS/MS	By MS/MS	By MS/MS	By MS/MS	By MS/MS	18.6	14.5	14.5	16.6	20.5	18.6	6012300	1147000
Q2YL19	Q2YL19	7	7	7	tr|Q2YL19|Q2YL19_BRUA2 Glutamine synthetase, catalytic domain OS=Brucella abortus (strain 2308) OX=359391 GN=BAB2_0471 PE=3 SV=1	1	7	7	7	5	4	4	5	6	7	5	4	4	5	6	7	5	4	4	5	6	7	22.5	22.5	22.5	53.075	476	476	0	16.53	By MS/MS	By MS/MS	By MS/MS	By MS/MS	By MS/MS	By MS/MS	15.3	12.6	12.8	16.8	20	22.5	7273600	1657100
Q2YL25	Q2YL25	4	4	4	tr|Q2YL25|Q2YL25_BRUA2 Bacterial regulatory proteins, AsnC family OS=Brucella abortus (strain 2308) OX=359391 GN=BAB2_0465 PE=4 SV=1	1	4	4	4	4	4	4	4	4	4	4	4	4	4	4	4	4	4	4	4	4	4	26.6	26.6	26.6	17.745	154	154	0	9.922	By MS/MS	By MS/MS	By MS/MS	By MS/MS	By MS/MS	By MS/MS	26.6	26.6	26.6	26.6	26.6	26.6	4511300	802870
Q2YL29	Q2YL29	6	6	6	tr|Q2YL29|Q2YL29_BRUA2 Cell division protein FtsZ:Short-chain dehydrogenase/reductase SDR:Glucose/ribitol dehydrogenase OS=Brucella abortus (strain 2308) OX=359391 GN=BAB2_0461 PE=4 SV=1	1	6	6	6	6	6	6	6	6	6	6	6	6	6	6	6	6	6	6	6	6	6	26.9	26.9	26.9	26.662	249	249	0	48.29	By MS/MS	By MS/MS	By MS/MS	By MS/MS	By MS/MS	By MS/MS	26.9	26.9	26.9	26.9	26.9	26.9	25450000	3944700
Q2YL30	Q2YL30	32	32	32	tr|Q2YL30|Q2YL30_BRUA2 Glucose-6-phosphate 1-dehydrogenase OS=Brucella abortus (strain 2308) OX=359391 GN=zwf PE=3 SV=1	1	32	32	32	31	28	27	28	29	27	31	28	27	28	29	27	31	28	27	28	29	27	62.1	62.1	62.1	55.064	491	491	0	323.31	By MS/MS	By MS/MS	By MS/MS	By MS/MS	By MS/MS	By MS/MS	60.5	57	55.2	58.9	58.7	55.6	469020000	63974000
Q2YL31	Q2YL31	13	13	13	tr|Q2YL31|Q2YL31_BRUA2 6-phosphogluconolactonase:Glucosamine/galactosami ne-6-phosphate isomerase OS=Brucella abortus (strain 2308) OX=359391 GN=pgl PE=4 SV=1	1	13	13	13	13	11	13	12	12	12	13	11	13	12	12	12	13	11	13	12	12	12	74.6	74.6	74.6	25.212	232	232	0	240.52	By MS/MS	By MS/MS	By MS/MS	By MS/MS	By MS/MS	By MS/MS	74.6	64.7	74.6	64.7	74.6	74.6	189550000	35597000
Q2YL33	Q2YL33	13	13	13	sp|Q2YL33|FOLD_BRUA2 Bifunctional protein FolD OS=Brucella abortus (strain 2308) OX=359391 GN=folD PE=3 SV=1	1	13	13	13	11	11	12	11	13	12	11	11	12	11	13	12	11	11	12	11	13	12	47.8	47.8	47.8	31.231	299	299	0	84.584	By MS/MS	By MS/MS	By MS/MS	By MS/MS	By MS/MS	By MS/MS	37.8	37.1	47.8	41.1	47.8	39.8	51438000	11429000
Q2YL34	Q2YL34	2	2	2	tr|Q2YL34|Q2YL34_BRUA2 Pyrroline-5-carboxylate reductase OS=Brucella abortus (strain 2308) OX=359391 GN=proC PE=3 SV=1	1	2	2	2	2	2	2	2	2	2	2	2	2	2	2	2	2	2	2	2	2	2	9.6	9.6	9.6	28.211	271	271	0	8.0849	By MS/MS	By MS/MS	By MS/MS	By MS/MS	By MS/MS	By MS/MS	9.6	9.6	9.6	9.6	9.6	9.6	2995600	493800
Q2YL39	Q2YL39	6	6	6	tr|Q2YL39|Q2YL39_BRUA2 Bacterial extracellular solute-binding protein, family 5 OS=Brucella abortus (strain 2308) OX=359391 GN=BAB2_0451 PE=4 SV=1	1	6	6	6	5	4	3	5	5	5	5	4	3	5	5	5	5	4	3	5	5	5	16.9	16.9	16.9	58.633	537	537	0	39.234	By MS/MS	By MS/MS	By MS/MS	By MS/MS	By MS/MS	By MS/MS	13.6	12.1	7.1	13.6	13.6	15.5	2749100	475990
Q2YL40	Q2YL40	1	1	1	tr|Q2YL40|Q2YL40_BRUA2 Uncharacterized protein OS=Brucella abortus (strain 2308) OX=359391 GN=BAB2_0450 PE=4 SV=1	1	1	1	1	1	1	1	1	1	1	1	1	1	1	1	1	1	1	1	1	1	1	8.8	8.8	8.8	13.04	114	114	0.0058097	2.0118	By MS/MS	By MS/MS	By MS/MS	By MS/MS	By MS/MS	By MS/MS	8.8	8.8	8.8	8.8	8.8	8.8	4430500	1177500
Q2YL42	Q2YL42	3	3	3	tr|Q2YL42|Q2YL42_BRUA2 Uncharacterized protein OS=Brucella abortus (strain 2308) OX=359391 GN=BAB2_0448 PE=4 SV=1	1	3	3	3	3	3	2	3	3	3	3	3	2	3	3	3	3	3	2	3	3	3	25	25	25	15.404	136	136	0	9.3175	By MS/MS	By MS/MS	By MS/MS	By MS/MS	By MS/MS	By MS/MS	25	25	15.4	25	25	25	19611000	2974000
Q2YL43	Q2YL43	20	20	20	tr|Q2YL43|Q2YL43_BRUA2 Lysine--tRNA ligase OS=Brucella abortus (strain 2308) OX=359391 GN=lysS PE=3 SV=1	1	20	20	20	18	18	18	17	16	18	18	18	18	17	16	18	18	18	18	17	16	18	45	45	45	61.669	551	551	0	155.99	By MS/MS	By MS/MS	By MS/MS	By MS/MS	By MS/MS	By MS/MS	43.4	41.4	43	41	39	43.4	52855000	11570000
Q2YL44	Q2YL44	2	2	2	tr|Q2YL44|Q2YL44_BRUA2 Proline-rich extensin OS=Brucella abortus (strain 2308) OX=359391 GN=BAB2_0446 PE=4 SV=1	1	2	2	2	1	1	2	0	0	1	1	1	2	0	0	1	1	1	2	0	0	1	7.2	7.2	7.2	33.867	319	319	0.0022206	2.3948	By MS/MS	By MS/MS	By MS/MS			By MS/MS	7.2	4.1	7.2	0	0	7.2	317960	129840
Q2YL46	Q2YL46	31	31	31	tr|Q2YL46|Q2YL46_BRUA2 Peptidase M3:Neutral zinc metallopeptidases, zinc-binding region OS=Brucella abortus (strain 2308) OX=359391 GN=dcp PE=3 SV=1	1	31	31	31	31	29	29	31	28	30	31	29	29	31	28	30	31	29	29	31	28	30	51.6	51.6	51.6	76.033	682	682	0	119.44	By MS/MS	By MS/MS	By MS/MS	By MS/MS	By MS/MS	By MS/MS	51.6	49.4	49.4	51.6	50.1	51.6	133640000	23942000
Q2YL48	Q2YL48	1	1	1	tr|Q2YL48|Q2YL48_BRUA2 Uncharacterized protein OS=Brucella abortus (strain 2308) OX=359391 GN=BAB2_0356 PE=4 SV=1	1	1	1	1	1	1	1	1	1	1	1	1	1	1	1	1	1	1	1	1	1	1	17.6	17.6	17.6	7.5155	68	68	0	45.562	By MS/MS	By MS/MS	By MS/MS	By MS/MS	By MS/MS	By MS/MS	17.6	17.6	17.6	17.6	17.6	17.6	7145400	940800
Q2YL49	Q2YL49	8	8	8	tr|Q2YL49|Q2YL49_BRUA2 ATP/GTP-binding site motif A (P-loop) OS=Brucella abortus (strain 2308) OX=359391 GN=BAB2_0355 PE=3 SV=1	1	8	8	8	8	8	8	8	7	8	8	8	8	8	7	8	8	8	8	8	7	8	30.5	30.5	30.5	35.775	334	334	0	23.734	By MS/MS	By MS/MS	By MS/MS	By MS/MS	By MS/MS	By MS/MS	30.5	30.5	30.5	30.5	27.5	30.5	14412000	3579800
Q2YL51	Q2YL51	10	10	10	sp|Q2YL51|LEUD_BRUA2 3-isopropylmalate dehydratase small subunit OS=Brucella abortus (strain 2308) OX=359391 GN=leuD PE=3 SV=1	1	10	10	10	9	9	9	9	9	10	9	9	9	9	9	10	9	9	9	9	9	10	51.2	51.2	51.2	22.236	201	201	0	130.31	By MS/MS	By MS/MS	By MS/MS	By MS/MS	By MS/MS	By MS/MS	51.2	51.2	51.2	51.2	43.3	51.2	54562000	9580400
Q2YL52	Q2YL52	2	2	2	tr|Q2YL52|Q2YL52_BRUA2 Neutral zinc metallopeptidases, zinc-binding region OS=Brucella abortus (strain 2308) OX=359391 GN=BAB2_0352 PE=4 SV=1	1	2	2	2	2	1	1	2	2	1	2	1	1	2	2	1	2	1	1	2	2	1	25	25	25	15.737	140	140	0.0022355	2.4358	By MS/MS	By MS/MS	By MS/MS	By matching	By MS/MS	By matching	25	7.9	7.9	25	25	7.9	2752900	453960
Q2YL53	Q2YL53	4	4	4	tr|Q2YL53|Q2YL53_BRUA2 Legume lectin, beta domain:OsmC-like protein OS=Brucella abortus (strain 2308) OX=359391 GN=ohr PE=4 SV=1	1	4	4	4	4	3	4	3	4	4	4	3	4	3	4	4	4	3	4	3	4	4	30	30	30	14.232	140	140	0	64.714	By MS/MS	By MS/MS	By MS/MS	By MS/MS	By MS/MS	By MS/MS	30	29.3	30	29.3	30	30	26364000	3623000
Q2YL55	Q2YL55	14	14	14	tr|Q2YL55|Q2YL55_BRUA2 Aspartate-semialdehyde dehydrogenase OS=Brucella abortus (strain 2308) OX=359391 GN=asd PE=3 SV=1	1	14	14	14	12	11	12	14	13	13	12	11	12	14	13	13	12	11	12	14	13	13	52.3	52.3	52.3	37.496	344	344	0	104.62	By MS/MS	By MS/MS	By MS/MS	By MS/MS	By MS/MS	By MS/MS	46.5	46.2	49.7	52.3	48.3	48.3	70456000	12648000
Q2YL58	Q2YL58	19	19	19	sp|Q2YL58|LEU3_BRUA2 3-isopropylmalate dehydrogenase OS=Brucella abortus (strain 2308) OX=359391 GN=leuB PE=3 SV=1	1	19	19	19	16	12	16	15	18	17	16	12	16	15	18	17	16	12	16	15	18	17	61.1	61.1	61.1	39.729	370	370	0	180.45	By MS/MS	By MS/MS	By MS/MS	By MS/MS	By MS/MS	By MS/MS	54.6	42.4	53	53	57.3	54.6	57138000	9711300
Q2YL60	Q2YL60	10	10	10	tr|Q2YL60|Q2YL60_BRUA2 ATP-dependent protease La, LON OS=Brucella abortus (strain 2308) OX=359391 GN=BAB2_0344 PE=4 SV=1	1	10	10	10	10	8	10	10	8	10	10	8	10	10	8	10	10	8	10	10	8	10	55.1	55.1	55.1	25.967	234	234	0	122.34	By MS/MS	By MS/MS	By MS/MS	By MS/MS	By MS/MS	By MS/MS	55.1	44	55.1	55.1	44	55.1	20515000	4451800
Q2YL61	Q2YL61	11	11	11	tr|Q2YL61|Q2YL61_BRUA2 Thioredoxin:Thioredoxin type domain:Thioredoxin domain 2 OS=Brucella abortus (strain 2308) OX=359391 GN=trx-2 PE=4 SV=1	1	11	11	11	9	11	10	8	9	10	9	11	10	8	9	10	9	11	10	8	9	10	39.2	39.2	39.2	34.538	324	324	0	63.742	By MS/MS	By MS/MS	By MS/MS	By MS/MS	By MS/MS	By MS/MS	33.3	39.2	36.7	33.3	33.3	36.7	44165000	7758800
Q2YL63	Q2YL63	5	5	5	tr|Q2YL63|Q2YL63_BRUA2 Peptidase family S24:Peptidase S24, C-terminal OS=Brucella abortus (strain 2308) OX=359391 GN=BAB2_0445 PE=4 SV=1	1	5	5	5	4	5	4	4	5	4	4	5	4	4	5	4	4	5	4	4	5	4	28.4	28.4	28.4	23.982	218	218	0	38.317	By MS/MS	By MS/MS	By MS/MS	By MS/MS	By MS/MS	By MS/MS	22	28.4	22	22	28.4	22	7451700	1123500
Q2YL64	Q2YL64	40	40	40	tr|Q2YL64|Q2YL64_BRUA2 NAD binding site:Enoyl-CoA hydratase/isomerase:3-hydroxyacyl-CoA dehydrogenase, C-terminal:3-hydroxyacyl-CoA dehydrogenase, N OS=Brucella abortus (strain 2308) OX=359391 GN=BAB2_0444 PE=3 SV=1	1	40	40	40	34	32	33	36	34	37	34	32	33	36	34	37	34	32	33	36	34	37	62.3	62.3	62.3	80.184	738	738	0	323.31	By MS/MS	By MS/MS	By MS/MS	By MS/MS	By MS/MS	By MS/MS	53.9	48	56.4	56.1	50.7	60	186120000	34198000
Q2YL65	Q2YL65	18	18	18	tr|Q2YL65|Q2YL65_BRUA2 Thiolase OS=Brucella abortus (strain 2308) OX=359391 GN=BAB2_0443 PE=3 SV=1	1	18	18	18	17	17	16	16	16	18	17	17	16	16	16	18	17	17	16	16	16	18	53.7	53.7	53.7	42.641	402	402	0	84.344	By MS/MS	By MS/MS	By MS/MS	By MS/MS	By MS/MS	By MS/MS	52	52	49.3	46.3	44.3	53.7	162240000	29952000
Q2YL66	Q2YL66	25	25	25	tr|Q2YL66|Q2YL66_BRUA2 Sugar transporter superfamily:Acyl-CoA dehydrogenase, C-terminal:Acyl-CoA dehydrogenase, central domain OS=Brucella abortus (strain 2308) OX=359391 GN=BAB2_0442 PE=3 SV=1	1	25	25	25	24	23	24	23	22	21	24	23	24	23	22	21	24	23	24	23	22	21	52.9	52.9	52.9	64.82	597	597	0	225.63	By MS/MS	By MS/MS	By MS/MS	By MS/MS	By MS/MS	By MS/MS	51.1	50.1	52.9	50.4	47.7	46.4	128390000	22910000
Q2YL68	Q2YL68	11	11	11	tr|Q2YL68|Q2YL68_BRUA2 Acyl-CoA dehydrogenase:Acyl-CoA dehydrogenase, C-terminal:Acyl-CoA dehydrogenase, central domain:Acyl-CoA dehydrogenase, N-te OS=Brucella abortus (strain 2308) OX=359391 GN=BAB2_0439 PE=3 SV=1	1	11	11	11	9	8	9	8	9	10	9	8	9	8	9	10	9	8	9	8	9	10	29.4	29.4	29.4	42.701	388	388	0	111.03	By MS/MS	By MS/MS	By MS/MS	By MS/MS	By MS/MS	By MS/MS	26.3	25	23.2	25	26.3	29.4	16505000	4059500
Q2YL80	Q2YL80	10	10	10	tr|Q2YL80|Q2YL80_BRUA2 Short-chain dehydrogenase/reductase SDR:Glucose/ribitol dehydrogenase OS=Brucella abortus (strain 2308) OX=359391 GN=BAB2_0029 PE=1 SV=1	1	10	10	10	8	9	10	6	6	8	8	9	10	6	6	8	8	9	10	6	6	8	50.6	50.6	50.6	26.058	245	245	0	34.547	By MS/MS	By MS/MS	By MS/MS	By MS/MS	By MS/MS	By MS/MS	44.1	44.5	50.6	33.1	32.7	41.2	8464100	2366200
Q2YL82	Q2YL82	1	1	1	tr|Q2YL82|Q2YL82_BRUA2 ABC transporter:AAA ATPase OS=Brucella abortus (strain 2308) OX=359391 GN=BAB2_0027 PE=4 SV=1	1	1	1	1	1	1	1	1	0	1	1	1	1	1	0	1	1	1	1	1	0	1	6.3	6.3	6.3	26.195	238	238	0	3.4756	By matching	By MS/MS	By matching	By matching		By matching	6.3	6.3	6.3	6.3	0	6.3	305290	99843
Q2YL86	Q2YL86	20	20	20	sp|Q2YL86|LIVB4_BRUA2 Leu/Ile/Val-binding protein homolog 4 OS=Brucella abortus (strain 2308) OX=359391 GN=BAB2_0023 PE=3 SV=2	1	20	20	20	19	20	19	20	19	17	19	20	19	20	19	17	19	20	19	20	19	17	54.1	54.1	54.1	44.322	416	416	0	323.31	By MS/MS	By MS/MS	By MS/MS	By MS/MS	By MS/MS	By MS/MS	54.1	54.1	54.1	54.1	54.1	48.1	191980000	42215000
Q2YL87	Q2YL87	6	6	6	tr|Q2YL87|Q2YL87_BRUA2 Bacterial regulatory protein, GntR family OS=Brucella abortus (strain 2308) OX=359391 GN=BAB2_0022 PE=4 SV=1	1	6	6	6	3	5	5	4	5	2	3	5	5	4	5	2	3	5	5	4	5	2	29.7	29.7	29.7	27.525	246	246	0	19.949	By MS/MS	By MS/MS	By MS/MS	By MS/MS	By MS/MS	By MS/MS	17.1	24	26	22.8	26	12.6	2867400	371730
Q2YL96	Q2YL96	5	5	5	tr|Q2YL96|Q2YL96_BRUA2 Isochorismatase hydrolase family:Isochorismatase:Phosphopantetheine attachment site:Phosphopantetheine-binding domain OS=Brucella abortus (strain 2308) OX=359391 GN=BAB2_0013 PE=4 SV=1	1	5	5	5	3	5	4	3	4	4	3	5	4	3	4	4	3	5	4	3	4	4	31.4	31.4	31.4	32.538	290	290	0	49.4	By MS/MS	By MS/MS	By MS/MS	By MS/MS	By MS/MS	By MS/MS	19.3	31.4	27.6	19.3	27.6	27.6	2780000	400030
Q2YL97	Q2YL97	2	2	2	tr|Q2YL97|Q2YL97_BRUA2 Short-chain dehydrogenase/reductase SDR:Blood group Rhesus C/E and D polypeptide:Glucose/ribitol dehydrogenase OS=Brucella abortus (strain 2308) OX=359391 GN=BAB2_0012 PE=4 SV=1	1	2	2	2	1	1	1	1	1	1	1	1	1	1	1	1	1	1	1	1	1	1	10.9	10.9	10.9	27.165	258	258	0	13.202	By MS/MS	By MS/MS	By matching	By MS/MS	By MS/MS	By MS/MS	6.2	4.7	6.2	6.2	6.2	6.2	1084200	360290
Q2YLA0	Q2YLA0	12	12	12	tr|Q2YLA0|Q2YLA0_BRUA2 Adenine nucleotide translocator 1:Basic membrane lipoprotein OS=Brucella abortus (strain 2308) OX=359391 GN=BAB2_0009 PE=4 SV=1	1	12	12	12	11	10	9	10	12	12	11	10	9	10	12	12	11	10	9	10	12	12	36.1	36.1	36.1	39.136	368	368	0	67.149	By MS/MS	By MS/MS	By MS/MS	By MS/MS	By MS/MS	By MS/MS	36.1	33.2	28.8	32.3	36.1	36.1	10590000	1760700
Q2YLA1	Q2YLA1	6	6	6	tr|Q2YLA1|Q2YLA1_BRUA2 Uncharacterized protein OS=Brucella abortus (strain 2308) OX=359391 GN=BAB2_0145 PE=4 SV=1	1	6	6	6	5	4	6	6	6	6	5	4	6	6	6	6	5	4	6	6	6	6	21.9	21.9	21.9	44.701	424	424	0	44.07	By MS/MS	By MS/MS	By MS/MS	By MS/MS	By MS/MS	By MS/MS	19.8	16.7	21.9	21.9	21.9	21.9	5735400	1159800
Q2YLA2	Q2YLA2	5	5	5	tr|Q2YLA2|Q2YLA2_BRUA2 AP endonuclease, family 2 OS=Brucella abortus (strain 2308) OX=359391 GN=BAB2_0144 PE=1 SV=1	1	5	5	5	4	3	3	4	4	5	4	3	3	4	4	5	4	3	3	4	4	5	32.2	32.2	32.2	29.404	261	261	0	8.3266	By MS/MS	By matching	By MS/MS	By MS/MS	By MS/MS	By MS/MS	25.7	16.9	20.3	25.7	25.7	32.2	3699200	641710
Q2YLA4	Q2YLA4	7	7	7	tr|Q2YLA4|Q2YLA4_BRUA2 Uncharacterized protein OS=Brucella abortus (strain 2308) OX=359391 GN=BAB2_0142 PE=4 SV=1	1	7	7	7	5	6	6	5	5	5	5	6	6	5	5	5	5	6	6	5	5	5	25.5	25.5	25.5	33.924	321	321	0	24.493	By MS/MS	By MS/MS	By MS/MS	By MS/MS	By MS/MS	By MS/MS	19.9	22.7	22.7	19.9	19.9	19.9	7881800	1728700
Q2YLA5	Q2YLA5	4	4	4	tr|Q2YLA5|Q2YLA5_BRUA2 Class II aldolase/adducin, N-terminal OS=Brucella abortus (strain 2308) OX=359391 GN=BAB2_0141 PE=4 SV=1	1	4	4	4	4	3	3	4	4	4	4	3	3	4	4	4	4	3	3	4	4	4	18.1	18.1	18.1	22.88	210	210	0	6.2541	By MS/MS	By MS/MS	By MS/MS	By MS/MS	By MS/MS	By MS/MS	18.1	17.6	17.6	18.1	18.1	18.1	2363900	587450
Q2YLB2	Q2YLB2	24	24	24	tr|Q2YLB2|Q2YLB2_BRUA2 Pyruvate decarboxylase OS=Brucella abortus (strain 2308) OX=359391 GN=BAB2_0289 PE=3 SV=1	1	24	24	24	22	24	24	21	23	22	22	24	24	21	23	22	22	24	24	21	23	22	51.5	51.5	51.5	60.717	561	561	0	123.34	By MS/MS	By MS/MS	By MS/MS	By MS/MS	By MS/MS	By MS/MS	49.7	51.5	51.5	45.6	51.5	48	116800000	26073000
Q2YLB4	Q2YLB4	10	10	10	sp|Q2YLB4|DAP_BRUA2 D-aminopeptidase OS=Brucella abortus (strain 2308) OX=359391 GN=dap PE=3 SV=1	1	10	10	10	8	10	9	10	10	10	8	10	9	10	10	10	8	10	9	10	10	10	25.3	25.3	25.3	56.872	518	518	0	41.427	By MS/MS	By MS/MS	By MS/MS	By MS/MS	By MS/MS	By MS/MS	21.2	25.3	23.4	25.3	25.3	25.3	9530700	1203400
Q2YLB9	Q2YLB9	20	20	20	tr|Q2YLB9|Q2YLB9_BRUA2 Leu/Ile/Val-binding protein family OS=Brucella abortus (strain 2308) OX=359391 GN=BAB2_0282 PE=4 SV=1	1	20	20	20	18	18	19	17	19	18	18	18	19	17	19	18	18	18	19	17	19	18	46.1	46.1	46.1	43.132	401	401	0	323.31	By MS/MS	By MS/MS	By MS/MS	By MS/MS	By MS/MS	By MS/MS	46.1	45.1	46.1	42.4	45.6	42.9	187020000	55904000
Q2YLC0	Q2YLC0	6	6	6	tr|Q2YLC0|Q2YLC0_BRUA2 ATP/GTP-binding site motif A (P-loop):ABC transporter:AAA ATPase OS=Brucella abortus (strain 2308) OX=359391 GN=BAB2_0281 PE=4 SV=1	1	6	6	6	5	6	6	6	6	5	5	6	6	6	6	5	5	6	6	6	6	5	29.9	29.9	29.9	28.947	271	271	0	12.086	By MS/MS	By MS/MS	By MS/MS	By MS/MS	By MS/MS	By MS/MS	23.2	29.9	29.9	29.9	29.9	24.7	3540800	727070
Q2YLC1	Q2YLC1	5	5	5	tr|Q2YLC1|Q2YLC1_BRUA2 Shikimate kinase:ATP/GTP-binding site motif A (P-loop):ABC transporter:AAA ATPase OS=Brucella abortus (strain 2308) OX=359391 GN=BAB2_0280 PE=4 SV=1	1	5	5	5	4	3	3	4	3	3	4	3	3	4	3	3	4	3	3	4	3	3	38.2	38.2	38.2	26.502	241	241	0	7.2268	By MS/MS	By MS/MS	By MS/MS	By MS/MS	By MS/MS	By MS/MS	29.5	25.7	20.7	29.5	20.7	25.7	1863200	772690
Q2YLD4	Q2YLD4	4	4	4	tr|Q2YLD4|Q2YLD4_BRUA2 Uncharacterized protein OS=Brucella abortus (strain 2308) OX=359391 GN=BAB1_1784 PE=4 SV=1	1	4	4	4	4	4	4	4	4	4	4	4	4	4	4	4	4	4	4	4	4	4	38.5	38.5	38.5	14.432	143	143	0	27.092	By MS/MS	By MS/MS	By MS/MS	By MS/MS	By MS/MS	By MS/MS	38.5	38.5	38.5	38.5	38.5	38.5	38004000	7552200
Q2YLD5	Q2YLD5	11	11	11	tr|Q2YLD5|Q2YLD5_BRUA2 Thiolase OS=Brucella abortus (strain 2308) OX=359391 GN=phbA-1 PE=3 SV=1	1	11	11	11	10	8	9	8	11	11	10	8	9	8	11	11	10	8	9	8	11	11	38.3	38.3	38.3	40.711	394	394	0	109.48	By MS/MS	By MS/MS	By MS/MS	By MS/MS	By MS/MS	By MS/MS	38.3	35.8	35.8	32.2	38.3	38.3	36297000	7974100
Q2YLD7	Q2YLD7	19	19	19	tr|Q2YLD7|Q2YLD7_BRUA2 DEAD/DEAH box helicase:Helicase, C-terminal:ATP/GTP-binding site motif A (P-loop):Aldehyde dehydrogenase OS=Brucella abortus (strain 2308) OX=359391 GN=BAB1_1781 PE=4 SV=1	1	19	19	19	15	16	16	19	16	14	15	16	16	19	16	14	15	16	16	19	16	14	25.2	25.2	25.2	112.91	1028	1028	0	78.829	By MS/MS	By MS/MS	By MS/MS	By MS/MS	By MS/MS	By MS/MS	20.5	21.8	20.5	25.2	22.2	19.7	15070000	3085900
Q2YLE0	Q2YLE0	3	3	3	tr|Q2YLE0|Q2YLE0_BRUA2 Ferredoxin OS=Brucella abortus (strain 2308) OX=359391 GN=fdxA PE=4 SV=1	1	3	3	3	3	2	3	3	3	3	3	2	3	3	3	3	3	2	3	3	3	3	30.4	30.4	30.4	12.322	112	112	0	5.1725	By MS/MS	By MS/MS	By MS/MS	By MS/MS	By MS/MS	By MS/MS	30.4	18.8	30.4	30.4	30.4	30.4	14394000	3445300
Q2YLE1	Q2YLE1	2	2	2	tr|Q2YLE1|Q2YLE1_BRUA2 Transcription factor CarD OS=Brucella abortus (strain 2308) OX=359391 GN=BAB1_1777 PE=4 SV=1	1	2	2	2	0	2	2	1	1	1	0	2	2	1	1	1	0	2	2	1	1	1	11.5	11.5	11.5	21.361	191	191	0	3.4663		By MS/MS	By MS/MS	By MS/MS	By MS/MS	By MS/MS	0	11.5	11.5	5.2	5.2	5.2	403940	0
Q2YLE6	Q2YLE6	32	32	32	sp|Q2YLE6|ATPB_BRUA2 ATP synthase subunit beta OS=Brucella abortus (strain 2308) OX=359391 GN=atpD PE=3 SV=1	1	32	32	32	30	31	30	32	32	31	30	31	30	32	32	31	30	31	30	32	32	31	75.8	75.8	75.8	54.79	521	521	0	323.31	By MS/MS	By MS/MS	By MS/MS	By MS/MS	By MS/MS	By MS/MS	73.9	73.9	71	75.8	75.8	75.8	511970000	95209000
Q2YLE7	Q2YLE7	2	2	2	sp|Q2YLE7|ATPE_BRUA2 ATP synthase epsilon chain OS=Brucella abortus (strain 2308) OX=359391 GN=atpC PE=3 SV=1	1	2	2	2	2	1	1	2	2	1	2	1	1	2	2	1	2	1	1	2	2	1	8.9	8.9	8.9	14.481	135	135	0.005814	2.0234	By MS/MS	By MS/MS	By matching	By MS/MS	By MS/MS	By matching	8.9	8.9	8.9	8.9	8.9	8.9	29376	7426.7
Q2YLE9	Q2YLE9	2	2	2	tr|Q2YLE9|Q2YLE9_BRUA2 Bacterial regulatory protein, MarR family OS=Brucella abortus (strain 2308) OX=359391 GN=BAB1_1804 PE=4 SV=1	1	2	2	2	1	2	1	2	1	1	1	2	1	2	1	1	1	2	1	2	1	1	13.1	13.1	13.1	21.389	191	191	0	15.356	By MS/MS	By MS/MS	By matching	By MS/MS	By MS/MS	By matching	7.3	13.1	7.3	13.1	7.3	7.3	1907300	276140
Q2YLF0	Q2YLF0	8	8	8	tr|Q2YLF0|Q2YLF0_BRUA2 Bacterial regulatory protein, GntR family OS=Brucella abortus (strain 2308) OX=359391 GN=BAB1_1803 PE=4 SV=1	1	8	8	8	6	6	8	8	6	8	6	6	8	8	6	8	6	6	8	8	6	8	51.5	51.5	51.5	25.272	231	231	0	36.327	By MS/MS	By MS/MS	By MS/MS	By MS/MS	By MS/MS	By MS/MS	33.8	36.8	51.5	51.5	34.2	51.5	5621000	995880
Q2YLF3	Q2YLF3	10	10	10	sp|Q2YLF3|4HYPE_BRUA2 4-hydroxyproline epimerase OS=Brucella abortus (strain 2308) OX=359391 GN=prpA PE=1 SV=1	1	10	10	10	9	9	10	9	8	10	9	9	10	9	8	10	9	9	10	9	8	10	44.7	44.7	44.7	36.67	333	333	0	46.391	By MS/MS	By MS/MS	By MS/MS	By MS/MS	By MS/MS	By MS/MS	37.5	41.4	44.7	41.4	30.6	44.7	15214000	3538600
Q2YLF6	Q2YLF6	1	1	1	tr|Q2YLF6|Q2YLF6_BRUA2 ATP/GTP-binding site motif A (P-loop):Mitochondrial substrate carrier:ABC transporter:AAA ATPase OS=Brucella abortus (strain 2308) OX=359391 GN=BAB1_1796 PE=4 SV=1	1	1	1	1	1	1	1	1	1	1	1	1	1	1	1	1	1	1	1	1	1	1	6.9	6.9	6.9	27.384	248	248	0	39.292	By matching	By matching	By matching	By MS/MS	By matching	By MS/MS	6.9	6.9	6.9	6.9	6.9	6.9	617360	111980
Q2YLF8	Q2YLF8	23	15	15	sp|Q2YLF8|LIVB1_BRUA2 Leu/Ile/Val-binding protein homolog 1 OS=Brucella abortus (strain 2308) OX=359391 GN=BAB1_1794 PE=3 SV=1	1	23	15	15	22	21	20	21	21	19	14	14	13	14	14	13	14	14	13	14	14	13	60.9	45.6	45.6	39.397	371	371	0	90.346	By MS/MS	By MS/MS	By MS/MS	By MS/MS	By MS/MS	By MS/MS	60.1	60.1	56.3	58.2	58	54.4	89120000	23806000
Q2YLG0	Q2YLG0	26	26	18	sp|Q2YLG0|LIVB2_BRUA2 Leu/Ile/Val-binding protein homolog 2 OS=Brucella abortus (strain 2308) OX=359391 GN=BAB1_1792 PE=3 SV=2	1	26	26	18	26	24	24	22	22	21	26	24	24	22	22	21	18	17	17	15	15	15	60.4	60.4	45	39.59	371	371	0	323.31	By MS/MS	By MS/MS	By MS/MS	By MS/MS	By MS/MS	By MS/MS	60.4	60.1	60.1	60.1	57.7	57.7	345200000	92511000
Q2YLG1	Q2YLG1	41	41	41	tr|Q2YLG1|Q2YLG1_BRUA2 Pyruvate carboxylase OS=Brucella abortus (strain 2308) OX=359391 GN=pyc PE=4 SV=1	1	41	41	41	32	35	33	38	37	31	32	35	33	38	37	31	32	35	33	38	37	31	43.2	43.2	43.2	127.81	1158	1158	0	280.32	By MS/MS	By MS/MS	By MS/MS	By MS/MS	By MS/MS	By MS/MS	35.7	38.7	36.3	40.1	39	35.5	52997000	10227000
Q2YLG3	Q2YLG3	2	2	2	tr|Q2YLG3|Q2YLG3_BRUA2 Eukaryotic thiol (Cysteine) protease:Short-chain dehydrogenase/reductase SDR:Glucose/ribitol dehydrogenase OS=Brucella abortus (strain 2308) OX=359391 GN=BAB1_1789 PE=4 SV=1	1	2	2	2	2	2	2	2	2	2	2	2	2	2	2	2	2	2	2	2	2	2	15.6	15.6	15.6	27.753	263	263	0	3.6988	By MS/MS	By MS/MS	By MS/MS	By MS/MS	By MS/MS	By MS/MS	15.6	15.6	15.6	15.6	15.6	15.6	4497500	1069200
Q2YLG4	Q2YLG4	15	15	15	sp|Q2YLG4|ISPG_BRUA2 4-hydroxy-3-methylbut-2-en-1-yl diphosphate synthase (flavodoxin) OS=Brucella abortus (strain 2308) OX=359391 GN=ispG PE=3 SV=1	1	15	15	15	15	14	15	14	14	14	15	14	15	14	14	14	15	14	15	14	14	14	55.2	55.2	55.2	45.045	420	420	0	292.25	By MS/MS	By MS/MS	By MS/MS	By MS/MS	By MS/MS	By MS/MS	55.2	52.6	55.2	52.6	52.6	52.6	38200000	6686500
Q2YLG5	Q2YLG5	3	3	3	tr|Q2YLG5|Q2YLG5_BRUA2 Polyprenyl synthetase OS=Brucella abortus (strain 2308) OX=359391 GN=BAB1_1787 PE=3 SV=1	1	3	3	3	3	2	2	3	3	2	3	2	2	3	3	2	3	2	2	3	3	2	12.5	12.5	12.5	32.315	304	304	0	8.7106	By MS/MS	By MS/MS	By MS/MS	By MS/MS	By MS/MS	By MS/MS	12.5	7.9	7.9	12.5	12.5	7.9	2800800	430960
Q2YLG9	Q2YLG9	60	60	60	tr|Q2YLG9|Q2YLG9_BRUA2 ATP/GTP-binding site motif A (P-loop):Bacterial NAD-glutamate dehydrogenase OS=Brucella abortus (strain 2308) OX=359391 GN=BAB1_1827 PE=4 SV=1	1	60	60	60	57	55	56	45	51	44	57	55	56	45	51	44	57	55	56	45	51	44	45.1	45.1	45.1	175.64	1600	1600	0	323.31	By MS/MS	By MS/MS	By MS/MS	By MS/MS	By MS/MS	By MS/MS	42.8	42.9	42.7	34.2	39.9	31.9	117600000	44728000
Q2YLH0	Q2YLH0	29	29	29	sp|Q2YLH0|PUR9_BRUA2 Bifunctional purine biosynthesis protein PurH OS=Brucella abortus (strain 2308) OX=359391 GN=purH PE=3 SV=1	1	29	29	29	26	26	28	27	28	28	26	26	28	27	28	28	26	26	28	27	28	28	62.3	62.3	62.3	56.453	538	538	0	323.31	By MS/MS	By MS/MS	By MS/MS	By MS/MS	By MS/MS	By MS/MS	57.8	56.7	61.9	57.6	60.2	59.7	194050000	34542000
Q2YLH2	Q2YLH2	5	5	5	tr|Q2YLH2|Q2YLH2_BRUA2 SAM (And some other nucleotide) binding motif:Bacterial Sun/eukaryotic nucleolar Nop1/Nop2:Antitermination protein NusB:NusB OS=Brucella abortus (strain 2308) OX=359391 GN=sun PE=3 SV=1	1	5	5	5	4	5	3	4	4	4	4	5	3	4	4	4	4	5	3	4	4	4	19.1	19.1	19.1	50.29	465	465	0	11.959	By MS/MS	By MS/MS	By MS/MS	By MS/MS	By MS/MS	By MS/MS	17	19.1	12	17	17	17	3776500	641480
Q2YLH5	Q2YLH5	19	19	19	sp|Q2YLH5|ACSA_BRUA2 Acetyl-coenzyme A synthetase OS=Brucella abortus (strain 2308) OX=359391 GN=acsA PE=3 SV=1	1	19	19	19	18	18	19	18	18	16	18	18	19	18	18	16	18	18	19	18	18	16	31.5	31.5	31.5	72.73	651	651	0	160.03	By MS/MS	By MS/MS	By MS/MS	By MS/MS	By MS/MS	By MS/MS	31.5	29.8	31.5	31.5	31.5	29	66338000	15658000
Q2YLH6	Q2YLH6	1	1	1	tr|Q2YLH6|Q2YLH6_BRUA2 Usg protein, putative OS=Brucella abortus (strain 2308) OX=359391 GN=BAB1_1818 PE=4 SV=1	1	1	1	1	1	1	1	1	0	1	1	1	1	1	0	1	1	1	1	1	0	1	15.8	15.8	15.8	11.069	95	95	0.0022272	2.415	By matching	By matching	By matching	By MS/MS		By matching	15.8	15.8	15.8	15.8	0	15.8	326320	90912
Q2YLH8	Q2YLH8	6	6	6	tr|Q2YLH8|Q2YLH8_BRUA2 Pyridoxal phosphate homeostasis protein OS=Brucella abortus (strain 2308) OX=359391 GN=BAB1_1816 PE=3 SV=1	1	6	6	6	6	6	4	5	6	5	6	6	4	5	6	5	6	6	4	5	6	5	33.6	33.6	33.6	24.108	226	226	0	8.1553	By MS/MS	By MS/MS	By matching	By MS/MS	By MS/MS	By MS/MS	33.6	33.6	25.2	29.2	33.6	29.6	8391900	2129500
Q2YLH9	Q2YLH9	33	33	33	sp|Q2YLH9|SYL_BRUA2 Leucine--tRNA ligase OS=Brucella abortus (strain 2308) OX=359391 GN=leuS PE=3 SV=1	1	33	33	33	27	29	31	32	28	28	27	29	31	32	28	28	27	29	31	32	28	28	42.9	42.9	42.9	97.889	877	877	0	323.31	By MS/MS	By MS/MS	By MS/MS	By MS/MS	By MS/MS	By MS/MS	38.7	40.8	40.6	42.9	41.4	37.1	82499000	14027000
Q2YLI1	Q2YLI1	13	13	13	sp|Q2YLI1|TAL_BRUA2 Probable transaldolase OS=Brucella abortus (strain 2308) OX=359391 GN=tal PE=3 SV=1	1	13	13	13	13	13	13	13	12	13	13	13	13	13	12	13	13	13	13	13	12	13	67.7	67.7	67.7	23.359	217	217	0	323.31	By MS/MS	By MS/MS	By MS/MS	By MS/MS	By MS/MS	By MS/MS	67.7	67.7	67.7	67.7	64.1	67.7	221370000	43628000
Q2YLI2	Q2YLI2	6	6	6	tr|Q2YLI2|Q2YLI2_BRUA2 Primosomal protein N OS=Brucella abortus (strain 2308) OX=359391 GN=priA PE=3 SV=1	1	6	6	6	4	5	4	6	6	6	4	5	4	6	6	6	4	5	4	6	6	6	9.9	9.9	9.9	81.304	744	744	0	6.9628	By MS/MS	By MS/MS	By MS/MS	By MS/MS	By MS/MS	By MS/MS	6.3	8.5	6.9	9.9	9.9	9.9	2184300	383330
Q2YLI4	Q2YLI4	5	5	5	sp|Q2YLI4|ATPD_BRUA2 ATP synthase subunit delta OS=Brucella abortus (strain 2308) OX=359391 GN=atpH PE=3 SV=1	1	5	5	5	5	3	5	4	5	5	5	3	5	4	5	5	5	3	5	4	5	5	40.3	40.3	40.3	19.647	186	186	0	43.004	By MS/MS	By MS/MS	By MS/MS	By MS/MS	By MS/MS	By MS/MS	40.3	24.2	40.3	28.5	40.3	40.3	19060000	3512100
Q2YLI5	Q2YLI5	25	25	25	sp|Q2YLI5|ATPA_BRUA2 ATP synthase subunit alpha OS=Brucella abortus (strain 2308) OX=359391 GN=atpA PE=3 SV=1	1	25	25	25	23	24	23	23	23	24	23	24	23	23	23	24	23	24	23	23	23	24	49.7	49.7	49.7	54.969	509	509	0	323.31	By MS/MS	By MS/MS	By MS/MS	By MS/MS	By MS/MS	By MS/MS	49.7	49.5	45.8	45.8	45.8	49.7	198980000	35738000
Q2YLI6	Q2YLI6	5	5	5	sp|Q2YLI6|ATPG_BRUA2 ATP synthase gamma chain OS=Brucella abortus (strain 2308) OX=359391 GN=atpG PE=3 SV=1	1	5	5	5	4	4	2	4	2	4	4	4	2	4	2	4	4	4	2	4	2	4	16.4	16.4	16.4	31.801	292	292	0	6.3738	By MS/MS	By MS/MS	By MS/MS	By MS/MS	By MS/MS	By MS/MS	16.4	12	7.5	16.4	7.2	16.4	3847800	853820
Q2YLI7	Q2YLI7	10	10	10	sp|Q2YLI7|PROA_BRUA2 Gamma-glutamyl phosphate reductase OS=Brucella abortus (strain 2308) OX=359391 GN=proA PE=3 SV=1	1	10	10	10	9	7	9	9	9	8	9	7	9	9	9	8	9	7	9	9	9	8	34.9	34.9	34.9	44.041	421	421	0	21.137	By MS/MS	By MS/MS	By MS/MS	By MS/MS	By MS/MS	By MS/MS	29.7	25.9	30.4	31.6	31.6	29	12112000	2478100
Q2YLJ0	Q2YLJ0	3	3	3	sp|Q2YLJ0|RLMH_BRUA2 Ribosomal RNA large subunit methyltransferase H OS=Brucella abortus (strain 2308) OX=359391 GN=rlmH PE=3 SV=1	1	3	3	3	3	1	2	3	2	2	3	1	2	3	2	2	3	1	2	3	2	2	26	26	26	18.249	169	169	0	15.108	By MS/MS	By MS/MS	By matching	By MS/MS	By MS/MS	By MS/MS	26	7.7	18.9	26	14.8	14.8	2173500	532360
Q2YLJ3	Q2YLJ3	25	25	25	tr|Q2YLJ3|Q2YLJ3_BRUA2 PDZ/DHR/GLGF domain:Tail specific protease:Carboxyl-terminal protease OS=Brucella abortus (strain 2308) OX=359391 GN=BAB1_1845 PE=3 SV=1	1	25	25	25	25	24	25	23	24	24	25	24	25	23	24	24	25	24	25	23	24	24	62	62	62	45.225	424	424	0	252.95	By MS/MS	By MS/MS	By MS/MS	By MS/MS	By MS/MS	By MS/MS	62	62	62	60.8	62	62	301590000	54395000
Q2YLJ4	Q2YLJ4	2	2	2	sp|Q2YLJ4|RPPH_BRUA2 RNA pyrophosphohydrolase OS=Brucella abortus (strain 2308) OX=359391 GN=rppH PE=3 SV=2	1	2	2	2	2	2	1	2	2	2	2	2	1	2	2	2	2	2	1	2	2	2	12.9	12.9	12.9	19.887	178	178	0	2.9771	By MS/MS	By MS/MS	By MS/MS	By MS/MS	By MS/MS	By MS/MS	12.9	12.9	5.6	12.9	12.9	12.9	1871100	333050
Q2YLJ8	Q2YLJ8	13	13	13	tr|Q2YLJ8|Q2YLJ8_BRUA2 ATP/GTP-binding site motif A (P-loop):Aldehyde dehydrogenase OS=Brucella abortus (strain 2308) OX=359391 GN=mmsA PE=4 SV=1	1	13	13	13	12	11	11	12	11	12	12	11	11	12	11	12	12	11	11	12	11	12	35.1	35.1	35.1	53.53	498	498	0	116.03	By MS/MS	By MS/MS	By MS/MS	By MS/MS	By MS/MS	By MS/MS	33.3	30.7	30.7	33.3	30.7	31.7	49866000	9247700
Q2YLK0	Q2YLK0	1	1	1	tr|Q2YLK0|Q2YLK0_BRUA2 Pyridoxal kinase OS=Brucella abortus (strain 2308) OX=359391 GN=BAB1_1838 PE=3 SV=1	1	1	1	1	1	1	1	1	1	1	1	1	1	1	1	1	1	1	1	1	1	1	5	5	5	31.513	298	298	0	7.1004	By MS/MS	By MS/MS	By MS/MS	By MS/MS	By MS/MS	By MS/MS	5	5	5	5	5	5	1266500	280230
Q2YLK1	Q2YLK1	7	7	7	tr|Q2YLK1|Q2YLK1_BRUA2 Carbonic anhydrase OS=Brucella abortus (strain 2308) OX=359391 GN=BAB1_1837 PE=3 SV=1	1	7	7	7	6	7	7	6	7	7	6	7	7	6	7	7	6	7	7	6	7	7	43.9	43.9	43.9	23.386	214	214	0	74.88	By MS/MS	By MS/MS	By MS/MS	By MS/MS	By MS/MS	By MS/MS	43.9	43.9	43.9	43.9	43.9	43.9	66386000	9643400
Q2YLK2	Q2YLK2	14	14	14	tr|Q2YLK2|Q2YLK2_BRUA2 Lytic murein transglycosylase, putative OS=Brucella abortus (strain 2308) OX=359391 GN=BAB1_1836 PE=4 SV=1	1	14	14	14	11	13	14	12	13	12	11	13	14	12	13	12	11	13	14	12	13	12	53.8	53.8	53.8	29.359	275	275	0	105.4	By MS/MS	By MS/MS	By MS/MS	By MS/MS	By MS/MS	By MS/MS	52	52	53.8	51.3	52	49.1	62596000	11929000
Q2YLK4	Q2YLK4	19	19	19	tr|Q2YLK4|Q2YLK4_BRUA2 Signal recognition particle protein OS=Brucella abortus (strain 2308) OX=359391 GN=ffh PE=3 SV=1	1	19	19	19	18	17	16	15	16	15	18	17	16	15	16	15	18	17	16	15	16	15	53	53	53	55.127	523	523	0	96.281	By MS/MS	By MS/MS	By MS/MS	By MS/MS	By MS/MS	By MS/MS	50.5	47	44.4	41.5	43.2	43	19825000	4166700
Q2YLK5	Q2YLK5	3	3	3	tr|Q2YLK5|Q2YLK5_BRUA2 Chorismate mutase OS=Brucella abortus (strain 2308) OX=359391 GN=BAB1_1833 PE=4 SV=1	1	3	3	3	2	2	1	1	3	3	2	2	1	1	3	3	2	2	1	1	3	3	37.5	37.5	37.5	11.475	104	104	0	9.749	By MS/MS	By matching	By MS/MS	By MS/MS	By MS/MS	By MS/MS	23.1	23.1	14.4	14.4	37.5	37.5	1133000	126280
Q2YLK6	Q2YLK6	8	8	8	sp|Q2YLK6|RS16_BRUA2 30S ribosomal protein S16 OS=Brucella abortus (strain 2308) OX=359391 GN=rpsP PE=3 SV=1	1	8	8	8	7	6	8	5	7	8	7	6	8	5	7	8	7	6	8	5	7	8	57.5	57.5	57.5	14.545	134	134	0	77.476	By MS/MS	By MS/MS	By MS/MS	By MS/MS	By MS/MS	By MS/MS	57.5	54.5	57.5	37.3	57.5	57.5	50552000	10836000
Q2YLK8	Q2YLK8	6	6	6	tr|Q2YLK8|Q2YLK8_BRUA2 LemA family OS=Brucella abortus (strain 2308) OX=359391 GN=BAB1_1830 PE=4 SV=1	1	6	6	6	4	6	4	6	5	4	4	6	4	6	5	4	4	6	4	6	5	4	45.9	45.9	45.9	23.259	207	207	0	101	By MS/MS	By MS/MS	By MS/MS	By MS/MS	By MS/MS	By MS/MS	30	45.9	30	45.9	37.2	30	4419800	886520
Q2YLL1	Q2YLL1	8	8	8	tr|Q2YLL1|Q2YLL1_BRUA2 Uncharacterized protein OS=Brucella abortus (strain 2308) OX=359391 GN=BAB1_1864 PE=4 SV=1	1	8	8	8	6	6	7	7	6	5	6	6	7	7	6	5	6	6	7	7	6	5	23.8	23.8	23.8	53.656	479	479	0	33.955	By MS/MS	By MS/MS	By MS/MS	By MS/MS	By MS/MS	By MS/MS	17.1	19	20.9	21.9	18.8	12.5	3695500	783870
Q2YLL5	Q2YLL5	8	8	8	tr|Q2YLL5|Q2YLL5_BRUA2 SAM (And some other nucleotide) binding motif:Helix-turn-helix motif OS=Brucella abortus (strain 2308) OX=359391 GN=BAB1_1860 PE=4 SV=1	1	8	8	8	6	6	7	6	7	6	6	6	7	6	7	6	6	6	7	6	7	6	17.9	17.9	17.9	70.375	642	642	0	12.78	By MS/MS	By MS/MS	By MS/MS	By MS/MS	By MS/MS	By MS/MS	12	12	14	14	14	14	3983500	742770
Q2YLL7	Q2YLL7	4	4	4	sp|Q2YLL7|RL21_BRUA2 50S ribosomal protein L21 OS=Brucella abortus (strain 2308) OX=359391 GN=rplU PE=3 SV=1	1	4	4	4	4	4	4	3	3	4	4	4	4	3	3	4	4	4	4	3	3	4	23.2	23.2	23.2	15.067	142	142	0	34.869	By MS/MS	By MS/MS	By MS/MS	By MS/MS	By MS/MS	By MS/MS	23.2	23.2	23.2	17.6	14.8	23.2	18173000	4027400
Q2YLM2	Q2YLM2	3	3	3	sp|Q2YLM2|OBG_BRUA2 GTPase Obg OS=Brucella abortus (strain 2308) OX=359391 GN=obg PE=3 SV=1	1	3	3	3	3	3	3	3	3	3	3	3	3	3	3	3	3	3	3	3	3	3	12.9	12.9	12.9	36.788	341	341	0	11.174	By MS/MS	By MS/MS	By MS/MS	By matching	By MS/MS	By MS/MS	12.9	12.9	12.9	12.9	12.9	12.9	3737100	683940
Q2YLM3	Q2YLM3	3	3	3	sp|Q2YLM3|PROB_BRUA2 Glutamate 5-kinase OS=Brucella abortus (strain 2308) OX=359391 GN=proB PE=3 SV=1	1	3	3	3	3	1	3	2	3	2	3	1	3	2	3	2	3	1	3	2	3	2	10.6	10.6	10.6	39.872	378	378	0	4.5496	By matching	By matching	By matching	By MS/MS	By MS/MS	By MS/MS	10.6	4.5	10.6	7.7	10.6	7.4	1290700	286200
Q2YLM5	Q2YLM5	12	12	12	sp|Q2YLM5|HEM3_BRUA2 Porphobilinogen deaminase OS=Brucella abortus (strain 2308) OX=359391 GN=hemC PE=3 SV=1	1	12	12	12	11	12	11	11	11	11	11	12	11	11	11	11	11	12	11	11	11	11	49	49	49	33.837	314	314	0	49.784	By MS/MS	By MS/MS	By MS/MS	By MS/MS	By MS/MS	By MS/MS	43.9	49	46.5	49	46.5	45.2	32086000	6190100
Q2YLM6	Q2YLM6	3	3	3	tr|Q2YLM6|Q2YLM6_BRUA2 Uroporphyrinogen III synthase HEM4 OS=Brucella abortus (strain 2308) OX=359391 GN=hemD PE=4 SV=1	1	3	3	3	3	2	3	3	3	2	3	2	3	3	3	2	3	2	3	3	3	2	20	20	20	25.429	235	235	0	3.3624	By MS/MS	By MS/MS	By MS/MS	By matching	By matching	By matching	20	12.3	20	20	20	12.3	1676000	404080
Q2YLM7	Q2YLM7	18	18	18	tr|Q2YLM7|Q2YLM7_BRUA2 Uncharacterized protein OS=Brucella abortus (strain 2308) OX=359391 GN=BAB1_1885 PE=4 SV=1	1	18	18	18	14	16	18	14	15	17	14	16	18	14	15	17	14	16	18	14	15	17	55.7	55.7	55.7	46.477	458	458	0	102.25	By MS/MS	By MS/MS	By MS/MS	By MS/MS	By MS/MS	By MS/MS	43.2	48.9	55.7	44.1	46.3	53.9	19566000	3052500
Q2YLN0	Q2YLN0	5	5	5	tr|Q2YLN0|Q2YLN0_BRUA2 Uncharacterized protein OS=Brucella abortus (strain 2308) OX=359391 GN=BAB1_1881 PE=4 SV=1	1	5	5	5	4	5	5	5	5	4	4	5	5	5	5	4	4	5	5	5	5	4	23.6	23.6	23.6	32.304	297	297	0	16.739	By MS/MS	By MS/MS	By MS/MS	By MS/MS	By MS/MS	By MS/MS	19.5	23.6	23.6	23.6	23.6	16.2	2780700	527000
Q2YLN2	Q2YLN2	4	4	4	tr|Q2YLN2|Q2YLN2_BRUA2 Glutaredoxin OS=Brucella abortus (strain 2308) OX=359391 GN=grxC PE=3 SV=1	1	4	4	4	1	1	2	4	2	2	1	1	2	4	2	2	1	1	2	4	2	2	29.5	29.5	29.5	9.646	88	88	0	203.84	By MS/MS	By MS/MS	By MS/MS	By MS/MS	By MS/MS	By MS/MS	19.3	19.3	28.4	29.5	28.4	28.4	8105300	638920
Q2YLN3	Q2YLN3	13	13	13	tr|Q2YLN3|Q2YLN3_BRUA2 Uncharacterized protein OS=Brucella abortus (strain 2308) OX=359391 GN=BAB1_1878 PE=4 SV=1	1	13	13	13	11	12	10	12	11	12	11	12	10	12	11	12	11	12	10	12	11	12	53.2	53.2	53.2	30.49	284	284	0	49.529	By MS/MS	By MS/MS	By MS/MS	By MS/MS	By MS/MS	By MS/MS	44.4	49.6	49.6	47.9	44.4	53.2	30241000	5807000
Q2YLN5	Q2YLN5	17	17	17	sp|Q2YLN5|UBIG_BRUA2 Ubiquinone biosynthesis O-methyltransferase OS=Brucella abortus (strain 2308) OX=359391 GN=ubiG PE=3 SV=1	1	17	17	17	16	15	14	15	15	16	16	15	14	15	15	16	16	15	14	15	15	16	68.5	68.5	68.5	27.485	248	248	0	187.62	By MS/MS	By MS/MS	By MS/MS	By MS/MS	By MS/MS	By MS/MS	61.7	61.7	61.7	61.7	61.7	68.5	300350000	64367000
Q2YLN6	Q2YLN6	13	13	13	tr|Q2YLN6|Q2YLN6_BRUA2 Aspartokinase OS=Brucella abortus (strain 2308) OX=359391 GN=BAB1_1874 PE=3 SV=1	1	13	13	13	12	12	11	10	12	12	12	12	11	10	12	12	12	12	11	10	12	12	39	39	39	45.351	423	423	0	185.25	By MS/MS	By MS/MS	By MS/MS	By MS/MS	By MS/MS	By MS/MS	37.1	37.1	34.5	31.2	36.4	36.4	75361000	11860000
Q2YLN7	Q2YLN7	23	23	23	tr|Q2YLN7|Q2YLN7_BRUA2 PEP-utilizing enzyme:Beta tubulin:GAF domain:Phosphoenolpyruvate-protein phosphotransferase OS=Brucella abortus (strain 2308) OX=359391 GN=ptsP PE=3 SV=1	1	23	23	23	21	17	18	22	21	20	21	17	18	22	21	20	21	17	18	22	21	20	36	36	36	83.263	756	756	0	90.454	By MS/MS	By MS/MS	By MS/MS	By MS/MS	By MS/MS	By MS/MS	31.5	23.7	29.6	34.8	30.8	29.6	41796000	8168600
Q2YLN8	Q2YLN8	22	22	22	sp|Q2YLN8|RF1_BRUA2 Peptide chain release factor 1 OS=Brucella abortus (strain 2308) OX=359391 GN=prfA PE=3 SV=1	1	22	22	22	19	20	20	18	19	19	19	20	20	18	19	19	19	20	20	18	19	19	57.7	57.7	57.7	39.924	359	359	0	208.34	By MS/MS	By MS/MS	By MS/MS	By MS/MS	By MS/MS	By MS/MS	53.8	57.7	57.7	52.9	52.9	57.4	76466000	12407000
Q2YLN9	Q2YLN9	6	6	6	tr|Q2YLN9|Q2YLN9_BRUA2 Release factor glutamine methyltransferase OS=Brucella abortus (strain 2308) OX=359391 GN=prmC PE=3 SV=1	1	6	6	6	5	3	4	4	3	5	5	3	4	4	3	5	5	3	4	4	3	5	29	29	29	30.373	283	283	0	9.6617	By MS/MS	By MS/MS	By MS/MS	By MS/MS	By MS/MS	By MS/MS	25.1	14.5	21.2	18.4	14.1	22.3	2837700	689730
Q2YLP1	Q2YLP1	5	5	5	tr|Q2YLP1|Q2YLP1_BRUA2 Uncharacterized protein OS=Brucella abortus (strain 2308) OX=359391 GN=BAB1_1869 PE=4 SV=1	1	5	5	5	4	5	5	4	3	3	4	5	5	4	3	3	4	5	5	4	3	3	29	29	29	27.353	252	252	0	23.443	By MS/MS	By MS/MS	By MS/MS	By MS/MS	By MS/MS	By MS/MS	25.8	29	29	25.8	15.9	22.2	2300700	507750
Q2YLP2	Q2YLP2	76	76	76	tr|Q2YLP2|Q2YLP2_BRUA2 Chaperone protein ClpB OS=Brucella abortus (strain 2308) OX=359391 GN=clpB PE=3 SV=1	1	76	76	76	73	67	71	73	72	74	73	67	71	73	72	74	73	67	71	73	72	74	73.2	73.2	73.2	96.868	874	874	0	323.31	By MS/MS	By MS/MS	By MS/MS	By MS/MS	By MS/MS	By MS/MS	71.9	69.6	70.6	73.1	71.7	71.7	1401600000	272220000
Q2YLP3	Q2YLP3	9	9	9	tr|Q2YLP3|Q2YLP3_BRUA2 ErfK/YbiS/YcfS/YnhG OS=Brucella abortus (strain 2308) OX=359391 GN=BAB1_1867 PE=4 SV=1	1	9	9	9	8	7	8	7	9	8	8	7	8	7	9	8	8	7	8	7	9	8	34.6	34.6	34.6	43.563	408	408	0	35.019	By MS/MS	By MS/MS	By MS/MS	By MS/MS	By MS/MS	By MS/MS	31.6	28.9	31.9	27.2	34.6	30.1	15942000	1977400
Q2YLP6	Q2YLP6	7	7	7	sp|Q2YLP6|RL19_BRUA2 50S ribosomal protein L19 OS=Brucella abortus (strain 2308) OX=359391 GN=rplS PE=3 SV=1	1	7	7	7	7	7	7	7	7	7	7	7	7	7	7	7	7	7	7	7	7	7	40.7	40.7	40.7	16.077	145	145	0	42.962	By MS/MS	By MS/MS	By MS/MS	By MS/MS	By MS/MS	By MS/MS	40.7	40.7	40.7	40.7	40.7	40.7	68709000	15076000
Q2YLP7	Q2YLP7	17	17	17	sp|Q2YLP7|LEUC_BRUA2 3-isopropylmalate dehydratase large subunit OS=Brucella abortus (strain 2308) OX=359391 GN=leuC PE=3 SV=1	1	17	17	17	16	17	17	15	17	17	16	17	17	15	17	17	16	17	17	15	17	17	46.5	46.5	46.5	50.711	469	469	0	146.05	By MS/MS	By MS/MS	By MS/MS	By MS/MS	By MS/MS	By MS/MS	42	46.5	46.5	40.3	46.5	46.5	76719000	10098000
Q2YLP8	Q2YLP8	11	11	11	tr|Q2YLP8|Q2YLP8_BRUA2 GCN5-related N-acetyltransferase OS=Brucella abortus (strain 2308) OX=359391 GN=BAB1_1904 PE=4 SV=1	1	11	11	11	9	10	10	9	11	10	9	10	10	9	11	10	9	10	10	9	11	10	61.8	61.8	61.8	16.933	152	152	0	130.19	By MS/MS	By MS/MS	By MS/MS	By MS/MS	By MS/MS	By MS/MS	56.6	61.8	61.8	61.8	61.8	61.8	116880000	18948000
Q2YLQ1	Q2YLQ1	17	17	17	tr|Q2YLQ1|Q2YLQ1_BRUA2 Succinate dehydrogenase flavoprotein subunit OS=Brucella abortus (strain 2308) OX=359391 GN=BAB1_1901 PE=3 SV=1	1	17	17	17	15	13	14	16	15	14	15	13	14	16	15	14	15	13	14	16	15	14	38.7	38.7	38.7	66.963	613	613	0	89.554	By MS/MS	By MS/MS	By MS/MS	By MS/MS	By MS/MS	By MS/MS	33.4	30.3	33	35.2	33.4	31.3	26409000	6222600
Q2YLQ2	Q2YLQ2	7	7	7	tr|Q2YLQ2|Q2YLQ2_BRUA2 Succinate dehydrogenase iron-sulfur subunit OS=Brucella abortus (strain 2308) OX=359391 GN=BAB1_1900 PE=3 SV=1	1	7	7	7	6	7	6	6	6	6	6	7	6	6	6	6	6	7	6	6	6	6	28.2	28.2	28.2	29.824	259	259	0	22.305	By MS/MS	By MS/MS	By MS/MS	By MS/MS	By MS/MS	By MS/MS	24.7	28.2	24.7	24.7	24.7	24.7	8931500	1592300
Q2YLQ3	Q2YLQ3	2	2	2	tr|Q2YLQ3|Q2YLQ3_BRUA2 Glyoxalase/Bleomycin resistance protein/dioxygenase domain OS=Brucella abortus (strain 2308) OX=359391 GN=BAB1_1899 PE=1 SV=1	1	2	2	2	1	1	1	2	2	2	1	1	1	2	2	2	1	1	1	2	2	2	19.5	19.5	19.5	13.415	123	123	0	5.0245	By MS/MS	By MS/MS	By MS/MS	By MS/MS	By MS/MS	By MS/MS	8.9	8.9	8.9	19.5	19.5	19.5	1264000	234450
Q2YLQ4	Q2YLQ4	12	12	12	tr|Q2YLQ4|Q2YLQ4_BRUA2 NAD binding site:UbiH/COQ6 monooxygenase:Flavoprotein monooxygenase:Pyridine nucleotide-disulphide oxidoreductase, class I:FA OS=Brucella abortus (strain 2308) OX=359391 GN=BAB1_1898 PE=4 SV=1	1	12	12	12	11	9	9	12	10	11	11	9	9	12	10	11	11	9	9	12	10	11	35.7	35.7	35.7	44.99	414	414	0	38.864	By MS/MS	By MS/MS	By MS/MS	By MS/MS	By MS/MS	By MS/MS	31.9	28.7	28.5	35.7	30.9	33.3	19217000	3410200
Q2YLQ5	Q2YLQ5	6	6	6	tr|Q2YLQ5|Q2YLQ5_BRUA2 Acyl-CoA thioesterase OS=Brucella abortus (strain 2308) OX=359391 GN=BAB1_1897 PE=4 SV=1	1	6	6	6	5	5	5	5	5	6	5	5	5	5	5	6	5	5	5	5	5	6	28	28	28	34.037	300	300	0	30.762	By MS/MS	By MS/MS	By MS/MS	By MS/MS	By MS/MS	By MS/MS	24	24	24	24	24	28	7174800	1232700
Q2YLQ8	Q2YLQ8	3	3	3	tr|Q2YLQ8|Q2YLQ8_BRUA2 Bacterial regulatory protein, GntR family:Aminotransferase, class I and II OS=Brucella abortus (strain 2308) OX=359391 GN=BAB1_1894 PE=4 SV=1	1	3	3	3	2	2	1	3	2	2	2	2	1	3	2	2	2	2	1	3	2	2	8.7	8.7	8.7	53.64	493	493	0	3.4943	By matching	By MS/MS	By matching	By matching	By MS/MS	By matching	6.5	6.9	4.7	8.7	6.5	6.9	1165400	88383
Q2YLR1	Q2YLR1	1	1	1	tr|Q2YLR1|Q2YLR1_BRUA2 Uncharacterized protein OS=Brucella abortus (strain 2308) OX=359391 GN=BAB1_1891 PE=4 SV=1	1	1	1	1	1	1	1	1	1	1	1	1	1	1	1	1	1	1	1	1	1	1	7.7	7.7	7.7	16.369	142	142	0.0050983	2.0858	By MS/MS	By MS/MS	By MS/MS	By MS/MS	By MS/MS	By MS/MS	7.7	7.7	7.7	7.7	7.7	7.7	1508700	304850
Q2YLR2	Q2YLR2	5	5	5	tr|Q2YLR2|Q2YLR2_BRUA2 YCII-related domain OS=Brucella abortus (strain 2308) OX=359391 GN=BAB1_1890 PE=4 SV=1	1	5	5	5	4	3	2	5	5	5	4	3	2	5	5	5	4	3	2	5	5	5	77.1	77.1	77.1	10.359	96	96	0	13.797	By MS/MS	By MS/MS	By MS/MS	By MS/MS	By MS/MS	By MS/MS	69.8	52.1	39.6	77.1	77.1	77.1	8044300	876700
Q2YLR3	Q2YLR3	5	5	5	sp|Q2YLR3|GPDA_BRUA2 Glycerol-3-phosphate dehydrogenase [NAD(P)+] OS=Brucella abortus (strain 2308) OX=359391 GN=gpsA PE=3 SV=1	1	5	5	5	5	4	4	5	4	4	5	4	4	5	4	4	5	4	4	5	4	4	22.4	22.4	22.4	33.377	326	326	0	12.755	By MS/MS	By MS/MS	By MS/MS	By MS/MS	By MS/MS	By MS/MS	22.4	18.1	18.4	22.4	18.4	18.4	4231200	705710
Q2YLR4	Q2YLR4	8	8	8	sp|Q2YLR4|DAPF_BRUA2 Diaminopimelate epimerase OS=Brucella abortus (strain 2308) OX=359391 GN=dapF PE=3 SV=1	1	8	8	8	8	7	8	8	8	8	8	7	8	8	8	8	8	7	8	8	8	8	37.3	37.3	37.3	32.31	303	303	0	45.612	By MS/MS	By MS/MS	By MS/MS	By MS/MS	By MS/MS	By MS/MS	37.3	31.7	37.3	37.3	37.3	37.3	7750600	1536300
Q2YLR6	Q2YLR6	1	1	1	sp|Q2YLR6|OMP19_BRUA2 Outer membrane lipoprotein omp19 OS=Brucella abortus (strain 2308) OX=359391 GN=omp19 PE=3 SV=1	1	1	1	1	1	1	1	1	1	1	1	1	1	1	1	1	1	1	1	1	1	1	8.5	8.5	8.5	17.604	177	177	0	15.951	By matching	By MS/MS	By matching	By MS/MS	By MS/MS	By MS/MS	8.5	8.5	8.5	8.5	8.5	8.5	2298700	498090
Q2YLR7	Q2YLR7	5	5	5	tr|Q2YLR7|Q2YLR7_BRUA2 ATP/GTP-binding site motif A (P-loop):AFG1-like ATPase OS=Brucella abortus (strain 2308) OX=359391 GN=BAB1_1929 PE=4 SV=1	1	5	5	5	2	5	3	4	3	4	2	5	3	4	3	4	2	5	3	4	3	4	17.3	17.3	17.3	43.817	387	387	0	16.568	By MS/MS	By MS/MS	By MS/MS	By MS/MS	By MS/MS	By MS/MS	7.5	17.3	10.3	12.9	11.9	12.9	2935300	365040
Q2YLR9	Q2YLR9	42	42	42	sp|Q2YLR9|MDH_BRUA2 Malate dehydrogenase OS=Brucella abortus (strain 2308) OX=359391 GN=mdh PE=1 SV=1	1	42	42	42	37	36	39	39	37	37	37	36	39	39	37	37	37	36	39	39	37	37	78.4	78.4	78.4	33.704	320	320	0	323.31	By MS/MS	By MS/MS	By MS/MS	By MS/MS	By MS/MS	By MS/MS	73.1	78.1	78.4	73.1	73.1	70.6	1821300000	328970000
Q2YLS0	Q2YLS0	35	35	35	tr|Q2YLS0|Q2YLS0_BRUA2 Succinate--CoA ligase [ADP-forming] subunit beta OS=Brucella abortus (strain 2308) OX=359391 GN=sucC PE=3 SV=1	1	35	35	35	31	32	30	32	32	34	31	32	30	32	32	34	31	32	30	32	32	34	70.7	70.7	70.7	40.079	376	376	0	323.31	By MS/MS	By MS/MS	By MS/MS	By MS/MS	By MS/MS	By MS/MS	66	66	68.1	70.7	70.7	70.7	1319900000	269660000
Q2YLS1	Q2YLS1	29	29	29	tr|Q2YLS1|Q2YLS1_BRUA2 Succinate--CoA ligase [ADP-forming] subunit alpha OS=Brucella abortus (strain 2308) OX=359391 GN=sucD PE=3 SV=1	1	29	29	29	26	25	25	26	27	28	26	25	25	26	27	28	26	25	25	26	27	28	67	67	67	31.252	300	300	0	323.31	By MS/MS	By MS/MS	By MS/MS	By MS/MS	By MS/MS	By MS/MS	67	64.3	67	67	67	67	1058100000	239550000
Q2YLS2	Q2YLS2	46	46	46	sp|Q2YLS2|ODO1_BRUA2 2-oxoglutarate dehydrogenase E1 component OS=Brucella abortus (strain 2308) OX=359391 GN=sucA PE=3 SV=1	1	46	46	46	41	44	40	44	42	41	41	44	40	44	42	41	41	44	40	44	42	41	49.3	49.3	49.3	112.71	1004	1004	0	323.31	By MS/MS	By MS/MS	By MS/MS	By MS/MS	By MS/MS	By MS/MS	46.2	48.4	43.9	47.8	45.6	44.9	400420000	70379000
Q2YLS3	Q2YLS3	26	26	26	tr|Q2YLS3|Q2YLS3_BRUA2 Dihydrolipoyllysine-residue succinyltransferase component of 2-oxoglutarate dehydrogenase complex OS=Brucella abortus (strain 2308) OX=359391 GN=sucB PE=3 SV=1	1	26	26	26	22	22	24	24	24	23	22	22	24	24	24	23	22	22	24	24	24	23	56.1	56.1	56.1	42.853	408	408	0	253.79	By MS/MS	By MS/MS	By MS/MS	By MS/MS	By MS/MS	By MS/MS	52.2	54.9	56.1	52.2	52.2	52.2	491980000	86949000
Q2YLS6	Q2YLS6	7	7	7	tr|Q2YLS6|Q2YLS6_BRUA2 Uncharacterized protein OS=Brucella abortus (strain 2308) OX=359391 GN=BAB1_1919 PE=4 SV=1	1	7	7	7	6	4	6	7	6	7	6	4	6	7	6	7	6	4	6	7	6	7	33.3	33.3	33.3	19.905	180	180	0	51.718	By MS/MS	By MS/MS	By MS/MS	By MS/MS	By MS/MS	By MS/MS	33.3	26.1	33.3	33.3	33.3	33.3	32809000	9069000
Q2YLS7	Q2YLS7	22	22	22	tr|Q2YLS7|Q2YLS7_BRUA2 Dihydrolipoyl dehydrogenase OS=Brucella abortus (strain 2308) OX=359391 GN=lpdA-2 PE=3 SV=1	1	22	22	22	18	20	21	20	21	21	18	20	21	20	21	21	18	20	21	20	21	21	60.4	60.4	60.4	49.063	467	467	0	323.31	By MS/MS	By MS/MS	By MS/MS	By MS/MS	By MS/MS	By MS/MS	47.8	55.5	58.7	54.6	57.2	57.2	353380000	65138000
Q2YLS8	Q2YLS8	3	3	3	tr|Q2YLS8|Q2YLS8_BRUA2 Uncharacterized protein OS=Brucella abortus (strain 2308) OX=359391 GN=BAB1_1917 PE=4 SV=1	1	3	3	3	2	2	2	2	3	2	2	2	2	2	3	2	2	2	2	2	3	2	13.8	13.8	13.8	36.709	333	333	0	4.0946	By MS/MS	By MS/MS	By MS/MS	By MS/MS	By MS/MS	By MS/MS	9	9	9	9	13.8	9	1389200	212250
Q2YLT0	Q2YLT0	6	6	6	sp|Q2YLT0|RIMM_BRUA2 Ribosome maturation factor RimM OS=Brucella abortus (strain 2308) OX=359391 GN=rimM PE=3 SV=1	1	6	6	6	5	4	5	5	5	6	5	4	5	5	5	6	5	4	5	5	5	6	55	55	55	20.554	189	189	0	24.68	By MS/MS	By MS/MS	By MS/MS	By MS/MS	By MS/MS	By MS/MS	50.8	42.9	50.8	47.1	50.8	55	3498800	658540
Q2YLT1	Q2YLT1	4	4	4	sp|Q2YLT1|TRMD_BRUA2 tRNA (guanine-N(1)-)-methyltransferase OS=Brucella abortus (strain 2308) OX=359391 GN=trmD PE=3 SV=1	1	4	4	4	4	4	4	4	4	3	4	4	4	4	4	3	4	4	4	4	4	3	26.6	26.6	26.6	26.827	244	244	0	41.382	By MS/MS	By MS/MS	By MS/MS	By MS/MS	By MS/MS	By MS/MS	26.6	26.6	26.6	26.6	26.6	20.1	4660400	1050600
Q2YLT8	Q2YLT8	5	5	5	tr|Q2YLT8|Q2YLT8_BRUA2 Uncharacterized protein OS=Brucella abortus (strain 2308) OX=359391 GN=BAB1_1948 PE=4 SV=1	1	5	5	5	3	4	4	4	4	3	3	4	4	4	4	3	3	4	4	4	4	3	13.6	13.6	13.6	48.745	428	428	0	6.5088	By MS/MS	By MS/MS	By matching	By MS/MS	By MS/MS	By MS/MS	8.9	11.2	11	11	11	8.6	2031900	459300
Q2YLU0	Q2YLU0	37	37	37	sp|Q2YLU0|SECA_BRUA2 Protein translocase subunit SecA OS=Brucella abortus (strain 2308) OX=359391 GN=secA PE=3 SV=1	1	37	37	37	33	34	31	32	33	32	33	34	31	32	33	32	33	34	31	32	33	32	45.7	45.7	45.7	102.87	906	906	0	323.31	By MS/MS	By MS/MS	By MS/MS	By MS/MS	By MS/MS	By MS/MS	41.5	41.4	39.4	40.7	41.6	38.1	98915000	21244000
Q2YLU2	Q2YLU2	20	20	20	tr|Q2YLU2|Q2YLU2_BRUA2 Peptidylprolyl isomerase OS=Brucella abortus (strain 2308) OX=359391 GN=BAB1_1944 PE=4 SV=1	1	20	20	20	19	18	19	19	19	19	19	18	19	19	19	19	19	18	19	19	19	19	51.4	51.4	51.4	36.065	331	331	0	231.14	By MS/MS	By MS/MS	By MS/MS	By MS/MS	By MS/MS	By MS/MS	51.4	51.4	51.1	51.4	51.4	45.3	130920000	22166000
Q2YLU4	Q2YLU4	23	23	23	tr|Q2YLU4|Q2YLU4_BRUA2 Arginine biosynthesis bifunctional protein ArgJ OS=Brucella abortus (strain 2308) OX=359391 GN=argJ PE=3 SV=1	1	23	23	23	21	20	21	20	20	20	21	20	21	20	20	20	21	20	21	20	20	20	55	55	55	43.244	413	413	0	193.96	By MS/MS	By MS/MS	By MS/MS	By MS/MS	By MS/MS	By MS/MS	52.8	52.5	50.4	52.8	49.9	52.8	78019000	14901000
Q2YLU8	Q2YLU8	8	8	8	sp|Q2YLU8|GLO2_BRUA2 Hydroxyacylglutathione hydrolase OS=Brucella abortus (strain 2308) OX=359391 GN=gloB PE=3 SV=1	1	8	8	8	8	6	8	7	6	6	8	6	8	7	6	6	8	6	8	7	6	6	44.4	44.4	44.4	28.715	257	257	0	80.181	By MS/MS	By MS/MS	By MS/MS	By MS/MS	By MS/MS	By MS/MS	44.4	34.6	44.4	40.9	36.2	36.2	27227000	5756900
Q2YLV0	Q2YLV0	6	6	6	tr|Q2YLV0|Q2YLV0_BRUA2 Signal recognition particle receptor FtsY OS=Brucella abortus (strain 2308) OX=359391 GN=ftsY PE=3 SV=1	1	6	6	6	6	6	5	6	6	5	6	6	5	6	6	5	6	6	5	6	6	5	19.7	19.7	19.7	49.088	463	463	0	44.522	By MS/MS	By MS/MS	By MS/MS	By MS/MS	By MS/MS	By MS/MS	19.7	19.7	15.8	19.7	19.7	19.7	9444800	1681800
Q2YLV2	Q2YLV2	13	13	13	tr|Q2YLV2|Q2YLV2_BRUA2 ATP/GTP-binding site motif A (P-loop):Pyridoxal-5-phosphate-dependent enzyme, beta family:Glucose/ribitol dehydrogenase:Cyst OS=Brucella abortus (strain 2308) OX=359391 GN=BAB1_1968 PE=4 SV=1	1	13	13	13	13	13	13	13	13	13	13	13	13	13	13	13	13	13	13	13	13	13	55.1	55.1	55.1	34.163	325	325	0	294.25	By MS/MS	By MS/MS	By MS/MS	By MS/MS	By MS/MS	By MS/MS	55.1	55.1	55.1	55.1	55.1	55.1	221030000	42501000
Q2YLV3	Q2YLV3	3	3	3	tr|Q2YLV3|Q2YLV3_BRUA2 Universal stress protein OS=Brucella abortus (strain 2308) OX=359391 GN=BAB1_1967 PE=3 SV=1	1	3	3	3	3	3	1	2	2	2	3	3	1	2	2	2	3	3	1	2	2	2	24.8	24.8	24.8	15.467	149	149	0	9.677	By MS/MS	By MS/MS	By MS/MS	By MS/MS	By MS/MS	By MS/MS	24.8	24.8	8.7	16.1	16.1	16.1	24214000	3258300
Q2YLV4	Q2YLV4	4	4	4	tr|Q2YLV4|Q2YLV4_BRUA2 Cys/Met metabolism pyridoxal-phosphate-dependent enzymes OS=Brucella abortus (strain 2308) OX=359391 GN=BAB1_1966 PE=3 SV=1	1	4	4	4	2	3	4	4	2	3	2	3	4	4	2	3	2	3	4	4	2	3	12.4	12.4	12.4	45.717	427	427	0	7.2734	By matching	By MS/MS	By MS/MS	By MS/MS	By MS/MS	By MS/MS	4.2	9.6	12.4	12.4	7.5	9.6	2037900	90893
Q2YLV8	Q2YLV8	5	5	5	tr|Q2YLV8|Q2YLV8_BRUA2 Bacterial regulatory proteins, AsnC family:Bacterial regulatory protein, GntR family OS=Brucella abortus (strain 2308) OX=359391 GN=BAB1_1962 PE=4 SV=1	1	5	5	5	4	4	4	5	3	5	4	4	4	5	3	5	4	4	4	5	3	5	27.8	27.8	27.8	26.403	227	227	0	5.2013	By MS/MS	By MS/MS	By MS/MS	By MS/MS	By MS/MS	By MS/MS	24.2	24.2	24.2	27.8	17.2	27.8	2646800	457780
Q2YLW5	Q2YLW5	6	6	6	tr|Q2YLW5|Q2YLW5_BRUA2 Solute-binding protein/glutamate receptor:Bacterial extracellular solute-binding protein, family 3 OS=Brucella abortus (strain 2308) OX=359391 GN=BAB1_1954 PE=4 SV=1	1	6	6	6	5	5	5	3	4	5	5	5	5	3	4	5	5	5	5	3	4	5	28.8	28.8	28.8	30.509	281	281	0	5.1596	By MS/MS	By MS/MS	By MS/MS	By MS/MS	By MS/MS	By matching	24.2	24.2	24.2	13.5	21	24.2	2225800	545360
Q2YLW8	Q2YLW8	11	11	11	sp|Q2YLW8|THIB_BRUA2 Thiamine-binding periplasmic protein OS=Brucella abortus (strain 2308) OX=359391 GN=thiB PE=3 SV=1	1	11	11	11	6	9	10	7	10	11	6	9	10	7	10	11	6	9	10	7	10	11	47.9	47.9	47.9	36.752	334	334	0	20.574	By MS/MS	By MS/MS	By MS/MS	By MS/MS	By MS/MS	By MS/MS	25.7	40.1	41.6	32.9	45.2	47.9	8995400	1190200
Q2YLX1	Q2YLX1	11	11	11	tr|Q2YLX1|Q2YLX1_BRUA2 H+-transporting two-sector ATPase, A subunit:ATP/GTP-binding site motif A (P-loop):ABC transporter:AAA ATPase OS=Brucella abortus (strain 2308) OX=359391 GN=BAB1_1766 PE=4 SV=1	1	11	11	11	9	11	10	11	11	11	9	11	10	11	11	11	9	11	10	11	11	11	25	25	25	67.523	605	605	0	28.263	By MS/MS	By MS/MS	By MS/MS	By MS/MS	By MS/MS	By MS/MS	19.8	25	21.5	25	25	25	8056700	1107700
Q2YLX2	Q2YLX2	2	2	2	sp|Q2YLX2|Y1765_BRUA2 UPF0335 protein BAB1_1765 OS=Brucella abortus (strain 2308) OX=359391 GN=BAB1_1765 PE=3 SV=1	1	2	2	2	2	2	2	2	2	2	2	2	2	2	2	2	2	2	2	2	2	2	36	36	36	9.9332	86	86	0	94.213	By MS/MS	By MS/MS	By MS/MS	By MS/MS	By MS/MS	By MS/MS	36	36	36	36	36	36	7003700	996670
Q2YLX4	Q2YLX4	15	15	15	tr|Q2YLX4|Q2YLX4_BRUA2 Ribosome-binding ATPase YchF OS=Brucella abortus (strain 2308) OX=359391 GN=ychF PE=3 SV=1	1	15	15	15	14	15	14	13	13	14	14	15	14	13	13	14	14	15	14	13	13	14	47.1	47.1	47.1	39.92	367	367	0	122.01	By MS/MS	By MS/MS	By MS/MS	By MS/MS	By MS/MS	By MS/MS	44.1	47.1	43.6	44.1	41.4	44.1	45996000	7754000
Q2YLX6	Q2YLX6	15	15	15	sp|Q2YLX6|RL25_BRUA2 50S ribosomal protein L25 OS=Brucella abortus (strain 2308) OX=359391 GN=rplY PE=3 SV=1	1	15	15	15	14	15	15	14	15	15	14	15	15	14	15	15	14	15	15	14	15	15	54.6	54.6	54.6	22.382	207	207	0	254.35	By MS/MS	By MS/MS	By MS/MS	By MS/MS	By MS/MS	By MS/MS	54.6	54.6	54.6	54.6	54.6	54.6	175980000	30359000
Q2YLX8	Q2YLX8	13	13	13	tr|Q2YLX8|Q2YLX8_BRUA2 Ribose-phosphate pyrophosphokinase OS=Brucella abortus (strain 2308) OX=359391 GN=prs PE=3 SV=1	1	13	13	13	12	13	13	12	13	11	12	13	13	12	13	11	12	13	13	12	13	11	50.3	50.3	50.3	33.331	310	310	0	262.74	By MS/MS	By MS/MS	By MS/MS	By MS/MS	By MS/MS	By MS/MS	45.5	50.3	50.3	49.7	50.3	41.6	62438000	12533000
Q2YLY0	Q2YLY0	13	13	13	tr|Q2YLY0|Q2YLY0_BRUA2 Metallopeptidase family M24 OS=Brucella abortus (strain 2308) OX=359391 GN=BAB1_1547 PE=4 SV=1	1	13	13	13	12	11	11	10	10	10	12	11	11	10	10	10	12	11	11	10	10	10	39.9	39.9	39.9	42.728	383	383	0	89.231	By MS/MS	By MS/MS	By MS/MS	By MS/MS	By MS/MS	By MS/MS	36.3	37.3	37.3	35	31.3	35	16691000	3862700
Q2YLY1	Q2YLY1	10	10	10	tr|Q2YLY1|Q2YLY1_BRUA2 Polyphenol oxidase OS=Brucella abortus (strain 2308) OX=359391 GN=BAB1_1546 PE=3 SV=1	1	10	10	10	8	10	10	9	9	10	8	10	10	9	9	10	8	10	10	9	9	10	40.6	40.6	40.6	31.027	283	283	0	129.9	By MS/MS	By MS/MS	By MS/MS	By MS/MS	By MS/MS	By MS/MS	34.6	40.6	40.6	37.5	33.6	40.6	43035000	4937600
Q2YLY2	Q2YLY2	3	3	3	tr|Q2YLY2|Q2YLY2_BRUA2 Uncharacterized protein OS=Brucella abortus (strain 2308) OX=359391 GN=BAB1_1545 PE=4 SV=1	1	3	3	3	2	3	3	3	2	3	2	3	3	3	2	3	2	3	3	3	2	3	12.9	12.9	12.9	39.86	365	365	0	4.3383	By MS/MS	By MS/MS	By matching	By MS/MS	By MS/MS	By MS/MS	9.3	12.9	12.9	12.9	10.1	12.9	1419400	126210
Q2YLY4	Q2YLY4	2	2	2	tr|Q2YLY4|Q2YLY4_BRUA2 Uncharacterized protein OS=Brucella abortus (strain 2308) OX=359391 GN=BAB1_1543 PE=4 SV=1	1	2	2	2	1	1	1	2	2	2	1	1	1	2	2	2	1	1	1	2	2	2	20.8	20.8	20.8	11.36	106	106	0	20.298	By MS/MS	By MS/MS	By matching	By MS/MS	By MS/MS	By MS/MS	12.3	12.3	12.3	20.8	20.8	20.8	6124700	672350
Q2YLY6	Q2YLY6	15	15	15	sp|Q2YLY6|MURC_BRUA2 UDP-N-acetylmuramate--L-alanine ligase OS=Brucella abortus (strain 2308) OX=359391 GN=murC PE=3 SV=1	1	15	15	15	14	11	15	13	14	12	14	11	15	13	14	12	14	11	15	13	14	12	38.2	38.2	38.2	50.793	471	471	0	146.03	By MS/MS	By MS/MS	By MS/MS	By MS/MS	By MS/MS	By MS/MS	38.2	29.7	38.2	32.1	36.5	32.1	37066000	5197500
Q2YLY7	Q2YLY7	6	6	6	sp|Q2YLY7|MURB_BRUA2 UDP-N-acetylenolpyruvoylglucosamine reductase OS=Brucella abortus (strain 2308) OX=359391 GN=murB PE=3 SV=1	1	6	6	6	4	6	2	5	6	4	4	6	2	5	6	4	4	6	2	5	6	4	27.6	27.6	27.6	34.88	322	322	0	17.987	By MS/MS	By MS/MS	By MS/MS	By MS/MS	By matching	By MS/MS	18	27.6	8.1	24.8	27.6	16.5	3276700	960510
Q2YLY8	Q2YLY8	10	10	10	tr|Q2YLY8|Q2YLY8_BRUA2 D-alanine--D-alanine ligase OS=Brucella abortus (strain 2308) OX=359391 GN=ddl PE=3 SV=1	1	10	10	10	9	10	10	10	10	10	9	10	10	10	10	10	9	10	10	10	10	10	37.7	37.7	37.7	33.444	308	308	0	69.383	By MS/MS	By MS/MS	By MS/MS	By MS/MS	By MS/MS	By MS/MS	33.4	37.7	37.7	37.7	37.7	37.7	29063000	6063200
Q2YLZ0	Q2YLZ0	1	1	1	tr|Q2YLZ0|Q2YLZ0_BRUA2 Cell division protein FtsA OS=Brucella abortus (strain 2308) OX=359391 GN=ftsA PE=3 SV=1	1	1	1	1	1	1	1	0	1	0	1	1	1	0	1	0	1	1	1	0	1	0	3.6	3.6	3.6	46.306	440	440	0	3.2521	By matching	By MS/MS	By MS/MS		By MS/MS		3.6	3.6	3.6	0	3.6	0	82279	5335.9
Q2YLZ1	Q2YLZ1	31	31	31	tr|Q2YLZ1|Q2YLZ1_BRUA2 Cell division protein FtsZ OS=Brucella abortus (strain 2308) OX=359391 GN=ftsZ PE=3 SV=1	1	31	31	31	30	29	30	28	29	29	30	29	30	28	29	29	30	29	30	28	29	29	65.7	65.7	65.7	60.637	566	566	0	323.31	By MS/MS	By MS/MS	By MS/MS	By MS/MS	By MS/MS	By MS/MS	65.7	62.9	64.8	61.5	63.6	64.8	156120000	24026000
Q2YLZ2	Q2YLZ2	5	5	5	sp|Q2YLZ2|LPXC_BRUA2 UDP-3-O-acyl-N-acetylglucosamine deacetylase OS=Brucella abortus (strain 2308) OX=359391 GN=lpxC PE=3 SV=1	1	5	5	5	5	5	5	5	5	5	5	5	5	5	5	5	5	5	5	5	5	5	21	21	21	30.853	286	286	0	77.305	By MS/MS	By MS/MS	By MS/MS	By MS/MS	By MS/MS	By MS/MS	21	21	21	21	21	21	10487000	2209300
Q2YLZ4	Q2YLZ4	3	3	3	tr|Q2YLZ4|Q2YLZ4_BRUA2 Outer membrane protein assembly factor BamD OS=Brucella abortus (strain 2308) OX=359391 GN=bamD PE=3 SV=1	1	3	3	3	3	2	2	2	2	2	3	2	2	2	2	2	3	2	2	2	2	2	10.1	10.1	10.1	32.082	287	287	0	4.8245	By MS/MS	By MS/MS	By matching	By matching	By MS/MS	By MS/MS	10.1	6.6	6.6	6.6	7	6.6	1446100	483590
Q2YLZ5	Q2YLZ5	21	21	21	tr|Q2YLZ5|Q2YLZ5_BRUA2 DNA repair protein RecN OS=Brucella abortus (strain 2308) OX=359391 GN=recN PE=3 SV=1	1	21	21	21	18	13	18	17	17	18	18	13	18	17	17	18	18	13	18	17	17	18	42.2	42.2	42.2	60.573	559	559	0	132.04	By MS/MS	By MS/MS	By MS/MS	By MS/MS	By MS/MS	By MS/MS	40.3	28.1	37.9	37.7	36.1	36.3	30236000	5821500
Q2YLZ6	Q2YLZ6	23	23	23	sp|Q2YLZ6|DNLJ_BRUA2 DNA ligase OS=Brucella abortus (strain 2308) OX=359391 GN=ligA PE=3 SV=1	1	23	23	23	22	21	19	17	19	21	22	21	19	17	19	21	22	21	19	17	19	21	36.7	36.7	36.7	78.68	719	719	0	74.289	By MS/MS	By MS/MS	By MS/MS	By MS/MS	By MS/MS	By MS/MS	35.6	34.5	31.4	29.5	32.5	32.1	26146000	6013700
Q2YLZ7	Q2YLZ7	2	2	2	tr|Q2YLZ7|Q2YLZ7_BRUA2 Uncharacterized protein OS=Brucella abortus (strain 2308) OX=359391 GN=BAB1_1438 PE=4 SV=1	1	2	2	2	2	1	1	1	2	1	2	1	1	1	2	1	2	1	1	1	2	1	13.2	13.2	13.2	27.237	234	234	0	4.6879	By MS/MS	By MS/MS	By matching	By matching	By matching	By matching	13.2	6.4	6.4	6.4	13.2	6.8	621720	215460
Q2YLZ8	Q2YLZ8	4	4	4	sp|Q2YLZ8|RS12_BRUA2 30S ribosomal protein S12 OS=Brucella abortus (strain 2308) OX=359391 GN=rpsL PE=3 SV=1	1	4	4	4	3	4	3	3	3	4	3	4	3	3	3	4	3	4	3	3	3	4	23.6	23.6	23.6	13.871	123	123	0	17.254	By MS/MS	By MS/MS	By MS/MS	By MS/MS	By MS/MS	By MS/MS	16.3	23.6	16.3	16.3	16.3	23.6	10983000	1505900
Q2YLZ9	Q2YLZ9	12	12	12	sp|Q2YLZ9|RS7_BRUA2 30S ribosomal protein S7 OS=Brucella abortus (strain 2308) OX=359391 GN=rpsG PE=3 SV=1	1	12	12	12	12	11	12	12	11	11	12	11	12	12	11	11	12	11	12	12	11	11	61.5	61.5	61.5	17.625	156	156	0	103.75	By MS/MS	By MS/MS	By MS/MS	By MS/MS	By MS/MS	By MS/MS	61.5	57.1	61.5	61.5	57.1	57.1	70981000	14187000
Q2YM00	Q2YM00	46	46	46	sp|Q2YM00|EFG_BRUA2 Elongation factor G OS=Brucella abortus (strain 2308) OX=359391 GN=fusA PE=3 SV=1	1	46	46	46	46	42	45	46	45	44	46	42	45	46	45	44	46	42	45	46	45	44	68.4	68.4	68.4	76.234	694	694	0	323.31	By MS/MS	By MS/MS	By MS/MS	By MS/MS	By MS/MS	By MS/MS	68.4	67.3	68.4	68.4	68.4	68.4	1026400000	209650000
Q2YM02	Q2YM02	4	4	4	sp|Q2YM02|RS10_BRUA2 30S ribosomal protein S10 OS=Brucella abortus (strain 2308) OX=359391 GN=rpsJ PE=3 SV=1	1	4	4	4	2	3	4	3	3	3	2	3	4	3	3	3	2	3	4	3	3	3	32.4	32.4	32.4	11.627	102	102	0	7.9755	By MS/MS	By MS/MS	By MS/MS	By MS/MS	By MS/MS	By MS/MS	24.5	24.5	32.4	24.5	24.5	24.5	27784000	3947100
Q2YM03	Q2YM03	9	9	9	sp|Q2YM03|RL3_BRUA2 50S ribosomal protein L3 OS=Brucella abortus (strain 2308) OX=359391 GN=rplC PE=3 SV=1	1	9	9	9	7	7	8	5	5	6	7	7	8	5	5	6	7	7	8	5	5	6	47.7	47.7	47.7	25.063	237	237	0	110.63	By MS/MS	By MS/MS	By MS/MS	By MS/MS	By MS/MS	By MS/MS	39.7	37.6	43.5	32.5	32.5	36.3	74951000	13823000
Q2YM04	Q2YM04	10	10	10	sp|Q2YM04|RL4_BRUA2 50S ribosomal protein L4 OS=Brucella abortus (strain 2308) OX=359391 GN=rplD PE=3 SV=1	1	10	10	10	10	10	10	10	10	9	10	10	10	10	10	9	10	10	10	10	10	9	57.3	57.3	57.3	22.561	206	206	0	110.51	By MS/MS	By MS/MS	By MS/MS	By MS/MS	By MS/MS	By MS/MS	57.3	57.3	57.3	57.3	57.3	57.3	80957000	14644000
Q2YM06	Q2YM06	11	11	11	sp|Q2YM06|RL2_BRUA2 50S ribosomal protein L2 OS=Brucella abortus (strain 2308) OX=359391 GN=rplB PE=3 SV=1	1	11	11	11	10	9	9	9	9	9	10	9	9	9	9	9	10	9	9	9	9	9	44	44	44	30.167	277	277	0	64.071	By MS/MS	By MS/MS	By MS/MS	By MS/MS	By MS/MS	By MS/MS	41.5	38.6	37.2	38.6	37.9	37.9	33497000	7823000
Q2YM07	Q2YM07	4	4	4	sp|Q2YM07|RS19_BRUA2 30S ribosomal protein S19 OS=Brucella abortus (strain 2308) OX=359391 GN=rpsS PE=3 SV=1	1	4	4	4	4	4	4	4	4	4	4	4	4	4	4	4	4	4	4	4	4	4	45.7	45.7	45.7	10.444	92	92	0	7.7089	By MS/MS	By MS/MS	By MS/MS	By MS/MS	By MS/MS	By MS/MS	45.7	45.7	45.7	45.7	45.7	45.7	18776000	2816600
Q2YM08	Q2YM08	63	63	63	sp|Q2YM08|EFTU_BRUA2 Elongation factor Tu OS=Brucella abortus (strain 2308) OX=359391 GN=tuf1 PE=3 SV=1	1	63	63	63	55	52	52	55	51	53	55	52	52	55	51	53	55	52	52	55	51	53	77.7	77.7	77.7	42.604	391	391	0	323.31	By MS/MS	By MS/MS	By MS/MS	By MS/MS	By MS/MS	By MS/MS	77	77.2	77.2	77	76.2	75.7	2879700000	492080000
Q2YM10	Q2YM10	14	14	14	tr|Q2YM10|Q2YM10_BRUA2 Transcription termination/antitermination protein NusG OS=Brucella abortus (strain 2308) OX=359391 GN=nusG PE=3 SV=1	1	14	14	14	13	14	13	12	13	12	13	14	13	12	13	12	13	14	13	12	13	12	81.7	81.7	81.7	19.668	175	175	0	267.65	By MS/MS	By MS/MS	By MS/MS	By MS/MS	By MS/MS	By MS/MS	81.7	81.7	81.7	74.9	81.7	74.9	132950000	26541000
Q2YM11	Q2YM11	9	9	9	sp|Q2YM11|RL11_BRUA2 50S ribosomal protein L11 OS=Brucella abortus (strain 2308) OX=359391 GN=rplK PE=3 SV=1	1	9	9	9	9	9	8	8	8	8	9	9	8	8	8	8	9	9	8	8	8	8	52.8	52.8	52.8	15.017	142	142	0	57.497	By MS/MS	By MS/MS	By MS/MS	By MS/MS	By MS/MS	By MS/MS	52.8	52.8	52.8	47.2	47.2	52.8	132270000	26991000
Q2YM12	Q2YM12	9	9	9	sp|Q2YM12|RL1_BRUA2 50S ribosomal protein L1 OS=Brucella abortus (strain 2308) OX=359391 GN=rplA PE=3 SV=1	1	9	9	9	8	8	9	9	8	8	8	8	9	9	8	8	8	8	9	9	8	8	43.8	43.8	43.8	24.61	233	233	0	117.24	By MS/MS	By MS/MS	By MS/MS	By MS/MS	By MS/MS	By MS/MS	39.1	38.2	43.8	43.8	38.2	38.2	63961000	13409000
Q2YM13	Q2YM13	7	7	7	sp|Q2YM13|RL10_BRUA2 50S ribosomal protein L10 OS=Brucella abortus (strain 2308) OX=359391 GN=rplJ PE=3 SV=1	1	7	7	7	7	6	7	7	6	7	7	6	7	7	6	7	7	6	7	7	6	7	50.6	50.6	50.6	17.944	172	172	0	68.973	By MS/MS	By MS/MS	By MS/MS	By MS/MS	By MS/MS	By MS/MS	50.6	50.6	50.6	50.6	45.3	50.6	100730000	16744000
Q2YM14	Q2YM14	10	10	10	sp|Q2YM14|RL7_BRUA2 50S ribosomal protein L7/L12 OS=Brucella abortus (strain 2308) OX=359391 GN=rplL PE=3 SV=1	1	10	10	10	8	8	7	8	5	9	8	8	7	8	5	9	8	8	7	8	5	9	71	71	71	12.546	124	124	0	183.08	By MS/MS	By MS/MS	By MS/MS	By MS/MS	By MS/MS	By MS/MS	71	69.4	69.4	64.5	47.6	71	141130000	25835000
Q2YM15	Q2YM15	78	78	78	sp|Q2YM15|RPOB_BRUA2 DNA-directed RNA polymerase subunit beta OS=Brucella abortus (strain 2308) OX=359391 GN=rpoB PE=3 SV=1	1	78	78	78	75	72	72	66	68	52	75	72	72	66	68	52	75	72	72	66	68	52	59.7	59.7	59.7	153.67	1377	1377	0	323.31	By MS/MS	By MS/MS	By MS/MS	By MS/MS	By MS/MS	By MS/MS	58.8	57.4	56.9	53.7	57.6	46.2	386860000	144270000
Q2YM16	Q2YM16	49	49	49	sp|Q2YM16|RPOC_BRUA2 DNA-directed RNA polymerase subunit beta OS=Brucella abortus (strain 2308) OX=359391 GN=rpoC PE=3 SV=1	1	49	49	49	45	43	44	35	41	35	45	43	44	35	41	35	45	43	44	35	41	35	40.7	40.7	40.7	155.64	1400	1400	0	323.31	By MS/MS	By MS/MS	By MS/MS	By MS/MS	By MS/MS	By MS/MS	38.6	37.3	37.9	31.6	36.7	31.4	163220000	56384000
Q2YM20	Q2YM20	5	5	5	tr|Q2YM20|Q2YM20_BRUA2 Neutral zinc metallopeptidases, zinc-binding region:Putative neutral zinc metallopeptidase OS=Brucella abortus (strain 2308) OX=359391 GN=BAB1_1504 PE=4 SV=1	1	5	5	5	5	5	5	4	3	4	5	5	5	4	3	4	5	5	5	4	3	4	29.9	29.9	29.9	33.189	308	308	0	74.101	By MS/MS	By MS/MS	By MS/MS	By MS/MS	By MS/MS	By MS/MS	29.9	29.9	29.9	25.3	19.8	25.3	3450000	678130
Q2YM22	Q2YM22	9	9	9	sp|Q2YM22|CARA_BRUA2 Carbamoyl-phosphate synthase small chain OS=Brucella abortus (strain 2308) OX=359391 GN=carA PE=3 SV=1	1	9	9	9	7	8	9	8	8	8	7	8	9	8	8	8	7	8	9	8	8	8	28.3	28.3	28.3	43.536	407	407	0	83.264	By MS/MS	By MS/MS	By MS/MS	By MS/MS	By MS/MS	By MS/MS	26	26	28.3	26.3	28.3	26	24657000	4247100
Q2YM23	Q2YM23	3	3	3	tr|Q2YM23|Q2YM23_BRUA2 GatB/Yqey OS=Brucella abortus (strain 2308) OX=359391 GN=BAB1_1501 PE=4 SV=1	1	3	3	3	3	3	3	2	3	3	3	3	3	2	3	3	3	3	3	2	3	3	20	20	20	16.847	150	150	0	25.903	By MS/MS	By MS/MS	By MS/MS	By MS/MS	By MS/MS	By MS/MS	20	20	20	12	20	20	4372500	843410
Q2YM25	Q2YM25	9	9	9	tr|Q2YM25|Q2YM25_BRUA2 DNA primase OS=Brucella abortus (strain 2308) OX=359391 GN=dnaG PE=3 SV=1	1	9	9	9	7	6	8	6	9	9	7	6	8	6	9	9	7	6	8	6	9	9	14.5	14.5	14.5	71.886	655	655	0	14.025	By MS/MS	By MS/MS	By MS/MS	By MS/MS	By MS/MS	By MS/MS	13.1	11.3	14.5	11.3	14.5	14.5	7016000	1221300
Q2YM26	Q2YM26	26	26	26	tr|Q2YM26|Q2YM26_BRUA2 RNA polymerase sigma factor RpoD OS=Brucella abortus (strain 2308) OX=359391 GN=rpoD PE=3 SV=1	1	26	26	26	24	25	25	26	25	26	24	25	25	26	25	26	24	25	25	26	25	26	44.2	44.2	44.2	76.531	672	672	0	323.31	By MS/MS	By MS/MS	By MS/MS	By MS/MS	By MS/MS	By MS/MS	43	44.2	43	44.2	40.9	44.2	102820000	19006000
Q2YM27	Q2YM27	2	2	2	tr|Q2YM27|Q2YM27_BRUA2 Uncharacterized protein OS=Brucella abortus (strain 2308) OX=359391 GN=BAB1_1497 PE=4 SV=1	1	2	2	2	2	2	1	1	2	2	2	2	1	1	2	2	2	2	1	1	2	2	25	25	25	10.522	96	96	0	17.782	By MS/MS	By matching	By MS/MS	By MS/MS	By MS/MS	By MS/MS	25	25	15.6	15.6	25	25	3416400	516220
Q2YM29	Q2YM29	20	20	20	tr|Q2YM29|Q2YM29_BRUA2 ATP/GTP-binding site motif A (P-loop):ABC transporter:AAA ATPase OS=Brucella abortus (strain 2308) OX=359391 GN=BAB1_1474 PE=4 SV=1	1	20	20	20	17	16	17	18	19	16	17	16	17	18	19	16	17	16	17	18	19	16	43	43	43	60.844	549	549	0	198.97	By MS/MS	By MS/MS	By MS/MS	By MS/MS	By MS/MS	By MS/MS	37.5	34.8	36.8	37.2	38.8	35.5	88709000	32340000
Q2YM33	Q2YM33	2	2	2	tr|Q2YM33|Q2YM33_BRUA2 Uncharacterized protein OS=Brucella abortus (strain 2308) OX=359391 GN=BAB1_1470 PE=4 SV=1	1	2	2	2	2	1	2	2	2	2	2	1	2	2	2	2	2	1	2	2	2	2	26.2	26.2	26.2	11.803	107	107	0	5.433	By MS/MS	By MS/MS	By MS/MS	By MS/MS	By MS/MS	By MS/MS	26.2	9.3	26.2	26.2	26.2	26.2	888270	152630
Q2YM34	Q2YM34	13	13	13	tr|Q2YM34|Q2YM34_BRUA2 SAM (And some other nucleotide) binding motif:Generic methyltransferase:Bacterial regulatory protein, ArsR family OS=Brucella abortus (strain 2308) OX=359391 GN=BAB1_1469 PE=4 SV=1	1	13	13	13	12	10	11	11	11	12	12	10	11	11	11	12	12	10	11	11	11	12	39	39	39	37.863	341	341	0	19.427	By MS/MS	By MS/MS	By MS/MS	By MS/MS	By MS/MS	By MS/MS	39	32.6	37.8	35.8	33.4	35.8	12746000	2603500
Q2YM35	Q2YM35	6	6	6	tr|Q2YM35|Q2YM35_BRUA2 Methylenetetrahydrofolate reductase OS=Brucella abortus (strain 2308) OX=359391 GN=metF PE=3 SV=1	1	6	6	6	5	4	5	6	4	5	5	4	5	6	4	5	5	4	5	6	4	5	24.8	24.8	24.8	33.944	303	303	0	9.2402	By MS/MS	By MS/MS	By matching	By MS/MS	By MS/MS	By MS/MS	20.8	17.8	20.8	24.8	16.8	20.8	2630600	416190
Q2YM37	Q2YM37	12	12	12	tr|Q2YM37|Q2YM37_BRUA2 Putative peptidoglycan binding domain 1 OS=Brucella abortus (strain 2308) OX=359391 GN=BAB1_1466 PE=4 SV=1	1	12	12	12	10	11	10	8	11	10	10	11	10	8	11	10	10	11	10	8	11	10	29.3	29.3	29.3	44.836	410	410	0	40.279	By MS/MS	By MS/MS	By MS/MS	By MS/MS	By MS/MS	By MS/MS	23.9	29	24.9	23.7	26.8	23.9	18771000	3179700
Q2YM40	Q2YM40	3	3	3	tr|Q2YM40|Q2YM40_BRUA2 Heat shock protein DnaJ, N-terminal OS=Brucella abortus (strain 2308) OX=359391 GN=BAB1_1463 PE=4 SV=1	1	3	3	3	3	3	2	3	2	3	3	3	2	3	2	3	3	3	2	3	2	3	21.6	21.6	21.6	26.066	236	236	0	6.8094	By MS/MS	By matching	By matching	By MS/MS	By matching	By matching	21.6	21.6	12.7	21.6	16.1	21.6	940580	172380
Q2YM41	Q2YM41	6	6	6	tr|Q2YM41|Q2YM41_BRUA2 Putative peptidoglycan binding domain 1:N-acetylmuramoyl-L-alanine amidase, family 2 OS=Brucella abortus (strain 2308) OX=359391 GN=BAB1_1462 PE=4 SV=1	1	6	6	6	6	5	5	5	6	6	6	5	5	5	6	6	6	5	5	5	6	6	29.5	29.5	29.5	29.713	268	268	0	64.348	By MS/MS	By MS/MS	By MS/MS	By MS/MS	By MS/MS	By MS/MS	29.5	25.7	25.7	25.7	29.5	29.5	16614000	3300100
Q2YM45	Q2YM45	2	2	2	tr|Q2YM45|Q2YM45_BRUA2 PhnA protein OS=Brucella abortus (strain 2308) OX=359391 GN=BAB1_1483 PE=4 SV=1	1	2	2	2	2	2	2	2	2	2	2	2	2	2	2	2	2	2	2	2	2	2	41.1	41.1	41.1	7.9181	73	73	0	22.173	By MS/MS	By MS/MS	By MS/MS	By MS/MS	By MS/MS	By MS/MS	41.1	41.1	41.1	41.1	41.1	41.1	1651400	261410
Q2YM50	Q2YM50	4	4	4	tr|Q2YM50|Q2YM50_BRUA2 Purine nucleoside permease OS=Brucella abortus (strain 2308) OX=359391 GN=BAB1_1563 PE=4 SV=1	1	4	4	4	3	3	4	3	3	4	3	3	4	3	3	4	3	3	4	3	3	4	13.9	13.9	13.9	39.053	360	360	0	4.0087	By matching	By MS/MS	By MS/MS	By MS/MS	By MS/MS	By MS/MS	10.8	9.2	13.9	10.8	9.2	13.9	1961300	381020
Q2YM51	Q2YM51	3	3	3	tr|Q2YM51|Q2YM51_BRUA2 tRNA (cytidine(34)-2-O)-methyltransferase OS=Brucella abortus (strain 2308) OX=359391 GN=trmL PE=3 SV=1	1	3	3	3	3	3	3	3	3	3	3	3	3	3	3	3	3	3	3	3	3	3	27.7	27.7	27.7	17.64	159	159	0	5.3778	By MS/MS	By MS/MS	By MS/MS	By MS/MS	By MS/MS	By MS/MS	27.7	27.7	27.7	27.7	27.7	27.7	4401100	781620
Q2YM54	Q2YM54	3	3	3	tr|Q2YM54|Q2YM54_BRUA2 Ubiquinol-cytochrome c reductase iron-sulfur subunit OS=Brucella abortus (strain 2308) OX=359391 GN=BAB1_1559 PE=4 SV=1	1	3	3	3	3	2	3	3	3	3	3	2	3	3	3	3	3	2	3	3	3	3	24.1	24.1	24.1	19.838	187	187	0	6.0246	By MS/MS	By MS/MS	By MS/MS	By MS/MS	By MS/MS	By MS/MS	24.1	18.7	24.1	24.1	24.1	24.1	4170600	701860
Q2YM56	Q2YM56	4	4	4	tr|Q2YM56|Q2YM56_BRUA2 Cytochrome c heme-binding site:Ribosomal protein P2:Cytochrome c1 OS=Brucella abortus (strain 2308) OX=359391 GN=BAB1_1557 PE=4 SV=1	1	4	4	4	4	1	4	4	4	4	4	1	4	4	4	4	4	1	4	4	4	4	18.6	18.6	18.6	32.188	295	295	0	104.71	By MS/MS	By MS/MS	By MS/MS	By MS/MS	By MS/MS	By MS/MS	18.6	8.1	18.6	18.6	18.6	18.6	3489500	800310
Q2YM57	Q2YM57	5	5	5	sp|Q2YM57|APT_BRUA2 Adenine phosphoribosyltransferase OS=Brucella abortus (strain 2308) OX=359391 GN=apt PE=3 SV=2	1	5	5	5	5	4	5	5	5	5	5	4	5	5	5	5	5	4	5	5	5	5	30.9	30.9	30.9	19.614	181	181	0	16.173	By MS/MS	By MS/MS	By MS/MS	By MS/MS	By MS/MS	By MS/MS	30.9	23.8	30.9	30.9	30.9	30.9	4296600	971670
Q2YM58	Q2YM58	1	1	1	tr|Q2YM58|Q2YM58_BRUA2 MaoC-like dehydratase OS=Brucella abortus (strain 2308) OX=359391 GN=BAB1_1555 PE=4 SV=1	1	1	1	1	1	1	1	1	1	1	1	1	1	1	1	1	1	1	1	1	1	1	10.6	10.6	10.6	17.741	160	160	0	3.2595	By MS/MS	By MS/MS	By MS/MS	By MS/MS	By MS/MS	By MS/MS	10.6	10.6	10.6	10.6	10.6	10.6	1152600	252860
Q2YM59	Q2YM59	2	2	2	tr|Q2YM59|Q2YM59_BRUA2 MaoC-like dehydratase OS=Brucella abortus (strain 2308) OX=359391 GN=BAB1_1554 PE=4 SV=1	1	2	2	2	1	2	2	1	1	1	1	2	2	1	1	1	1	2	2	1	1	1	18.1	18.1	18.1	18.336	166	166	0	9.3024	By MS/MS	By MS/MS	By MS/MS	By MS/MS	By matching	By matching	10.8	18.1	18.1	10.8	10.8	10.8	1285400	90947
Q2YM63	Q2YM63	10	10	10	sp|Q2YM63|RSMH_BRUA2 Ribosomal RNA small subunit methyltransferase H OS=Brucella abortus (strain 2308) OX=359391 GN=rsmH PE=3 SV=1	1	10	10	10	9	9	8	9	8	8	9	9	8	9	8	8	9	9	8	9	8	8	35.5	35.5	35.5	37.501	346	346	0	151.49	By MS/MS	By MS/MS	By MS/MS	By MS/MS	By MS/MS	By MS/MS	32.7	32.7	27.7	29.2	27.7	26.3	10979000	2061400
Q2YM66	Q2YM66	19	19	19	tr|Q2YM66|Q2YM66_BRUA2 UDP-N-acetylmuramoyl-L-alanyl-D-glutamate--2,6-diaminopimelate ligase OS=Brucella abortus (strain 2308) OX=359391 GN=murE PE=3 SV=1	1	19	19	19	18	18	18	18	19	17	18	18	18	18	19	17	18	18	18	18	19	17	45.5	45.5	45.5	51.383	488	488	0	127.78	By MS/MS	By MS/MS	By MS/MS	By MS/MS	By MS/MS	By MS/MS	43.9	43.9	43.9	43.2	45.5	42.8	64976000	10447000
Q2YM67	Q2YM67	16	16	16	tr|Q2YM67|Q2YM67_BRUA2 UDP-N-acetylmuramoyl-tripeptide--D-alanyl-D-alanine ligase OS=Brucella abortus (strain 2308) OX=359391 GN=murF PE=3 SV=1	1	16	16	16	16	14	14	15	14	16	16	14	14	15	14	16	16	14	14	15	14	16	49.9	49.9	49.9	51.555	481	481	0	89.76	By MS/MS	By MS/MS	By MS/MS	By MS/MS	By MS/MS	By MS/MS	49.9	45.7	45.1	47.4	44.9	49.9	25874000	4982600
Q2YM69	Q2YM69	8	8	8	sp|Q2YM69|MURD_BRUA2 UDP-N-acetylmuramoylalanine--D-glutamate ligase OS=Brucella abortus (strain 2308) OX=359391 GN=murD PE=3 SV=1	1	8	8	8	8	8	8	8	8	8	8	8	8	8	8	8	8	8	8	8	8	8	21	21	21	48.693	467	467	0	41.24	By MS/MS	By MS/MS	By MS/MS	By MS/MS	By MS/MS	By MS/MS	21	21	21	21	21	21	17866000	2783700
Q2YM73	Q2YM73	15	15	15	tr|Q2YM73|Q2YM73_BRUA2 Aminotransferase OS=Brucella abortus (strain 2308) OX=359391 GN=BAB1_1294 PE=3 SV=1	1	15	15	15	15	13	14	14	15	14	15	13	14	14	15	14	15	13	14	14	15	14	37.4	37.4	37.4	44.762	406	406	0	36.817	By MS/MS	By MS/MS	By MS/MS	By MS/MS	By MS/MS	By MS/MS	37.4	34	37.4	35.2	37.4	35.2	47805000	7809200
Q2YM74	Q2YM74	19	19	19	tr|Q2YM74|Q2YM74_BRUA2 Homoserine dehydrogenase OS=Brucella abortus (strain 2308) OX=359391 GN=BAB1_1293 PE=3 SV=1	1	19	19	19	16	16	18	19	18	18	16	16	18	19	18	18	16	16	18	19	18	18	47.6	47.6	47.6	46.782	439	439	0	195.19	By MS/MS	By MS/MS	By MS/MS	By MS/MS	By MS/MS	By MS/MS	45.3	44.9	47.6	47.6	47.4	47.4	45553000	6299600
Q2YM75	Q2YM75	12	12	12	tr|Q2YM75|Q2YM75_BRUA2 Fructose-1,6-bisphosphatase OS=Brucella abortus (strain 2308) OX=359391 GN=glpX PE=3 SV=1	1	12	12	12	9	10	10	12	10	10	9	10	10	12	10	10	9	10	10	12	10	10	38.7	38.7	38.7	34.974	328	328	0	78.27	By MS/MS	By MS/MS	By MS/MS	By MS/MS	By MS/MS	By MS/MS	29.6	37.5	29.9	38.7	30.8	32	15273000	2146600
Q2YM76	Q2YM76	14	14	14	tr|Q2YM76|Q2YM76_BRUA2 D-alanine--D-alanine ligase OS=Brucella abortus (strain 2308) OX=359391 GN=ddl PE=3 SV=1	1	14	14	14	13	13	12	14	14	13	13	13	12	14	14	13	13	13	12	14	14	13	49	49	49	37.513	353	353	0	146.04	By MS/MS	By MS/MS	By MS/MS	By MS/MS	By MS/MS	By MS/MS	42.8	49	40.2	49	49	43.3	15646000	1657300
Q2YM77	Q2YM77	2	2	2	tr|Q2YM77|Q2YM77_BRUA2 Phosphoesterase, RecJ-like:Phosphoesterase, DHHA1:Bacterial RecJ exonuclease OS=Brucella abortus (strain 2308) OX=359391 GN=recJ PE=4 SV=1	1	2	2	2	2	1	1	2	2	1	2	1	1	2	2	1	2	1	1	2	2	1	5.1	5.1	5.1	62.206	594	594	0.0093525	1.7383	By MS/MS	By MS/MS	By matching	By matching	By matching	By MS/MS	5.1	2.9	2.2	5.1	5.1	2.9	613100	133080
Q2YM78	Q2YM78	7	7	7	tr|Q2YM78|Q2YM78_BRUA2 Glyoxalase/Bleomycin resistance protein/dioxygenase domain:Glyoxalase I OS=Brucella abortus (strain 2308) OX=359391 GN=gloA PE=4 SV=1	1	7	7	7	7	6	5	7	7	7	7	6	5	7	7	7	7	6	5	7	7	7	53.4	53.4	53.4	16.775	146	146	0	82.962	By MS/MS	By MS/MS	By MS/MS	By MS/MS	By MS/MS	By MS/MS	53.4	52.1	47.9	53.4	53.4	53.4	41008000	7289500
Q2YM81	Q2YM81	3	3	3	tr|Q2YM81|Q2YM81_BRUA2 Ferric uptake regulation protein OS=Brucella abortus (strain 2308) OX=359391 GN=fur PE=3 SV=1	1	3	3	3	3	3	3	3	2	2	3	3	3	3	2	2	3	3	3	3	2	2	32.9	32.9	32.9	17.001	152	152	0	4.7216	By MS/MS	By MS/MS	By MS/MS	By MS/MS	By MS/MS	By MS/MS	32.9	32.9	32.9	32.9	19.7	19.7	4064900	1079500
Q2YM83	Q2YM83	8	8	8	tr|Q2YM83|Q2YM83_BRUA2 Cytochrome c heme-binding site:Cytochrome C oxidase, mono-heme subunit/FixO OS=Brucella abortus (strain 2308) OX=359391 GN=ccoO PE=4 SV=1	1	8	8	8	8	6	6	8	8	7	8	6	6	8	8	7	8	6	6	8	8	7	37	37	37	27.329	243	243	0	22.069	By MS/MS	By MS/MS	By MS/MS	By MS/MS	By MS/MS	By MS/MS	37	28.8	30	37	37	33.7	9813600	1377100
Q2YM85	Q2YM85	9	9	9	tr|Q2YM85|Q2YM85_BRUA2 Cbb3-type cytochrome c oxidase subunit OS=Brucella abortus (strain 2308) OX=359391 GN=BAB1_0389 PE=3 SV=1	1	9	9	9	9	7	8	8	8	9	9	7	8	8	8	9	9	7	8	8	8	9	47	47	47	31.273	287	287	0	42.615	By MS/MS	By MS/MS	By MS/MS	By MS/MS	By MS/MS	By MS/MS	47	35.9	39	43.6	43.9	47	6424900	779020
Q2YM90	Q2YM90	4	4	4	tr|Q2YM90|Q2YM90_BRUA2 MOFRL OS=Brucella abortus (strain 2308) OX=359391 GN=BAB1_0384 PE=4 SV=1	1	4	4	4	4	4	4	3	3	4	4	4	4	3	3	4	4	4	4	3	3	4	12.6	12.6	12.6	44.333	428	428	0	8.5806	By MS/MS	By MS/MS	By MS/MS	By MS/MS	By MS/MS	By MS/MS	12.6	12.6	12.6	10	10	12.6	1861400	362870
Q2YM91	Q2YM91	6	6	6	tr|Q2YM91|Q2YM91_BRUA2 Amidohydrolase OS=Brucella abortus (strain 2308) OX=359391 GN=BAB1_0383 PE=4 SV=1	1	6	6	6	6	5	6	3	5	5	6	5	6	3	5	5	6	5	6	3	5	5	21	21	21	48.409	434	434	0	16.15	By MS/MS	By MS/MS	By MS/MS	By MS/MS	By MS/MS	By MS/MS	21	16.8	21	9.9	16.8	16.8	4074800	758590
Q2YM97	Q2YM97	3	3	3	tr|Q2YM97|Q2YM97_BRUA2 Heat shock protein Hsp70 OS=Brucella abortus (strain 2308) OX=359391 GN=BAB1_0406 PE=4 SV=1	1	3	3	3	3	2	3	3	3	3	3	2	3	3	3	3	3	2	3	3	3	3	9.8	9.8	9.8	48.51	438	438	0	3.1936	By MS/MS	By MS/MS	By MS/MS	By MS/MS	By MS/MS	By MS/MS	9.8	5.9	9.8	9.8	9.8	9.8	1283100	241950
Q2YM98	Q2YM98	16	16	16	sp|Q2YM98|DER_BRUA2 GTPase Der OS=Brucella abortus (strain 2308) OX=359391 GN=der PE=3 SV=1	1	16	16	16	11	14	11	13	13	14	11	14	11	13	13	14	11	14	11	13	13	14	34.8	34.8	34.8	53.297	483	483	0	25.29	By MS/MS	By MS/MS	By MS/MS	By MS/MS	By MS/MS	By MS/MS	27.3	30.6	27.5	30.6	29.4	31.7	17983000	3354000
Q2YM99	Q2YM99	3	3	3	tr|Q2YM99|Q2YM99_BRUA2 Uncharacterized protein OS=Brucella abortus (strain 2308) OX=359391 GN=BAB1_0404 PE=4 SV=1	1	3	3	3	3	2	3	3	3	3	3	2	3	3	3	3	3	2	3	3	3	3	17.9	17.9	17.9	23.666	223	223	0	7.7614	By MS/MS	By MS/MS	By MS/MS	By matching	By MS/MS	By MS/MS	17.9	12.1	17.9	17.9	17.9	17.9	2008200	438330
Q2YMA0	Q2YMA0	2	2	2	tr|Q2YMA0|Q2YMA0_BRUA2 Polysaccharide deacetylase OS=Brucella abortus (strain 2308) OX=359391 GN=BAB1_0403 PE=4 SV=1	1	2	2	2	0	0	1	1	1	0	0	0	1	1	1	0	0	0	1	1	1	0	8.4	8.4	8.4	36.902	332	332	0.0036711	2.2359			By MS/MS	By MS/MS	By matching		0	0	3.6	4.8	4.8	0	298290	0
Q2YMA3	Q2YMA3	2	2	2	tr|Q2YMA3|Q2YMA3_BRUA2 Conserved domain protein OS=Brucella abortus (strain 2308) OX=359391 GN=BAB1_0400 PE=4 SV=1	1	2	2	2	2	1	2	2	2	2	2	1	2	2	2	2	2	1	2	2	2	2	10.4	10.4	10.4	37.298	347	347	0	4.3124	By MS/MS	By MS/MS	By MS/MS	By MS/MS	By MS/MS	By MS/MS	10.4	6.9	10.4	10.4	10.4	10.4	1799600	369690
Q2YMA4	Q2YMA4	3	3	3	tr|Q2YMA4|Q2YMA4_BRUA2 Uncharacterized protein OS=Brucella abortus (strain 2308) OX=359391 GN=BAB1_0399 PE=1 SV=1	1	3	3	3	3	2	2	3	3	2	3	2	2	3	3	2	3	2	2	3	3	2	25.9	25.9	25.9	13.458	116	116	0	5.6656	By MS/MS	By MS/MS	By matching	By MS/MS	By MS/MS	By matching	25.9	18.1	18.1	25.9	25.9	18.1	2832300	416840
Q2YMA6	Q2YMA6	2	2	2	tr|Q2YMA6|Q2YMA6_BRUA2 DSBA oxidoreductase:Twin-arginine translocation pathway signal OS=Brucella abortus (strain 2308) OX=359391 GN=BAB1_0395 PE=4 SV=1	1	2	2	2	2	2	2	1	1	1	2	2	2	1	1	1	2	2	2	1	1	1	14.2	14.2	14.2	22.225	204	204	0	7.5509	By matching	By MS/MS	By MS/MS	By MS/MS	By MS/MS	By MS/MS	14.2	14.2	14.2	5.4	8.8	5.4	1056700	300440
Q2YMA8	Q2YMA8	33	33	33	tr|Q2YMA8|Q2YMA8_BRUA2 TPR repeat OS=Brucella abortus (strain 2308) OX=359391 GN=BAB1_0430 PE=4 SV=1	1	33	33	33	30	30	30	30	28	30	30	30	30	30	28	30	30	30	30	30	28	30	63.9	63.9	63.9	69.316	621	621	0	323.31	By MS/MS	By MS/MS	By MS/MS	By MS/MS	By MS/MS	By MS/MS	60.9	62.5	60.7	63.6	56.8	60.9	89243000	16901000
Q2YMA9	Q2YMA9	10	10	10	tr|Q2YMA9|Q2YMA9_BRUA2 Polyprenyl synthetase OS=Brucella abortus (strain 2308) OX=359391 GN=BAB1_0429 PE=3 SV=1	1	10	10	10	9	6	8	9	9	9	9	6	8	9	9	9	9	6	8	9	9	9	40.3	40.3	40.3	36.351	340	340	0	113.64	By MS/MS	By MS/MS	By MS/MS	By MS/MS	By MS/MS	By MS/MS	40.3	25	32.9	40.3	36.2	32.9	17320000	3723400
Q2YMB1	Q2YMB1	1	1	1	tr|Q2YMB1|Q2YMB1_BRUA2 SAM (And some other nucleotide) binding motif:Site-specific DNA-methyltransferase (Cytosine-N4-specific):N-6 Adenine-specific OS=Brucella abortus (strain 2308) OX=359391 GN=BAB1_0427 PE=4 SV=1	1	1	1	1	1	1	1	1	1	1	1	1	1	1	1	1	1	1	1	1	1	1	5.6	5.6	5.6	26.086	252	252	0	3.2932	By MS/MS	By MS/MS	By matching	By MS/MS	By matching	By matching	5.6	5.6	5.6	5.6	5.6	5.6	394850	81436
Q2YMB5	Q2YMB5	4	4	4	sp|Q2YMB5|ISPE_BRUA2 4-diphosphocytidyl-2-C-methyl-D-erythritol kinase OS=Brucella abortus (strain 2308) OX=359391 GN=ispE PE=3 SV=1	1	4	4	4	4	3	2	4	3	3	4	3	2	4	3	3	4	3	2	4	3	3	24.4	24.4	24.4	31.188	299	299	0	27.711	By MS/MS	By MS/MS	By MS/MS	By MS/MS	By MS/MS	By MS/MS	24.4	17.7	12.4	24.4	17.7	17.7	2487200	712810
Q2YMC3	Q2YMC3	2	2	2	sp|Q2YMC3|RNH2_BRUA2 Ribonuclease HII OS=Brucella abortus (strain 2308) OX=359391 GN=rnhB PE=3 SV=1	1	2	2	2	1	1	1	1	2	0	1	1	1	1	2	0	1	1	1	1	2	0	10.9	10.9	10.9	23.332	220	220	0.0015049	2.5984	By matching	By MS/MS	By matching	By matching	By MS/MS		4.5	4.5	6.4	4.5	10.9	0	725400	103110
Q2YMC4	Q2YMC4	1	1	1	sp|Q2YMC4|ATPF2_BRUA2 ATP synthase subunit b 2 OS=Brucella abortus (strain 2308) OX=359391 GN=atpF2 PE=3 SV=1	1	1	1	1	0	1	0	1	0	1	0	1	0	1	0	1	0	1	0	1	0	1	8.2	8.2	8.2	17.538	159	159	0	3.0778		By MS/MS		By MS/MS		By MS/MS	0	8.2	0	8.2	0	8.2	1299900	0
Q2YMC5	Q2YMC5	2	2	2	sp|Q2YMC5|ATPF1_BRUA2 ATP synthase subunit b 1 OS=Brucella abortus (strain 2308) OX=359391 GN=atpF1 PE=3 SV=1	1	2	2	2	2	1	2	2	2	2	2	1	2	2	2	2	2	1	2	2	2	2	14.4	14.4	14.4	21.896	208	208	0	4.0067	By MS/MS	By MS/MS	By MS/MS	By MS/MS	By MS/MS	By MS/MS	14.4	4.8	14.4	14.4	14.4	14.4	2638100	501900
Q2YMC6	Q2YMC6	1	1	1	tr|Q2YMC6|Q2YMC6_BRUA2 ATP synthase subunit c OS=Brucella abortus (strain 2308) OX=359391 GN=atpE PE=3 SV=1	1	1	1	1	1	1	1	1	1	1	1	1	1	1	1	1	1	1	1	1	1	1	14.7	14.7	14.7	7.6589	75	75	0.008658	1.8466	By matching	By MS/MS	By MS/MS	By matching	By MS/MS	By MS/MS	14.7	14.7	14.7	14.7	14.7	14.7	1221900	78749
Q2YMC7	Q2YMC7	6	6	6	tr|Q2YMC7|Q2YMC7_BRUA2 Phosphoglycerate/bisphosphoglycerate mutase OS=Brucella abortus (strain 2308) OX=359391 GN=BAB1_0448 PE=4 SV=1	1	6	6	6	5	5	5	6	4	5	5	5	5	6	4	5	5	5	5	6	4	5	38.3	38.3	38.3	22.641	196	196	0	16.721	By MS/MS	By MS/MS	By MS/MS	By MS/MS	By MS/MS	By MS/MS	33.7	33.7	33.7	38.3	25	33.7	6364100	1196500
Q2YMC8	Q2YMC8	16	16	14	tr|Q2YMC8|Q2YMC8_BRUA2 Enoyl-[acyl-carrier-protein] reductase [NADH] OS=Brucella abortus (strain 2308) OX=359391 GN=fabI-1 PE=3 SV=1	1	16	16	14	16	13	15	15	15	15	16	13	15	15	15	15	14	12	13	13	13	13	65.4	65.4	65.4	29.208	272	272	0	114.2	By MS/MS	By MS/MS	By MS/MS	By MS/MS	By MS/MS	By MS/MS	65.4	52.2	58.1	58.1	58.1	61.8	171650000	34458000
Q2YMC9	Q2YMC9	13	13	13	tr|Q2YMC9|Q2YMC9_BRUA2 Heat shock protein DnaJ, N-terminal:Chaperone DnaJ, C-terminal:Heat shock protein DnaJ OS=Brucella abortus (strain 2308) OX=359391 GN=BAB1_0446 PE=4 SV=1	1	13	13	13	12	13	13	12	11	12	12	13	13	12	11	12	12	13	13	12	11	12	45.4	45.4	45.4	33.663	313	313	0	107.29	By MS/MS	By MS/MS	By MS/MS	By MS/MS	By MS/MS	By MS/MS	41.5	45.4	45.4	42.5	41.5	42.8	29659000	7207100
Q2YMD1	Q2YMD1	12	12	12	sp|Q2YMD1|PDXH_BRUA2 Pyridoxine/pyridoxamine 5-phosphate oxidase OS=Brucella abortus (strain 2308) OX=359391 GN=pdxH PE=3 SV=1	1	12	12	12	12	12	11	12	11	11	12	12	11	12	11	11	12	12	11	12	11	11	51.9	51.9	51.9	23.866	208	208	0	172.92	By MS/MS	By MS/MS	By MS/MS	By MS/MS	By MS/MS	By MS/MS	51.9	51.9	51.9	51.9	51.9	51.9	28111000	5891100
Q2YMD3	Q2YMD3	9	9	9	tr|Q2YMD3|Q2YMD3_BRUA2 Phosphoribosylamine--glycine ligase OS=Brucella abortus (strain 2308) OX=359391 GN=purD PE=3 SV=1	1	9	9	9	9	8	8	9	7	8	9	8	8	9	7	8	9	8	8	9	7	8	24.8	24.8	24.8	44.97	427	427	0	26.986	By MS/MS	By MS/MS	By MS/MS	By MS/MS	By MS/MS	By MS/MS	24.8	22.7	22.5	24.8	20.4	22.7	14076000	2961500
Q2YMD5	Q2YMD5	20	20	20	tr|Q2YMD5|Q2YMD5_BRUA2 Acyl-CoA dehydrogenase, C-terminal:Acyl-CoA dehydrogenase, central domain OS=Brucella abortus (strain 2308) OX=359391 GN=BAB1_0440 PE=3 SV=1	1	20	20	20	19	17	16	18	15	19	19	17	16	18	15	19	19	17	16	18	15	19	47.1	47.1	47.1	63.276	592	592	0	163.19	By MS/MS	By MS/MS	By MS/MS	By MS/MS	By MS/MS	By MS/MS	47.1	40.4	37.5	43.1	37.7	46.1	55959000	13999000
Q2YMD6	Q2YMD6	3	3	3	tr|Q2YMD6|Q2YMD6_BRUA2 Enoyl-CoA hydratase/isomerase OS=Brucella abortus (strain 2308) OX=359391 GN=BAB1_0439 PE=4 SV=1	1	3	3	3	3	3	3	3	3	3	3	3	3	3	3	3	3	3	3	3	3	3	11.6	11.6	11.6	26.814	250	250	0	4.8814	By MS/MS	By MS/MS	By MS/MS	By MS/MS	By MS/MS	By MS/MS	11.6	11.6	11.6	11.6	11.6	11.6	3681300	713080
Q2YME0	Q2YME0	12	12	12	tr|Q2YME0|Q2YME0_BRUA2 RNA-binding region RNP-1 (RNA recognition motif):FAD linked oxidase, C-terminal:FAD linked oxidase, N-terminal OS=Brucella abortus (strain 2308) OX=359391 GN=BAB1_0435 PE=4 SV=1	1	12	12	12	11	11	12	10	10	11	11	11	12	10	10	11	11	11	12	10	10	11	34	34	34	50.6	470	470	0	43.094	By MS/MS	By MS/MS	By MS/MS	By MS/MS	By MS/MS	By MS/MS	32.3	32.3	34	30.6	30.6	29.4	25602000	5764500
Q2YME1	Q2YME1	6	6	6	tr|Q2YME1|Q2YME1_BRUA2 Threonylcarbamoyl-AMP synthase OS=Brucella abortus (strain 2308) OX=359391 GN=BAB1_0434 PE=3 SV=1	1	6	6	6	6	3	4	6	5	5	6	3	4	6	5	5	6	3	4	6	5	5	26.6	26.6	26.6	33.679	323	323	0	11.934	By MS/MS	By MS/MS	By MS/MS	By MS/MS	By MS/MS	By MS/MS	26.6	18.3	24.1	26.6	24.1	24.1	7125300	1780300
Q2YME2	Q2YME2	36	36	36	tr|Q2YME2|Q2YME2_BRUA2 Glycine--tRNA ligase beta subunit OS=Brucella abortus (strain 2308) OX=359391 GN=glyS PE=3 SV=1	1	36	36	36	32	31	34	34	32	32	32	31	34	34	32	32	32	31	34	34	32	32	58.2	58.2	58.2	85.368	777	777	0	247.15	By MS/MS	By MS/MS	By MS/MS	By MS/MS	By MS/MS	By MS/MS	54.4	49.9	55.9	57.1	52.9	53.2	94714000	14612000
Q2YME4	Q2YME4	9	9	9	sp|Q2YME4|SYGA_BRUA2 Glycine--tRNA ligase alpha subunit OS=Brucella abortus (strain 2308) OX=359391 GN=glyQ PE=3 SV=1	1	9	9	9	8	7	8	7	8	8	8	7	8	7	8	8	8	7	8	7	8	8	39.3	39.3	39.3	34.945	308	308	0	111.38	By MS/MS	By MS/MS	By MS/MS	By MS/MS	By MS/MS	By MS/MS	31.5	25	31.5	26.3	31.5	34.1	18622000	3065700
Q2YME5	Q2YME5	4	4	4	tr|Q2YME5|Q2YME5_BRUA2 Peptidoglycan-binding LysM OS=Brucella abortus (strain 2308) OX=359391 GN=BAB1_0467 PE=4 SV=1	1	4	4	4	2	2	4	3	4	2	2	2	4	3	4	2	2	2	4	3	4	2	13.4	13.4	13.4	42.063	404	404	0	7.864	By MS/MS	By MS/MS	By MS/MS	By MS/MS	By MS/MS	By MS/MS	8.2	6.4	13.4	11.1	13.4	8.2	1397800	179760
Q2YME6	Q2YME6	4	4	4	tr|Q2YME6|Q2YME6_BRUA2 Uncharacterized protein OS=Brucella abortus (strain 2308) OX=359391 GN=BAB1_0466 PE=4 SV=1	1	4	4	4	4	4	3	4	4	4	4	4	3	4	4	4	4	4	3	4	4	4	51.2	51.2	51.2	12.878	121	121	0	132.55	By MS/MS	By MS/MS	By MS/MS	By MS/MS	By MS/MS	By MS/MS	51.2	51.2	43.8	51.2	51.2	51.2	20336000	4031900
Q2YME7	Q2YME7	2	2	2	tr|Q2YME7|Q2YME7_BRUA2 Cytokinin riboside 5-monophosphate phosphoribohydrolase OS=Brucella abortus (strain 2308) OX=359391 GN=BAB1_0465 PE=3 SV=1	1	2	2	2	2	2	2	2	2	2	2	2	2	2	2	2	2	2	2	2	2	2	13	13	13	21.973	200	200	0	50.445	By matching	By MS/MS	By MS/MS	By MS/MS	By matching	By matching	13	13	13	13	13	13	635220	116820
Q2YMF0	Q2YMF0	6	6	6	sp|Q2YMF0|DXS_BRUA2 1-deoxy-D-xylulose-5-phosphate synthase OS=Brucella abortus (strain 2308) OX=359391 GN=dxs PE=3 SV=1	1	6	6	6	6	5	4	5	5	6	6	5	4	5	5	6	6	5	4	5	5	6	11.4	11.4	11.4	69.239	643	643	0	5.7097	By MS/MS	By MS/MS	By MS/MS	By MS/MS	By MS/MS	By matching	11.4	9.3	7.3	9.8	9.3	11.4	3396700	671410
Q2YMF2	Q2YMF2	3	3	3	tr|Q2YMF2|Q2YMF2_BRUA2 Ribosomal protein P2 OS=Brucella abortus (strain 2308) OX=359391 GN=BAB1_0460 PE=4 SV=1	1	3	3	3	3	1	3	3	3	2	3	1	3	3	3	2	3	1	3	3	3	2	18.6	18.6	18.6	18.031	183	183	0	28.911	By MS/MS	By MS/MS	By MS/MS	By MS/MS	By MS/MS	By MS/MS	18.6	10.4	18.6	18.6	18.6	18.6	3094100	616680
Q2YMF5	Q2YMF5	1	1	1	tr|Q2YMF5|Q2YMF5_BRUA2 Exodeoxyribonuclease 7 small subunit OS=Brucella abortus (strain 2308) OX=359391 GN=xseB PE=3 SV=1	1	1	1	1	1	1	1	1	1	1	1	1	1	1	1	1	1	1	1	1	1	1	22.6	22.6	22.6	9.4215	84	84	0	3.7574	By matching	By matching	By matching	By MS/MS	By MS/MS	By matching	22.6	22.6	22.6	22.6	22.6	22.6	618880	163510
Q2YMF7	Q2YMF7	18	18	18	tr|Q2YMF7|Q2YMF7_BRUA2 3,4-dihydroxy-2-butanone 4-phosphate synthase OS=Brucella abortus (strain 2308) OX=359391 GN=ribB PE=3 SV=1	1	18	18	18	15	16	16	16	15	14	15	16	16	16	15	14	15	16	16	16	15	14	46.1	46.1	46.1	40.755	371	371	0	142.3	By MS/MS	By MS/MS	By MS/MS	By MS/MS	By MS/MS	By MS/MS	46.1	43.1	43.1	46.1	42.9	39.4	48894000	6544000
Q2YMF8	Q2YMF8	11	11	11	sp|Q2YMF8|AROC_BRUA2 Chorismate synthase OS=Brucella abortus (strain 2308) OX=359391 GN=aroC PE=3 SV=1	1	11	11	11	11	8	8	9	10	10	11	8	8	9	10	10	11	8	8	9	10	10	32.7	32.7	32.7	38.987	364	364	0	79.103	By MS/MS	By MS/MS	By MS/MS	By MS/MS	By MS/MS	By MS/MS	32.7	27.7	27.7	30.5	30.5	32.7	15952000	3414000
Q2YMF9	Q2YMF9	2	2	2	tr|Q2YMF9|Q2YMF9_BRUA2 Uncharacterized protein OS=Brucella abortus (strain 2308) OX=359391 GN=BAB1_0453 PE=4 SV=1	1	2	2	2	2	1	1	1	2	2	2	1	1	1	2	2	2	1	1	1	2	2	32.5	32.5	32.5	9.1394	83	83	0	2.814	By MS/MS	By matching	By matching	By MS/MS	By MS/MS	By MS/MS	32.5	14.5	14.5	14.5	32.5	32.5	2560600	212860
Q2YMG5	Q2YMG5	2	2	2	sp|Q2YMG5|ACP_BRUA2 Acyl carrier protein OS=Brucella abortus (strain 2308) OX=359391 GN=acpP PE=3 SV=1	1	2	2	2	2	2	2	2	2	2	2	2	2	2	2	2	2	2	2	2	2	2	16.7	16.7	16.7	8.3011	78	78	0	11.04	By MS/MS	By MS/MS	By MS/MS	By MS/MS	By MS/MS	By MS/MS	16.7	16.7	16.7	16.7	16.7	16.7	77976000	12833000
Q2YMG6	Q2YMG6	15	15	15	tr|Q2YMG6|Q2YMG6_BRUA2 Short-chain dehydrogenase/reductase SDR:Glucose/ribitol dehydrogenase OS=Brucella abortus (strain 2308) OX=359391 GN=fabG PE=1 SV=1	1	15	15	15	15	14	15	14	14	15	15	14	15	14	14	15	15	14	15	14	14	15	63.7	63.7	63.7	25.959	245	245	0	123.31	By MS/MS	By MS/MS	By MS/MS	By MS/MS	By MS/MS	By MS/MS	63.7	62.9	63.7	63.3	60.4	63.7	150360000	27758000
Q2YMG7	Q2YMG7	12	12	12	tr|Q2YMG7|Q2YMG7_BRUA2 Malonyl CoA-acyl carrier protein transacylase OS=Brucella abortus (strain 2308) OX=359391 GN=fabD PE=3 SV=1	1	12	12	12	12	11	11	10	12	12	12	11	11	10	12	12	12	11	11	10	12	12	49.4	49.4	49.4	32.318	314	314	0	164.93	By MS/MS	By MS/MS	By MS/MS	By MS/MS	By MS/MS	By MS/MS	49.4	49.4	49.4	42.4	49.4	49.4	89863000	18174000
Q2YMG9	Q2YMG9	10	10	10	sp|Q2YMG9|RS6_BRUA2 30S ribosomal protein S6 OS=Brucella abortus (strain 2308) OX=359391 GN=rpsF PE=3 SV=1	1	10	10	10	9	9	9	10	9	9	9	9	9	10	9	9	9	9	9	10	9	9	61.5	61.5	61.5	17.096	148	148	0	143.92	By MS/MS	By MS/MS	By MS/MS	By MS/MS	By MS/MS	By MS/MS	60.8	61.5	61.5	61.5	55.4	61.5	44622000	9750800
Q2YMH0	Q2YMH0	2	2	2	sp|Q2YMH0|RS18_BRUA2 30S ribosomal protein S18 OS=Brucella abortus (strain 2308) OX=359391 GN=rpsR PE=3 SV=1	1	2	2	2	2	2	2	2	2	2	2	2	2	2	2	2	2	2	2	2	2	2	23.2	23.2	23.2	9.5623	82	82	0	3.5226	By MS/MS	By MS/MS	By MS/MS	By MS/MS	By MS/MS	By MS/MS	23.2	23.2	23.2	23.2	23.2	23.2	4771800	836130
Q2YMH2	Q2YMH2	11	11	11	sp|Q2YMH2|RL9_BRUA2 50S ribosomal protein L9 OS=Brucella abortus (strain 2308) OX=359391 GN=rplI PE=3 SV=1	1	11	11	11	11	11	11	11	11	11	11	11	11	11	11	11	11	11	11	11	11	11	59.8	59.8	59.8	20.97	189	189	0	128.38	By MS/MS	By MS/MS	By MS/MS	By MS/MS	By MS/MS	By MS/MS	59.8	59.8	59.8	59.8	59.8	59.8	106660000	19564000
Q2YMH3	Q2YMH3	7	7	7	tr|Q2YMH3|Q2YMH3_BRUA2 SAM (And some other nucleotide) binding motif:Generic methyltransferase:Cyclopropane-fatty-acyl-phospholipid synthase OS=Brucella abortus (strain 2308) OX=359391 GN=cfa PE=4 SV=1	1	7	7	7	6	6	4	5	5	5	6	6	4	5	5	5	6	6	4	5	5	5	22.8	22.8	22.8	48.291	426	426	0	10.327	By MS/MS	By MS/MS	By MS/MS	By MS/MS	By MS/MS	By MS/MS	20	20.4	15.5	17.8	17.8	17.8	11386000	5397500
Q2YMH4	Q2YMH4	4	4	4	tr|Q2YMH4|Q2YMH4_BRUA2 Replicative DNA helicase OS=Brucella abortus (strain 2308) OX=359391 GN=BAB1_0475 PE=3 SV=1	1	4	4	4	3	3	4	3	3	4	3	3	4	3	3	4	3	3	4	3	3	4	9.8	9.8	9.8	55.737	501	501	0	7.336	By MS/MS	By MS/MS	By MS/MS	By MS/MS	By MS/MS	By MS/MS	7.8	6.6	9.8	7.8	7.6	9.8	1614000	237140
Q2YMH5	Q2YMH5	5	5	5	sp|Q2YMH5|RADA_BRUA2 DNA repair protein RadA OS=Brucella abortus (strain 2308) OX=359391 GN=radA PE=3 SV=1	1	5	5	5	5	4	4	5	4	4	5	4	4	5	4	4	5	4	4	5	4	4	15.2	15.2	15.2	49.023	467	467	0	13.005	By MS/MS	By MS/MS	By MS/MS	By MS/MS	By MS/MS	By MS/MS	15.2	11.8	13.1	15.2	12.2	12.2	2451100	364320
Q2YMH7	Q2YMH7	9	9	9	tr|Q2YMH7|Q2YMH7_BRUA2 Amidophosphoribosyltransferase OS=Brucella abortus (strain 2308) OX=359391 GN=purF PE=3 SV=1	1	9	9	9	9	8	8	8	9	8	9	8	8	8	9	8	9	8	8	8	9	8	22.3	22.3	22.3	52.792	485	485	0	62.224	By MS/MS	By MS/MS	By MS/MS	By MS/MS	By MS/MS	By MS/MS	22.3	18.8	18.8	21.2	22.3	21.2	9823400	1493200
Q2YMH8	Q2YMH8	8	8	8	tr|Q2YMH8|Q2YMH8_BRUA2 Short-chain dehydrogenase/reductase SDR:Glucose/ribitol dehydrogenase OS=Brucella abortus (strain 2308) OX=359391 GN=BAB1_0471 PE=3 SV=1	1	8	8	8	7	7	7	8	7	7	7	7	7	8	7	7	7	7	7	8	7	7	38.6	38.6	38.6	26.673	246	246	0	17.429	By MS/MS	By MS/MS	By MS/MS	By MS/MS	By MS/MS	By MS/MS	30.5	33.3	35	38.6	33.3	35	9045400	1599300
Q2YMI2	Q2YMI2	7	7	7	tr|Q2YMI2|Q2YMI2_BRUA2 Alkyl hydroperoxide reductase/ Thiol specific antioxidant/ Mal allergen OS=Brucella abortus (strain 2308) OX=359391 GN=BAB1_0504 PE=4 SV=1	1	7	7	7	7	6	6	7	6	6	7	6	6	7	6	6	7	6	6	7	6	6	58.4	58.4	58.4	16.669	161	161	0	63	By MS/MS	By MS/MS	By MS/MS	By MS/MS	By MS/MS	By MS/MS	58.4	58.4	44.1	58.4	44.1	44.1	77469000	16830000
Q2YMI4	Q2YMI4	1	1	1	sp|Q2YMI4|KHSE_BRUA2 Homoserine kinase OS=Brucella abortus (strain 2308) OX=359391 GN=thrB PE=3 SV=1	1	1	1	1	1	1	1	1	1	1	1	1	1	1	1	1	1	1	1	1	1	1	6.4	6.4	6.4	36.645	326	326	0.0014959	2.5483	By matching	By matching	By MS/MS	By matching	By matching	By MS/MS	6.4	6.4	6.4	6.4	6.4	6.4	818140	148210
Q2YMJ0	Q2YMJ0	6	6	6	tr|Q2YMJ0|Q2YMJ0_BRUA2 Uncharacterized protein OS=Brucella abortus (strain 2308) OX=359391 GN=BAB1_0491 PE=4 SV=1	1	6	6	6	6	6	6	6	6	5	6	6	6	6	6	5	6	6	6	6	6	5	40.4	40.4	40.4	20.507	198	198	0	86.285	By MS/MS	By MS/MS	By MS/MS	By MS/MS	By MS/MS	By MS/MS	40.4	40.4	40.4	40.4	40.4	31.8	22979000	5090600
Q2YMJ1	Q2YMJ1	12	12	12	tr|Q2YMJ1|Q2YMJ1_BRUA2 Modulator of DNA gyrase OS=Brucella abortus (strain 2308) OX=359391 GN=BAB1_0490 PE=4 SV=1	1	12	12	12	5	9	7	9	8	10	5	9	7	9	8	10	5	9	7	9	8	10	30.2	30.2	30.2	50.152	470	470	0	72.315	By MS/MS	By MS/MS	By MS/MS	By MS/MS	By MS/MS	By MS/MS	13.6	23.2	20.4	25.3	22.1	27.4	7222000	408090
Q2YMJ2	Q2YMJ2	8	8	8	sp|Q2YMJ2|KGUA_BRUA2 Guanylate kinase OS=Brucella abortus (strain 2308) OX=359391 GN=gmk PE=3 SV=1	1	8	8	8	7	7	8	8	8	8	7	7	8	8	8	8	7	7	8	8	8	8	45.9	45.9	45.9	25.222	220	220	0	70.329	By MS/MS	By MS/MS	By MS/MS	By MS/MS	By MS/MS	By MS/MS	39.5	39.5	45.9	45.9	45.9	45.9	30815000	6328400
Q2YMJ3	Q2YMJ3	10	10	10	tr|Q2YMJ3|Q2YMJ3_BRUA2 Uncharacterized protein OS=Brucella abortus (strain 2308) OX=359391 GN=BAB1_0488 PE=4 SV=1	1	10	10	10	10	9	8	9	7	8	10	9	8	9	7	8	10	9	8	9	7	8	45.5	45.5	45.5	32.632	299	299	0	85.896	By MS/MS	By MS/MS	By MS/MS	By MS/MS	By MS/MS	By MS/MS	45.5	42.1	38.5	41.8	35.1	38.5	11974000	3073400
Q2YMJ5	Q2YMJ5	20	20	20	tr|Q2YMJ5|Q2YMJ5_BRUA2 3-oxoacyl-[acyl-carrier-protein] synthase 2 OS=Brucella abortus (strain 2308) OX=359391 GN=BAB1_0486 PE=3 SV=1	1	20	20	20	20	15	17	18	17	17	20	15	17	18	17	17	20	15	17	18	17	17	55.5	55.5	55.5	44.088	420	420	0	155.66	By MS/MS	By MS/MS	By MS/MS	By MS/MS	By MS/MS	By MS/MS	55.5	48.1	50	55	55	52.4	102260000	18836000
Q2YMJ6	Q2YMJ6	13	13	13	tr|Q2YMJ6|Q2YMJ6_BRUA2 Chromosome partition protein Smc OS=Brucella abortus (strain 2308) OX=359391 GN=smc PE=3 SV=1	1	13	13	13	10	7	11	7	11	8	10	7	11	7	11	8	10	7	11	7	11	8	13.1	13.1	13.1	127.34	1152	1152	0	25.788	By MS/MS	By MS/MS	By MS/MS	By MS/MS	By MS/MS	By matching	10.7	6.9	10.4	6.5	12.1	8	6102800	1688600
Q2YMJ7	Q2YMJ7	10	10	10	tr|Q2YMJ7|Q2YMJ7_BRUA2 DSBA oxidoreductase:Twin-arginine translocation pathway signal OS=Brucella abortus (strain 2308) OX=359391 GN=BAB1_0521 PE=4 SV=1	1	10	10	10	10	10	10	10	10	10	10	10	10	10	10	10	10	10	10	10	10	10	48.8	48.8	48.8	23.781	217	217	0	103.23	By MS/MS	By MS/MS	By MS/MS	By MS/MS	By MS/MS	By MS/MS	48.8	48.8	48.8	48.8	48.8	48.8	284140000	56355000
Q2YMK1	Q2YMK1	6	6	6	tr|Q2YMK1|Q2YMK1_BRUA2 Haloacid dehalogenase-like hydrolase:HAD-superfamily hydrolase, subfamily IA, variant 3 OS=Brucella abortus (strain 2308) OX=359391 GN=BAB1_0517 PE=4 SV=1	1	6	6	6	6	6	5	6	6	6	6	6	5	6	6	6	6	6	5	6	6	6	48.3	48.3	48.3	23.3	205	205	0	21.344	By MS/MS	By MS/MS	By MS/MS	By MS/MS	By MS/MS	By MS/MS	48.3	48.3	41.5	48.3	48.3	48.3	8163400	1579100
Q2YMK4	Q2YMK4	7	7	7	tr|Q2YMK4|Q2YMK4_BRUA2 Haloacid dehalogenase/epoxide hydrolase:Haloacid dehalogenase-like hydrolase:HAD-superfamily hydrolase, subfamily IA, variant OS=Brucella abortus (strain 2308) OX=359391 GN=BAB1_0514 PE=4 SV=1	1	7	7	7	7	6	6	7	7	7	7	6	6	7	7	7	7	6	6	7	7	7	49.1	49.1	49.1	24.396	228	228	0	28.057	By MS/MS	By MS/MS	By MS/MS	By MS/MS	By MS/MS	By MS/MS	49.1	43.4	43.9	49.1	49.1	49.1	9095700	1763500
Q2YMK7	Q2YMK7	3	3	3	tr|Q2YMK7|Q2YMK7_BRUA2 Lipoprotein, putative OS=Brucella abortus (strain 2308) OX=359391 GN=BAB1_0511 PE=4 SV=1	1	3	3	3	2	2	1	1	1	2	2	2	1	1	1	2	2	2	1	1	1	2	20.8	20.8	20.8	20.774	192	192	0	6.7568	By MS/MS	By matching	By matching	By matching	By matching	By MS/MS	12	12	5.7	5.7	5.7	15.1	434890	100230
Q2YMK8	Q2YMK8	19	19	19	tr|Q2YMK8|Q2YMK8_BRUA2 Serine/threonine dehydratase, pyridoxal-phosphate attachment site:Pyridoxal-5-phosphate-dependent enzyme, beta family:Threon OS=Brucella abortus (strain 2308) OX=359391 GN=BAB1_0510 PE=4 SV=1	1	19	19	19	19	18	18	17	18	17	19	18	18	17	18	17	19	18	18	17	18	17	54.2	54.2	54.2	50.138	463	463	0	215.3	By MS/MS	By MS/MS	By MS/MS	By MS/MS	By MS/MS	By MS/MS	54.2	52.5	54.2	52.5	54.2	51.2	65833000	10769000
Q2YMK9	Q2YMK9	19	19	19	tr|Q2YMK9|Q2YMK9_BRUA2 Insulinase-like peptidase, family M16:Peptidase M16 inactive OS=Brucella abortus (strain 2308) OX=359391 GN=BAB1_0509 PE=3 SV=1	1	19	19	19	14	16	15	17	16	15	14	16	15	17	16	15	14	16	15	17	16	15	61.2	61.2	61.2	47.793	430	430	0	234.02	By MS/MS	By MS/MS	By MS/MS	By MS/MS	By MS/MS	By MS/MS	47.4	50.5	54.2	57	53.7	49.8	51665000	8791300
Q2YML3	Q2YML3	7	7	7	tr|Q2YML3|Q2YML3_BRUA2 Ribosomal protein S7 OS=Brucella abortus (strain 2308) OX=359391 GN=BAB1_0505 PE=4 SV=1	1	7	7	7	6	6	7	6	5	6	6	6	7	6	5	6	6	6	7	6	5	6	34.6	34.6	34.6	28.216	266	266	0	28.433	By MS/MS	By MS/MS	By MS/MS	By MS/MS	By MS/MS	By MS/MS	30.1	29.7	34.6	30.8	25.2	29.7	6872200	1395900
Q2YML4	Q2YML4	9	9	9	tr|Q2YML4|Q2YML4_BRUA2 Formyl transferase, N-terminal OS=Brucella abortus (strain 2308) OX=359391 GN=BAB1_0540 PE=4 SV=1	1	9	9	9	9	9	9	9	9	9	9	9	9	9	9	9	9	9	9	9	9	9	41.3	41.3	41.3	29.128	259	259	0	190.53	By MS/MS	By MS/MS	By MS/MS	By MS/MS	By MS/MS	By MS/MS	41.3	41.3	41.3	41.3	41.3	41.3	32450000	7387700
Q2YMM2	Q2YMM2	4	4	4	tr|Q2YMM2|Q2YMM2_BRUA2 5-hydroxyisourate hydrolase OS=Brucella abortus (strain 2308) OX=359391 GN=BAB1_0532 PE=1 SV=1	1	4	4	4	3	3	3	4	3	4	3	3	3	4	3	4	3	3	3	4	3	4	60.2	60.2	60.2	13.033	118	118	0	50.52	By MS/MS	By MS/MS	By MS/MS	By MS/MS	By MS/MS	By MS/MS	39	50	50	60.2	50	60.2	5395800	742340
Q2YMM3	Q2YMM3	3	3	3	sp|Q2YMM3|ALLA_BRUA2 Ureidoglycolate lyase OS=Brucella abortus (strain 2308) OX=359391 GN=allA PE=3 SV=1	1	3	3	3	2	2	2	3	2	2	2	2	2	3	2	2	2	2	2	3	2	2	20.1	20.1	20.1	19.042	169	169	0	2.8259	By matching	By matching	By matching	By MS/MS	By MS/MS	By MS/MS	15.4	12.4	12.4	20.1	15.4	12.4	752450	148970
Q2YMM5	Q2YMM5	3	3	3	tr|Q2YMM5|Q2YMM5_BRUA2 Beta-lactamase-like OS=Brucella abortus (strain 2308) OX=359391 GN=BAB1_0529 PE=4 SV=1	1	3	3	3	3	1	3	2	2	3	3	1	3	2	2	3	3	1	3	2	2	3	15.3	15.3	15.3	32.524	301	301	0	18.646	By MS/MS	By MS/MS	By MS/MS	By MS/MS	By MS/MS	By MS/MS	15.3	5	15.3	10.3	9	15.3	1529900	625450
Q2YMM8	Q2YMM8	5	5	5	tr|Q2YMM8|Q2YMM8_BRUA2 Polysaccharide deacetylase OS=Brucella abortus (strain 2308) OX=359391 GN=BAB1_0526 PE=4 SV=1	1	5	5	5	5	4	5	5	5	4	5	4	5	5	5	4	5	4	5	5	5	4	30.5	30.5	30.5	29.155	272	272	0	32.276	By MS/MS	By MS/MS	By MS/MS	By MS/MS	By MS/MS	By MS/MS	30.5	24.6	30.5	30.5	30.5	24.6	4609400	832180
Q2YMM9	Q2YMM9	36	36	36	tr|Q2YMM9|Q2YMM9_BRUA2 Pyruvate, phosphate dikinase OS=Brucella abortus (strain 2308) OX=359391 GN=ppdK PE=3 SV=1	1	36	36	36	29	32	30	34	33	34	29	32	30	34	33	34	29	32	30	34	33	34	52	52	52	96.297	887	887	0	239.36	By MS/MS	By MS/MS	By MS/MS	By MS/MS	By MS/MS	By MS/MS	42.2	44.5	43.5	49.3	46.8	48.5	171370000	25917000
Q2YMN5	Q2YMN5	7	7	7	tr|Q2YMN5|Q2YMN5_BRUA2 Glycosyl transferase, group 1 OS=Brucella abortus (strain 2308) OX=359391 GN=BAB1_0553 PE=4 SV=1	1	7	7	7	4	6	7	5	6	7	4	6	7	5	6	7	4	6	7	5	6	7	22.8	22.8	22.8	41.984	372	372	0	28.137	By MS/MS	By MS/MS	By MS/MS	By MS/MS	By MS/MS	By MS/MS	12.6	18.8	22.8	16.7	20.2	22.8	2670600	323320
Q2YMP3	Q2YMP3	22	22	22	tr|Q2YMP3|Q2YMP3_BRUA2 GDP-mannose 4,6-dehydratase OS=Brucella abortus (strain 2308) OX=359391 GN=gmd PE=3 SV=1	1	22	22	22	21	21	22	20	21	22	21	21	22	20	21	22	21	21	22	20	21	22	64.4	64.4	64.4	41.062	362	362	0	323.31	By MS/MS	By MS/MS	By MS/MS	By MS/MS	By MS/MS	By MS/MS	61.3	61.3	64.4	59.1	62.2	64.4	267920000	53583000
Q2YMP4	Q2YMP4	12	12	12	tr|Q2YMP4|Q2YMP4_BRUA2 DegT/DnrJ/EryC1/StrS aminotransferase OS=Brucella abortus (strain 2308) OX=359391 GN=BAB1_0544 PE=3 SV=1	1	12	12	12	10	10	12	10	10	8	10	10	12	10	10	8	10	10	12	10	10	8	39.5	39.5	39.5	40.497	367	367	0	84.323	By MS/MS	By MS/MS	By MS/MS	By MS/MS	By MS/MS	By MS/MS	32.4	33.2	39.5	32.4	32.4	25.9	47297000	8496300
Q2YMP6	Q2YMP6	4	4	4	tr|Q2YMP6|Q2YMP6_BRUA2 ATP/GTP-binding site motif A (P-loop):ABC transporter:AAA ATPase OS=Brucella abortus (strain 2308) OX=359391 GN=BAB1_0542 PE=4 SV=1	1	4	4	4	3	4	4	3	3	4	3	4	4	3	3	4	3	4	4	3	3	4	20.6	20.6	20.6	27.098	252	252	0	13.245	By MS/MS	By MS/MS	By MS/MS	By MS/MS	By MS/MS	By MS/MS	14.7	20.6	20.6	16.7	14.7	20.6	4467200	878940
Q2YMP7	Q2YMP7	1	1	1	tr|Q2YMP7|Q2YMP7_BRUA2 Perosamine synthetase WbkB OS=Brucella abortus (strain 2308) OX=359391 GN=BAB1_0541 PE=4 SV=1	1	1	1	1	1	1	1	1	1	1	1	1	1	1	1	1	1	1	1	1	1	1	3.9	3.9	3.9	32.322	284	284	0.0065076	1.899	By MS/MS	By matching	By MS/MS	By MS/MS	By MS/MS	By MS/MS	3.9	3.9	3.9	3.9	3.9	3.9	1791100	808280
Q2YMP8	Q2YMP8	16	16	16	sp|Q2YMP8|BETB_BRUA2 NAD/NADP-dependent betaine aldehyde dehydrogenase OS=Brucella abortus (strain 2308) OX=359391 GN=betB PE=3 SV=1	1	16	16	16	13	15	14	14	12	13	13	15	14	14	12	13	13	15	14	14	12	13	40	40	40	52.035	487	487	0	61.316	By MS/MS	By MS/MS	By MS/MS	By MS/MS	By MS/MS	By MS/MS	31.4	39.6	34.1	33.3	35.1	31.4	36433000	7591700
Q2YMQ0	Q2YMQ0	7	7	7	tr|Q2YMQ0|Q2YMQ0_BRUA2 Bacterial regulatory protein LacI, HTH motif:Periplasmic binding protein/LacI transcriptional regulator OS=Brucella abortus (strain 2308) OX=359391 GN=BAB1_0572 PE=4 SV=1	1	7	7	7	3	4	4	5	4	4	3	4	4	5	4	4	3	4	4	5	4	4	25.4	25.4	25.4	37.171	343	343	0	7.5497	By MS/MS	By MS/MS	By MS/MS	By MS/MS	By MS/MS	By MS/MS	11.1	14.9	16.9	22.7	18.1	16.9	1511800	306090
Q2YMQ1	Q2YMQ1	5	5	5	tr|Q2YMQ1|Q2YMQ1_BRUA2 Xylulose kinase OS=Brucella abortus (strain 2308) OX=359391 GN=xylB PE=3 SV=1	1	5	5	5	2	5	3	3	3	2	2	5	3	3	3	2	2	5	3	3	3	2	14.1	14.1	14.1	51.299	483	483	0	13.539	By MS/MS	By MS/MS	By MS/MS	By MS/MS	By MS/MS	By MS/MS	6.8	14.1	7.9	8.1	9.3	5.4	1974000	218800
Q2YMQ2	Q2YMQ2	17	17	17	sp|Q2YMQ2|XYLA_BRUA2 Xylose isomerase OS=Brucella abortus (strain 2308) OX=359391 GN=xylA PE=3 SV=1	1	17	17	17	15	13	15	16	16	16	15	13	15	16	16	16	15	13	15	16	16	16	52.2	52.2	52.2	49.003	435	435	0	115.1	By MS/MS	By MS/MS	By MS/MS	By MS/MS	By MS/MS	By MS/MS	49.7	41.6	46.9	52.2	49.7	47.1	27542000	4534700
Q2YMQ3	Q2YMQ3	3	3	3	tr|Q2YMQ3|Q2YMQ3_BRUA2 IolE protein OS=Brucella abortus (strain 2308) OX=359391 GN=BAB1_0568 PE=4 SV=1	1	3	3	3	3	2	3	3	2	2	3	2	3	3	2	2	3	2	3	3	2	2	13.7	13.7	13.7	39.254	350	350	0	11.207	By MS/MS	By MS/MS	By matching	By MS/MS	By matching	By MS/MS	13.7	9.1	13.7	13.7	8.6	9.7	1018200	272190
Q2YMQ4	Q2YMQ4	10	10	10	tr|Q2YMQ4|Q2YMQ4_BRUA2 Periplasmic binding protein/LacI transcriptional regulator OS=Brucella abortus (strain 2308) OX=359391 GN=rbsB-1 PE=4 SV=1	1	10	10	10	9	10	9	9	8	9	9	10	9	9	8	9	9	10	9	9	8	9	33.8	33.8	33.8	34.613	320	320	0	53.329	By MS/MS	By MS/MS	By MS/MS	By MS/MS	By MS/MS	By MS/MS	33.8	33.8	33.8	33.8	30.9	33.8	23855000	5732100
Q2YMQ8	Q2YMQ8	2	2	2	tr|Q2YMQ8|Q2YMQ8_BRUA2 Glycosyl transferase, group 1 OS=Brucella abortus (strain 2308) OX=359391 GN=BAB1_0563 PE=4 SV=1	1	2	2	2	1	2	2	2	1	1	1	2	2	2	1	1	1	2	2	2	1	1	7.9	7.9	7.9	41.199	369	369	0.0043924	2.169	By matching	By MS/MS	By matching	By MS/MS	By MS/MS	By matching	4.6	7.9	7.9	7.9	3.3	3.3	651290	68618
Q2YMQ9	Q2YMQ9	9	9	9	tr|Q2YMQ9|Q2YMQ9_BRUA2 Mannose-6-phosphate isomerase, type II:Nucleotidyl transferase:Mannose-1-phosphate guanylyltransferase/mannose-6-phosphate is OS=Brucella abortus (strain 2308) OX=359391 GN=BAB1_0561 PE=3 SV=1	1	9	9	9	9	8	8	9	6	8	9	8	8	9	6	8	9	8	8	9	6	8	25.5	25.5	25.5	52.356	474	474	0	33.07	By MS/MS	By MS/MS	By MS/MS	By MS/MS	By MS/MS	By MS/MS	25.5	23.8	23.8	25.5	16.5	23.4	15999000	3414400
Q2YMR3	Q2YMR3	12	12	12	tr|Q2YMR3|Q2YMR3_BRUA2 Transcriptional regulatory protein MucR OS=Brucella abortus (strain 2308) OX=359391 GN=BAB1_0594 PE=4 SV=1	1	12	12	12	10	12	12	10	8	9	10	12	12	10	8	9	10	12	12	10	8	9	60.6	60.6	60.6	16.024	142	142	0	141.95	By MS/MS	By MS/MS	By MS/MS	By MS/MS	By MS/MS	By MS/MS	50	60.6	60.6	50	47.2	50	40576000	10875000
Q2YMR4	Q2YMR4	27	27	27	tr|Q2YMR4|Q2YMR4_BRUA2 Esterase/lipase/thioesterase, active site:Prolyl oligopeptidase:Prolyl oligopeptidase serine protease (S9A):Prolyl endopeptid OS=Brucella abortus (strain 2308) OX=359391 GN=BAB1_0593 PE=4 SV=1	1	27	27	27	26	25	23	24	23	22	26	25	23	24	23	22	26	25	23	24	23	22	44.6	44.6	44.6	78.273	702	702	0	149.79	By MS/MS	By MS/MS	By MS/MS	By MS/MS	By MS/MS	By MS/MS	43.3	41.2	41.2	42	39.2	34.8	57423000	11454000
Q2YMR6	Q2YMR6	13	13	13	tr|Q2YMR6|Q2YMR6_BRUA2 Superoxide dismutase OS=Brucella abortus (strain 2308) OX=359391 GN=BAB1_0591 PE=3 SV=1	1	13	13	13	10	13	9	12	12	9	10	13	9	12	12	9	10	13	9	12	12	9	58.8	58.8	58.8	22.54	199	199	0	106.67	By MS/MS	By MS/MS	By MS/MS	By MS/MS	By MS/MS	By MS/MS	50.8	58.8	50.8	58.8	58.8	50.8	227420000	45891000
Q2YMR7	Q2YMR7	6	6	6	tr|Q2YMR7|Q2YMR7_BRUA2 Haloacid dehalogenase/epoxide hydrolase:Haloacid dehalogenase-like hydrolase:HAD-superfamily hydrolase, subfamily IA, variant 2 OS=Brucella abortus (strain 2308) OX=359391 GN=BAB1_0590 PE=4 SV=1	1	6	6	6	5	5	6	6	4	5	5	5	6	6	4	5	5	5	6	6	4	5	39.6	39.6	39.6	24.414	217	217	0	16.927	By MS/MS	By MS/MS	By MS/MS	By MS/MS	By MS/MS	By MS/MS	35.9	35.9	39.6	39.6	29	35.9	14241000	2929900
Q2YMR9	Q2YMR9	19	19	19	tr|Q2YMR9|Q2YMR9_BRUA2 ATP/GTP-binding site motif A (P-loop) OS=Brucella abortus (strain 2308) OX=359391 GN=BAB1_0588 PE=4 SV=1	1	19	19	19	17	18	15	14	16	15	17	18	15	14	16	15	17	18	15	14	16	15	49.3	49.3	49.3	54.102	503	503	0	297.7	By MS/MS	By MS/MS	By MS/MS	By MS/MS	By MS/MS	By MS/MS	44.1	49.3	41.7	38.4	41.7	41.7	36265000	6755700
Q2YMS0	Q2YMS0	5	5	5	tr|Q2YMS0|Q2YMS0_BRUA2 Uncharacterized protein OS=Brucella abortus (strain 2308) OX=359391 GN=BAB1_0587 PE=4 SV=1	1	5	5	5	4	5	4	5	4	4	4	5	4	5	4	4	4	5	4	5	4	4	72.5	72.5	72.5	12.051	120	120	0	21.381	By MS/MS	By MS/MS	By MS/MS	By MS/MS	By MS/MS	By MS/MS	55	72.5	55	72.5	60.8	55	20449000	3051600
Q2YMT9	Q2YMT9	1	1	1	tr|Q2YMT9|Q2YMT9_BRUA2 Uncharacterized protein OS=Brucella abortus (strain 2308) OX=359391 GN=BAB1_0603 PE=4 SV=1	1	1	1	1	1	1	1	1	1	1	1	1	1	1	1	1	1	1	1	1	1	1	11.3	11.3	11.3	13.014	115	115	0.00075472	2.6444	By MS/MS	By MS/MS	By matching	By MS/MS	By MS/MS	By MS/MS	11.3	11.3	11.3	11.3	11.3	11.3	420980	60394
Q2YMU3	Q2YMU3	3	3	3	tr|Q2YMU3|Q2YMU3_BRUA2 Uncharacterized protein OS=Brucella abortus (strain 2308) OX=359391 GN=BAB1_0599 PE=4 SV=1	1	3	3	3	2	3	3	3	3	2	2	3	3	3	3	2	2	3	3	3	3	2	18.4	18.4	18.4	15.863	141	141	0	23.964	By MS/MS	By MS/MS	By MS/MS	By MS/MS	By MS/MS	By MS/MS	17.7	18.4	18.4	18.4	18.4	17.7	2450500	304800
Q2YMU8	Q2YMU8	2	2	2	tr|Q2YMU8|Q2YMU8_BRUA2 TPR repeat OS=Brucella abortus (strain 2308) OX=359391 GN=BAB1_0631 PE=4 SV=1	1	2	2	2	2	2	0	1	1	2	2	2	0	1	1	2	2	2	0	1	1	2	6.9	6.9	6.9	40.845	379	379	0	2.7598	By MS/MS	By MS/MS		By MS/MS	By MS/MS	By MS/MS	6.9	6.9	0	3.4	3.4	6.9	618650	191830
Q2YMV1	Q2YMV1	7	7	7	tr|Q2YMV1|Q2YMV1_BRUA2 Response regulator receiver:Transcriptional regulatory protein, C terminal:Sugar transporter superfamily OS=Brucella abortus (strain 2308) OX=359391 GN=BAB1_0628 PE=4 SV=1	1	7	7	7	6	7	6	5	6	5	6	7	6	5	6	5	6	7	6	5	6	5	32.8	32.8	32.8	25.56	229	229	0	12.471	By MS/MS	By MS/MS	By MS/MS	By MS/MS	By MS/MS	By MS/MS	32.8	32.8	32.8	28.8	32.8	28.8	5410800	1044100
Q2YMW1	Q2YMW1	7	7	7	tr|Q2YMW1|Q2YMW1_BRUA2 Uncharacterized protein OS=Brucella abortus (strain 2308) OX=359391 GN=BAB1_0650 PE=4 SV=1	1	7	7	7	6	7	7	6	5	4	6	7	7	6	5	4	6	7	7	6	5	4	41.7	41.7	41.7	11.864	115	115	0	43.604	By MS/MS	By MS/MS	By MS/MS	By MS/MS	By MS/MS	By MS/MS	34.8	41.7	41.7	41.7	34.8	37.4	14538000	3622200
Q2YMW2	Q2YMW2	3	3	3	tr|Q2YMW2|Q2YMW2_BRUA2 Glutathione S-transferase, N-terminal:Glutathione S-transferase, C-terminal OS=Brucella abortus (strain 2308) OX=359391 GN=BAB1_0649 PE=3 SV=1	1	3	3	3	1	3	3	3	1	2	1	3	3	3	1	2	1	3	3	3	1	2	16.9	16.9	16.9	27.003	236	236	0	5.7947	By MS/MS	By MS/MS	By matching	By MS/MS	By MS/MS	By MS/MS	6.4	16.9	16.9	16.9	6.4	11.9	1155300	196910
Q2YMW4	Q2YMW4	12	12	12	tr|Q2YMW4|Q2YMW4_BRUA2 AMP nucleosidase OS=Brucella abortus (strain 2308) OX=359391 GN=amn PE=3 SV=1	1	12	12	12	11	11	10	11	12	12	11	11	10	11	12	12	11	11	10	11	12	12	31	31	31	55.909	500	500	0	80.302	By MS/MS	By MS/MS	By MS/MS	By MS/MS	By MS/MS	By MS/MS	29	29.4	27.6	29.2	31	31	39076000	8761000
Q2YMW6	Q2YMW6	9	9	9	tr|Q2YMW6|Q2YMW6_BRUA2 NAD binding site:ATP/GTP-binding site motif A (P-loop):Aromatic-ring hydroxylase:Electron transfer flavoprotein-ubiquinone ox OS=Brucella abortus (strain 2308) OX=359391 GN=BAB1_0645 PE=4 SV=1	1	9	9	9	7	6	4	7	6	7	7	6	4	7	6	7	7	6	4	7	6	7	24	24	24	61.024	563	563	0	23.163	By MS/MS	By MS/MS	By MS/MS	By MS/MS	By MS/MS	By MS/MS	16.7	15.1	10.8	18.3	15.1	19.2	6677900	1141100
Q2YMW7	Q2YMW7	5	5	5	tr|Q2YMW7|Q2YMW7_BRUA2 ATP/GTP-binding site motif A (P-loop):Uracil-DNA glycosylase superfamily:Phage SPO1 DNA polymerase-related protein OS=Brucella abortus (strain 2308) OX=359391 GN=BAB1_0644 PE=4 SV=1	1	5	5	5	3	4	4	4	3	4	3	4	4	4	3	4	3	4	4	4	3	4	21.7	21.7	21.7	31.627	290	290	0	75.306	By MS/MS	By MS/MS	By MS/MS	By MS/MS	By MS/MS	By MS/MS	11.7	18.3	17.2	17.2	13.8	16.2	3937600	652790
Q2YMX0	Q2YMX0	36	36	36	tr|Q2YMX0|Q2YMX0_BRUA2 Membrane alanine aminopeptidase:Neutral zinc metallopeptidases, zinc-binding region OS=Brucella abortus (strain 2308) OX=359391 GN=pepN PE=4 SV=1	1	36	36	36	31	30	33	32	34	32	31	30	33	32	34	32	31	30	33	32	34	32	51.5	51.5	51.5	98.014	883	883	0	159.48	By MS/MS	By MS/MS	By MS/MS	By MS/MS	By MS/MS	By MS/MS	46	44.4	48.2	47.8	48.9	46.4	69123000	10338000
Q2YMX3	Q2YMX3	11	11	11	tr|Q2YMX3|Q2YMX3_BRUA2 Bifunctional glutamine synthetase adenylyltransferase/adenylyl-removing enzyme OS=Brucella abortus (strain 2308) OX=359391 GN=glnE PE=3 SV=1	1	11	11	11	7	8	8	8	8	7	7	8	8	8	8	7	7	8	8	8	8	7	16.9	16.9	16.9	109.49	983	983	0	22.097	By MS/MS	By MS/MS	By MS/MS	By MS/MS	By MS/MS	By MS/MS	10.8	13.2	13	12.4	13.3	11.1	6574600	1069500
Q2YMX5	Q2YMX5	9	9	9	tr|Q2YMX5|Q2YMX5_BRUA2 Response regulator receiver:Transcriptional regulatory protein, C terminal OS=Brucella abortus (strain 2308) OX=359391 GN=BAB1_0636 PE=4 SV=1	1	9	9	9	7	7	6	5	8	8	7	7	6	5	8	8	7	7	6	5	8	8	50.6	50.6	50.6	26.279	235	235	0	75.049	By MS/MS	By MS/MS	By MS/MS	By MS/MS	By MS/MS	By MS/MS	42.6	43.8	40.4	35.7	47.2	47.2	10478000	2487900
Q2YMX6	Q2YMX6	24	24	24	sp|Q2YMX6|DEGPL_BRUA2 Probable periplasmic serine endoprotease DegP-like OS=Brucella abortus (strain 2308) OX=359391 GN=htrA PE=3 SV=1	1	24	24	24	23	24	24	23	23	22	23	24	24	23	23	22	23	24	24	23	23	22	48.1	48.1	48.1	53.482	513	513	0	323.31	By MS/MS	By MS/MS	By MS/MS	By MS/MS	By MS/MS	By MS/MS	48.1	48.1	48.1	48.1	48.1	48.1	449620000	85530000
Q2YMX9	Q2YMX9	1	1	1	tr|Q2YMX9|Q2YMX9_BRUA2 Uracil-DNA glycosylase superfamily OS=Brucella abortus (strain 2308) OX=359391 GN=BAB1_0668 PE=4 SV=1	1	1	1	1	1	1	1	1	1	1	1	1	1	1	1	1	1	1	1	1	1	1	4.9	4.9	4.9	24.468	223	223	0.0043892	2.1588	By MS/MS	By MS/MS	By MS/MS	By MS/MS	By MS/MS	By MS/MS	4.9	4.9	4.9	4.9	4.9	4.9	519820	119050
Q2YMY1	Q2YMY1	10	10	10	tr|Q2YMY1|Q2YMY1_BRUA2 4-hydroxy-tetrahydrodipicolinate synthase OS=Brucella abortus (strain 2308) OX=359391 GN=dapA PE=3 SV=1	1	10	10	10	8	9	8	9	9	9	8	9	8	9	9	9	8	9	8	9	9	9	47.1	47.1	47.1	31.612	293	293	0	144.33	By MS/MS	By MS/MS	By MS/MS	By MS/MS	By MS/MS	By MS/MS	42.7	43	42.7	46.8	44.4	44.4	54219000	10025000
Q2YMY4	Q2YMY4	2	2	2	tr|Q2YMY4|Q2YMY4_BRUA2 Conserved domain protein OS=Brucella abortus (strain 2308) OX=359391 GN=BAB1_0663 PE=4 SV=1	1	2	2	2	1	2	1	2	1	0	1	2	1	2	1	0	1	2	1	2	1	0	15.6	15.6	15.6	24.44	224	224	0	6.1581	By matching	By MS/MS	By matching	By matching	By MS/MS		8.9	15.6	6.7	15.6	8.9	0	449410	69173
Q2YMY7	Q2YMY7	14	14	11	sp|Q2YMY7|OMP2B_BRUA2 Porin Omp2b OS=Brucella abortus (strain 2308) OX=359391 GN=omp2b PE=3 SV=2	1	14	14	11	13	14	13	13	14	12	13	14	13	13	14	12	10	11	10	10	11	9	51.1	51.1	43.6	38.722	362	362	0	167.21	By MS/MS	By MS/MS	By MS/MS	By MS/MS	By MS/MS	By MS/MS	51.1	51.1	51.1	51.1	51.1	47.2	143060000	26704000
Q2YMZ0	Q2YMZ0	18	18	18	tr|Q2YMZ0|Q2YMZ0_BRUA2 Aminotransferase, class-II:Aminotransferase, class I and II OS=Brucella abortus (strain 2308) OX=359391 GN=BAB1_0657 PE=3 SV=1	1	18	18	18	17	16	17	17	17	15	17	16	17	17	17	15	17	16	17	17	17	15	59.7	59.7	59.7	40.735	377	377	0	118.07	By MS/MS	By MS/MS	By MS/MS	By MS/MS	By MS/MS	By MS/MS	57.6	55.4	57.6	57.6	57.6	48.8	50616000	9334100
Q2YMZ2	Q2YMZ2	15	15	15	tr|Q2YMZ2|Q2YMZ2_BRUA2 Antifreeze protein, type I OS=Brucella abortus (strain 2308) OX=359391 GN=BAB1_0655 PE=4 SV=1	1	15	15	15	13	13	14	12	10	12	13	13	14	12	10	12	13	13	14	12	10	12	41.7	41.7	41.7	22.066	216	216	0	290.05	By MS/MS	By MS/MS	By MS/MS	By MS/MS	By MS/MS	By MS/MS	41.7	41.7	41.7	37.5	37.5	41.7	81517000	19922000
Q2YN00	Q2YN00	10	10	10	tr|Q2YN00|Q2YN00_BRUA2 GTPase Era OS=Brucella abortus (strain 2308) OX=359391 GN=era PE=3 SV=1	1	10	10	10	6	9	9	7	6	6	6	9	9	7	6	6	6	9	9	7	6	6	30.2	30.2	30.2	34.684	311	311	0	27.409	By MS/MS	By MS/MS	By MS/MS	By MS/MS	By MS/MS	By MS/MS	21.5	27.3	27.3	24.4	21.5	24.4	7487600	1513300
Q2YN02	Q2YN02	6	6	6	sp|Q2YN02|RNC_BRUA2 Ribonuclease 3 OS=Brucella abortus (strain 2308) OX=359391 GN=rnc PE=3 SV=1	1	6	6	6	5	4	4	6	5	4	5	4	4	6	5	4	5	4	4	6	5	4	29	29	29	27.22	245	245	0	7.3293	By MS/MS	By MS/MS	By MS/MS	By MS/MS	By MS/MS	By MS/MS	29	25.7	22.4	29	22.4	22.4	9315000	2087900
Q2YN03	Q2YN03	4	4	4	tr|Q2YN03|Q2YN03_BRUA2 Signal peptidase I OS=Brucella abortus (strain 2308) OX=359391 GN=BAB1_0680 PE=3 SV=1	1	4	4	4	4	4	3	4	4	4	4	4	3	4	4	4	4	4	3	4	4	4	22.3	22.3	22.3	29.084	260	260	0	6.1751	By MS/MS	By MS/MS	By MS/MS	By MS/MS	By MS/MS	By MS/MS	22.3	22.3	17.3	22.3	22.3	22.3	4355200	1070100
Q2YN04	Q2YN04	3	3	3	sp|Q2YN04|ACPS_BRUA2 Holo-[acyl-carrier-protein] synthase OS=Brucella abortus (strain 2308) OX=359391 GN=acpS PE=3 SV=1	1	3	3	3	1	3	2	2	1	1	1	3	2	2	1	1	1	3	2	2	1	1	35.8	35.8	35.8	14.645	134	134	0.0058182	2.0417	By matching	By MS/MS	By matching	By MS/MS	By matching	By MS/MS	16.4	35.8	26.1	26.1	16.4	9.7	662990	62026
Q2YN08	Q2YN08	19	19	19	tr|Q2YN08|Q2YN08_BRUA2 Coproporphyrinogen-III oxidase OS=Brucella abortus (strain 2308) OX=359391 GN=BAB1_0675 PE=3 SV=1	1	19	19	19	17	17	17	17	19	16	17	17	17	17	19	16	17	17	17	17	19	16	44.4	44.4	44.4	49.099	444	444	0	148.82	By MS/MS	By MS/MS	By MS/MS	By MS/MS	By MS/MS	By MS/MS	38.7	38.1	41.2	38.7	44.4	40.5	101130000	12184000
Q2YN10	Q2YN10	5	5	5	sp|Q2YN10|PYRE_BRUA2 Orotate phosphoribosyltransferase OS=Brucella abortus (strain 2308) OX=359391 GN=pyrE PE=3 SV=1	1	5	5	5	5	4	5	5	5	5	5	4	5	5	5	5	5	4	5	5	5	5	28.1	28.1	28.1	20.733	192	192	0	6.9859	By MS/MS	By MS/MS	By MS/MS	By MS/MS	By MS/MS	By MS/MS	28.1	19.8	28.1	28.1	28.1	28.1	7585800	1299200
Q2YN11	Q2YN11	12	12	12	sp|Q2YN11|RSH_BRUA2 GTP pyrophosphokinase rsh OS=Brucella abortus (strain 2308) OX=359391 GN=rsh PE=3 SV=1	1	12	12	12	9	10	11	7	9	11	9	10	11	7	9	11	9	10	11	7	9	11	20.3	20.3	20.3	83.855	750	750	0	36.942	By MS/MS	By MS/MS	By MS/MS	By MS/MS	By MS/MS	By MS/MS	13.9	16.7	18.1	12.3	15.3	18.7	7922300	1682000
Q2YN12	Q2YN12	10	10	10	sp|Q2YN12|RPOZ_BRUA2 DNA-directed RNA polymerase subunit omega OS=Brucella abortus (strain 2308) OX=359391 GN=rpoZ PE=3 SV=1	1	10	10	10	9	9	10	10	10	10	9	9	10	10	10	10	9	9	10	10	10	10	57.9	57.9	57.9	14.514	133	133	0	93.763	By MS/MS	By MS/MS	By MS/MS	By MS/MS	By MS/MS	By MS/MS	57.9	57.9	57.9	57.9	57.9	57.9	70311000	12082000
Q2YN14	Q2YN14	8	8	8	tr|Q2YN14|Q2YN14_BRUA2 Uncharacterized protein OS=Brucella abortus (strain 2308) OX=359391 GN=BAB1_0669 PE=4 SV=1	1	8	8	8	4	6	6	7	7	5	4	6	6	7	7	5	4	6	6	7	7	5	45.5	45.5	45.5	22.018	191	191	0	12.926	By MS/MS	By MS/MS	By MS/MS	By MS/MS	By MS/MS	By MS/MS	25.1	40.8	34.6	40.3	40.8	29.3	6334600	1054900
Q2YN15	Q2YN15	5	5	5	sp|Q2YN15|RSMA_BRUA2 Ribosomal RNA small subunit methyltransferase A OS=Brucella abortus (strain 2308) OX=359391 GN=rsmA PE=3 SV=1	1	5	5	5	3	4	4	2	3	3	3	4	4	2	3	3	3	4	4	2	3	3	23.6	23.6	23.6	30.306	276	276	0	8.1683	By MS/MS	By MS/MS	By MS/MS	By MS/MS	By MS/MS	By MS/MS	17.8	23.6	17.8	13.4	17.8	17.8	2414700	311420
Q2YN18	Q2YN18	4	4	4	tr|Q2YN18|Q2YN18_BRUA2 HMG-CoA lyase-like:Alpha-isopropylmalate/homocitrate synthase:Aldehyde dehydrogenase:2-isopropylmalate synthase/homocitrate s OS=Brucella abortus (strain 2308) OX=359391 GN=BAB1_0701 PE=3 SV=1	1	4	4	4	3	3	3	4	3	3	3	3	3	4	3	3	3	3	3	4	3	3	10.1	10.1	10.1	58.118	537	537	0	3.7883	By MS/MS	By MS/MS	By MS/MS	By MS/MS	By MS/MS	By MS/MS	8.4	8.4	8.4	10.1	8.4	8.4	3349900	674800
Q2YN22	Q2YN22	13	13	13	sp|Q2YN22|SYC_BRUA2 Cysteine--tRNA ligase OS=Brucella abortus (strain 2308) OX=359391 GN=cysS PE=3 SV=1	1	13	13	13	12	9	12	11	10	10	12	9	12	11	10	10	12	9	12	11	10	10	34.6	34.6	34.6	56.283	506	506	0	46.497	By MS/MS	By MS/MS	By MS/MS	By MS/MS	By MS/MS	By MS/MS	32.8	23.5	32.8	30.6	25.7	25.7	24633000	6983900
Q2YN26	Q2YN26	2	2	2	tr|Q2YN26|Q2YN26_BRUA2 Putative SOS response-associated peptidase OS=Brucella abortus (strain 2308) OX=359391 GN=BAB1_0693 PE=3 SV=1	1	2	2	2	2	2	1	0	2	2	2	2	1	0	2	2	2	2	1	0	2	2	9.3	9.3	9.3	28.997	259	259	0	9.8804	By MS/MS	By MS/MS	By MS/MS		By MS/MS	By matching	9.3	9.3	5	0	9.3	9.3	510790	143240
Q2YN27	Q2YN27	2	2	2	tr|Q2YN27|Q2YN27_BRUA2 NUDIX hydrolase OS=Brucella abortus (strain 2308) OX=359391 GN=BAB1_0692 PE=4 SV=1	1	2	2	2	2	1	1	2	2	2	2	1	1	2	2	2	2	1	1	2	2	2	27.2	27.2	27.2	16.211	147	147	0	119.18	By MS/MS	By MS/MS	By MS/MS	By MS/MS	By MS/MS	By MS/MS	27.2	12.2	12.2	27.2	27.2	27.2	781020	200870
Q2YN31	Q2YN31	22	22	22	tr|Q2YN31|Q2YN31_BRUA2 Dihydroorotase OS=Brucella abortus (strain 2308) OX=359391 GN=pyrC-1 PE=4 SV=1	1	22	22	22	19	19	18	21	17	19	19	19	18	21	17	19	19	19	18	21	17	19	52.3	52.3	52.3	48.838	444	444	0	121.51	By MS/MS	By MS/MS	By MS/MS	By MS/MS	By MS/MS	By MS/MS	49.3	47.7	47.5	52.3	46.6	47.3	91294000	16323000
Q2YN32	Q2YN32	4	4	4	tr|Q2YN32|Q2YN32_BRUA2 Glycine cleavage T protein (Aminomethyl transferase) OS=Brucella abortus (strain 2308) OX=359391 GN=BAB1_0687 PE=3 SV=1	1	4	4	4	4	4	4	4	4	4	4	4	4	4	4	4	4	4	4	4	4	4	15	15	15	31.094	287	287	0	8.383	By MS/MS	By MS/MS	By MS/MS	By MS/MS	By MS/MS	By MS/MS	15	15	15	15	15	15	4678200	802000
Q2YN33	Q2YN33	9	9	9	tr|Q2YN33|Q2YN33_BRUA2 OmpA-like transmembrane domain OS=Brucella abortus (strain 2308) OX=359391 GN=BAB1_0722 PE=4 SV=1	1	9	9	9	6	9	8	7	7	9	6	9	8	7	7	9	6	9	8	7	7	9	43.2	43.2	43.2	23.151	213	213	0	51.17	By MS/MS	By MS/MS	By MS/MS	By MS/MS	By MS/MS	By MS/MS	28.6	43.2	39.4	33.3	33.8	43.2	71842000	16231000
Q2YN37	Q2YN37	4	4	4	tr|Q2YN37|Q2YN37_BRUA2 Molybdopterin synthase sulfur carrier subunit OS=Brucella abortus (strain 2308) OX=359391 GN=moaD PE=3 SV=1	1	4	4	4	4	4	4	3	4	4	4	4	4	3	4	4	4	4	4	3	4	4	68.2	68.2	68.2	9.4686	85	85	0	24.394	By MS/MS	By MS/MS	By MS/MS	By MS/MS	By MS/MS	By MS/MS	68.2	68.2	68.2	58.8	68.2	68.2	5260900	960750
Q2YN38	Q2YN38	3	3	3	tr|Q2YN38|Q2YN38_BRUA2 Molybdopterin biosynthesis MoaE OS=Brucella abortus (strain 2308) OX=359391 GN=moaE PE=4 SV=1	1	3	3	3	3	3	3	3	3	3	3	3	3	3	3	3	3	3	3	3	3	3	34.4	34.4	34.4	18.396	163	163	0	4.2495	By MS/MS	By MS/MS	By MS/MS	By MS/MS	By matching	By matching	34.4	34.4	34.4	34.4	34.4	34.4	6159400	1171100
Q2YN39	Q2YN39	2	2	2	tr|Q2YN39|Q2YN39_BRUA2 Uncharacterized protein OS=Brucella abortus (strain 2308) OX=359391 GN=BAB1_0716 PE=4 SV=1	1	2	2	2	1	2	1	1	2	1	1	2	1	1	2	1	1	2	1	1	2	1	12.5	12.5	12.5	28.681	271	271	0	9.7652	By matching	By matching	By matching	By MS/MS	By MS/MS	By matching	7.4	12.5	7.4	7.4	12.5	7.4	455610	39042
Q2YN40	Q2YN40	10	10	10	sp|Q2YN40|NDK_BRUA2 Nucleoside diphosphate kinase OS=Brucella abortus (strain 2308) OX=359391 GN=ndk PE=3 SV=1	1	10	10	10	10	9	10	9	9	9	10	9	10	9	9	9	10	9	10	9	9	9	49.3	49.3	49.3	15.278	140	140	0	152.06	By MS/MS	By MS/MS	By MS/MS	By MS/MS	By MS/MS	By MS/MS	49.3	49.3	49.3	48.6	48.6	49.3	359250000	62302000
Q2YN42	Q2YN42	12	12	12	tr|Q2YN42|Q2YN42_BRUA2 ATP/GTP-binding site motif A (P-loop):ABC transporter:AAA ATPase OS=Brucella abortus (strain 2308) OX=359391 GN=BAB1_0713 PE=4 SV=1	1	12	12	12	10	10	10	10	9	10	10	10	10	10	9	10	10	10	10	10	9	10	27.3	27.3	27.3	69.553	627	627	0	41.072	By MS/MS	By MS/MS	By MS/MS	By MS/MS	By MS/MS	By MS/MS	22.2	21.2	24.6	24.4	21.7	22	7053200	1541700
Q2YN44	Q2YN44	3	3	3	tr|Q2YN44|Q2YN44_BRUA2 DNA polymerase III chi subunit, HolC OS=Brucella abortus (strain 2308) OX=359391 GN=BAB1_0711 PE=4 SV=1	1	3	3	3	2	3	3	2	2	3	2	3	3	2	2	3	2	3	3	2	2	3	22.8	22.8	22.8	17.187	149	149	0	31.034	By MS/MS	By MS/MS	By MS/MS	By MS/MS	By MS/MS	By MS/MS	16.8	22.8	22.8	16.8	16.8	22.8	1983400	318410
Q2YN45	Q2YN45	30	30	30	tr|Q2YN45|Q2YN45_BRUA2 Probable cytosol aminopeptidase OS=Brucella abortus (strain 2308) OX=359391 GN=pepA PE=3 SV=1	1	30	30	30	26	27	28	29	29	29	26	27	28	29	29	29	26	27	28	29	29	29	65.2	65.2	65.2	52.545	497	497	0	215.42	By MS/MS	By MS/MS	By MS/MS	By MS/MS	By MS/MS	By MS/MS	61.8	57.7	63.2	65.2	65.2	62.8	278710000	53175000
Q2YN48	Q2YN48	2	2	2	tr|Q2YN48|Q2YN48_BRUA2 LPS-assembly protein LptD OS=Brucella abortus (strain 2308) OX=359391 GN=lptD PE=3 SV=1	1	2	2	2	2	1	2	2	2	2	2	1	2	2	2	2	2	1	2	2	2	2	5.2	5.2	5.2	88.561	792	792	0	4.4096	By matching	By matching	By MS/MS	By MS/MS	By matching	By matching	5.2	2.3	5.2	5.2	5.2	5.2	680160	122650
Q2YN49	Q2YN49	18	18	18	tr|Q2YN49|Q2YN49_BRUA2 Peptidyl-prolyl cis-trans isomerase, putative OS=Brucella abortus (strain 2308) OX=359391 GN=BAB1_0706 PE=4 SV=1	1	18	18	18	17	17	18	17	17	17	17	17	18	17	17	17	17	17	18	17	17	17	57.2	57.2	57.2	35.19	318	318	0	298.26	By MS/MS	By MS/MS	By MS/MS	By MS/MS	By MS/MS	By MS/MS	57.2	57.2	57.2	57.2	53.8	53.8	105200000	16619000
Q2YN50	Q2YN50	8	8	8	tr|Q2YN50|Q2YN50_BRUA2 4-hydroxythreonine-4-phosphate dehydrogenase OS=Brucella abortus (strain 2308) OX=359391 GN=pdxA PE=3 SV=1	1	8	8	8	7	7	7	6	7	6	7	7	7	6	7	6	7	7	7	6	7	6	35.3	35.3	35.3	36.178	343	343	0	15.285	By MS/MS	By MS/MS	By MS/MS	By MS/MS	By MS/MS	By MS/MS	32.7	31.5	31.5	28.3	31.5	26.2	6809300	1296500
Q2YN51	Q2YN51	3	3	3	tr|Q2YN51|Q2YN51_BRUA2 ETC complex I subunit conserved region OS=Brucella abortus (strain 2308) OX=359391 GN=BAB1_0739 PE=4 SV=1	1	3	3	3	3	2	2	3	3	2	3	2	2	3	3	2	3	2	2	3	3	2	36.6	36.6	36.6	11.954	101	101	0	3.1637	By matching	By MS/MS	By matching	By MS/MS	By MS/MS	By matching	36.6	22.8	21.8	36.6	36.6	21.8	1212100	132730
Q2YN54	Q2YN54	10	10	10	tr|Q2YN54|Q2YN54_BRUA2 Short-chain dehydrogenase/reductase SDR:Glucose/ribitol dehydrogenase OS=Brucella abortus (strain 2308) OX=359391 GN=BAB1_0736 PE=4 SV=1	1	10	10	10	9	10	9	9	9	10	9	10	9	9	9	10	9	10	9	9	9	10	57.7	57.7	57.7	24.947	234	234	0	94.612	By MS/MS	By MS/MS	By MS/MS	By MS/MS	By MS/MS	By MS/MS	52.6	57.7	54.3	52.6	52.6	57.7	16076000	3287300
Q2YN57	Q2YN57	3	3	3	tr|Q2YN57|Q2YN57_BRUA2 Uncharacterized protein OS=Brucella abortus (strain 2308) OX=359391 GN=BAB1_0733 PE=4 SV=1	1	3	3	3	2	3	2	3	3	3	2	3	2	3	3	3	2	3	2	3	3	3	7.5	7.5	7.5	68.266	627	627	0	3.8998	By matching	By MS/MS	By matching	By matching	By MS/MS	By matching	5.7	7.5	5.7	7.5	7.5	7.5	1006200	191340
Q2YN59	Q2YN59	10	10	10	sp|Q2YN59|PUR5_BRUA2 Phosphoribosylformylglycinamidine cyclo-ligase OS=Brucella abortus (strain 2308) OX=359391 GN=purM PE=3 SV=1	1	10	10	10	9	10	9	9	9	9	9	10	9	9	9	9	9	10	9	9	9	9	39.8	39.8	39.8	37.447	359	359	0	49.109	By MS/MS	By MS/MS	By MS/MS	By MS/MS	By MS/MS	By MS/MS	35.4	39.8	37.6	35.4	35.4	36.8	21753000	3966700
Q2YN60	Q2YN60	1	1	1	tr|Q2YN60|Q2YN60_BRUA2 Phosphoribosylglycinamide formyltransferase OS=Brucella abortus (strain 2308) OX=359391 GN=purN PE=3 SV=1	1	1	1	1	1	0	1	1	1	1	1	0	1	1	1	1	1	0	1	1	1	1	6.3	6.3	6.3	19.968	189	189	0.0086643	1.881	By MS/MS		By MS/MS	By MS/MS	By matching	By matching	6.3	0	6.3	6.3	6.3	6.3	457020	169300
Q2YN61	Q2YN61	10	10	10	tr|Q2YN61|Q2YN61_BRUA2 Uncharacterized protein OS=Brucella abortus (strain 2308) OX=359391 GN=BAB1_0729 PE=4 SV=1	1	10	10	10	8	9	10	7	8	8	8	9	10	7	8	8	8	9	10	7	8	8	66.7	66.7	66.7	17.65	174	174	0	42.603	By MS/MS	By MS/MS	By MS/MS	By MS/MS	By MS/MS	By MS/MS	59.2	60.9	66.7	54.6	49.4	49.4	33975000	6750800
Q2YN62	Q2YN62	1	1	1	tr|Q2YN62|Q2YN62_BRUA2 Immunoglobulin/major histocompatibility complex:Prokaryotic molybdopterin oxidoreductase:Molybdopterin oxidoreductase:Molydop OS=Brucella abortus (strain 2308) OX=359391 GN=BAB1_0728 PE=3 SV=1	1	1	1	1	1	1	1	1	1	1	1	1	1	1	1	1	1	1	1	1	1	1	2.7	2.7	2.7	78.252	708	708	0.00075415	2.6329	By matching	By matching	By matching	By MS/MS	By MS/MS	By MS/MS	2.7	2.7	2.7	2.7	2.7	2.7	467660	76706
Q2YN65	Q2YN65	3	3	3	tr|Q2YN65|Q2YN65_BRUA2 Uncharacterized protein OS=Brucella abortus (strain 2308) OX=359391 GN=BAB1_0725 PE=4 SV=1	1	3	3	3	3	3	3	3	3	2	3	3	3	3	3	2	3	3	3	3	3	2	21.2	21.2	21.2	17.172	156	156	0	9.2486	By MS/MS	By MS/MS	By MS/MS	By MS/MS	By MS/MS	By MS/MS	21.2	21.2	21.2	21.2	21.2	12.8	7054500	1144900
Q2YN67	Q2YN67	7	7	7	tr|Q2YN67|Q2YN67_BRUA2 Aminoacyl-tRNA synthetase, class I:Glutathione S-transferase, N-terminal OS=Brucella abortus (strain 2308) OX=359391 GN=BAB1_0723 PE=4 SV=1	1	7	7	7	7	7	7	7	7	6	7	7	7	7	7	6	7	7	7	7	7	6	34.7	34.7	34.7	22.722	199	199	0	20.155	By MS/MS	By MS/MS	By MS/MS	By MS/MS	By MS/MS	By MS/MS	34.7	34.7	34.7	34.7	34.7	30.7	17835000	3466700
Q2YN76	Q2YN76	1	1	1	tr|Q2YN76|Q2YN76_BRUA2 ATP/GTP-binding site motif A (P-loop) OS=Brucella abortus (strain 2308) OX=359391 GN=BAB1_0742 PE=4 SV=1	1	1	1	1	1	1	1	1	1	1	1	1	1	1	1	1	1	1	1	1	1	1	6.4	6.4	6.4	19.102	172	172	0	5.957	By matching	By MS/MS	By matching	By matching	By matching	By matching	6.4	6.4	6.4	6.4	6.4	6.4	97500	9690.5
Q2YN78	Q2YN78	9	9	9	tr|Q2YN78|Q2YN78_BRUA2 Uncharacterized protein OS=Brucella abortus (strain 2308) OX=359391 GN=BAB1_0740 PE=4 SV=1	1	9	9	9	8	8	7	9	8	9	8	8	7	9	8	9	8	8	7	9	8	9	50	50	50	21.882	196	196	0	61.063	By MS/MS	By MS/MS	By MS/MS	By MS/MS	By MS/MS	By MS/MS	44.4	44.4	36.2	50	44.4	50	11582000	1532200
Q2YN79	Q2YN79	5	5	5	tr|Q2YN79|Q2YN79_BRUA2 Polyphosphate kinase OS=Brucella abortus (strain 2308) OX=359391 GN=ppk PE=3 SV=1	1	5	5	5	4	5	4	4	2	4	4	5	4	4	2	4	4	5	4	4	2	4	10.1	10.1	10.1	84.123	746	746	0	6.4062	By MS/MS	By MS/MS	By MS/MS	By MS/MS	By MS/MS	By MS/MS	8.8	10.1	7.4	8.8	3.4	7.4	2000300	223150
Q2YN80	Q2YN80	3	3	3	tr|Q2YN80|Q2YN80_BRUA2 Uncharacterized protein OS=Brucella abortus (strain 2308) OX=359391 GN=BAB1_0771 PE=4 SV=1	1	3	3	3	2	1	2	2	2	3	2	1	2	2	2	3	2	1	2	2	2	3	48.8	48.8	48.8	9.2633	84	84	0	24.124	By MS/MS	By matching	By MS/MS	By MS/MS	By MS/MS	By MS/MS	48.8	22.6	48.8	48.8	48.8	48.8	3013000	495600
Q2YN81	Q2YN81	5	5	5	tr|Q2YN81|Q2YN81_BRUA2 NAD binding site:Flavoprotein monooxygenase:Adrenodoxin reductase:Aromatic-ring hydroxylase OS=Brucella abortus (strain 2308) OX=359391 GN=BAB1_0770 PE=4 SV=1	1	5	5	5	5	4	5	5	5	5	5	4	5	5	5	5	5	4	5	5	5	5	16.7	16.7	16.7	43.533	401	401	0	51.915	By MS/MS	By MS/MS	By MS/MS	By MS/MS	By MS/MS	By MS/MS	16.7	11.7	16.7	16.7	16.7	16.7	8638200	1322700
Q2YN87	Q2YN87	10	10	10	tr|Q2YN87|Q2YN87_BRUA2 Cys/Met metabolism pyridoxal-phosphate-dependent enzymes:Cystathionine beta-lyase, bacterial OS=Brucella abortus (strain 2308) OX=359391 GN=BAB1_0760 PE=3 SV=1	1	10	10	10	10	8	9	9	10	8	10	8	9	9	10	8	10	8	9	9	10	8	36.8	36.8	36.8	42.443	389	389	0	218	By MS/MS	By MS/MS	By MS/MS	By MS/MS	By MS/MS	By MS/MS	36.8	29.3	34.7	31.4	36.8	29.3	20814000	3430000
Q2YN89	Q2YN89	1	1	1	tr|Q2YN89|Q2YN89_BRUA2 Uncharacterized protein OS=Brucella abortus (strain 2308) OX=359391 GN=BAB1_0758 PE=4 SV=1	1	1	1	1	1	1	0	1	1	0	1	1	0	1	1	0	1	1	0	1	1	0	20.7	20.7	20.7	8.2867	82	82	0	20.866	By MS/MS	By MS/MS		By MS/MS	By MS/MS		20.7	20.7	0	20.7	20.7	0	390990	61306
Q2YN92	Q2YN92	9	9	9	sp|Q2YN92|RISA_BRUA2 Riboflavin synthase OS=Brucella abortus (strain 2308) OX=359391 GN=ribE PE=1 SV=1	1	9	9	9	9	8	8	7	9	9	9	8	8	7	9	9	9	8	8	7	9	9	49	49	49	22.223	202	202	0	35.385	By MS/MS	By MS/MS	By MS/MS	By MS/MS	By MS/MS	By MS/MS	49	42.6	42.6	38.6	49	49	93139000	14809000
Q2YN93	Q2YN93	14	14	14	tr|Q2YN93|Q2YN93_BRUA2 Riboflavin biosynthesis protein RibD OS=Brucella abortus (strain 2308) OX=359391 GN=ribD PE=3 SV=1	1	14	14	14	10	9	12	11	13	10	10	9	12	11	13	10	10	9	12	11	13	10	43.4	43.4	43.4	39.321	373	373	0	79.134	By MS/MS	By MS/MS	By MS/MS	By MS/MS	By MS/MS	By MS/MS	29.8	34.9	39.9	37.8	41.3	34.3	26972000	4263200
Q2YN94	Q2YN94	5	5	5	sp|Q2YN94|NRDR_BRUA2 Transcriptional repressor NrdR OS=Brucella abortus (strain 2308) OX=359391 GN=nrdR PE=3 SV=1	1	5	5	5	5	5	4	5	4	4	5	5	4	5	4	4	5	5	4	5	4	4	45.6	45.6	45.6	17.933	158	158	0	79.781	By MS/MS	By MS/MS	By MS/MS	By MS/MS	By MS/MS	By MS/MS	45.6	45.6	34.8	45.6	38	38	41437000	8163800
Q2YN95	Q2YN95	19	19	19	sp|Q2YN95|GLYA_BRUA2 Serine hydroxymethyltransferase OS=Brucella abortus (strain 2308) OX=359391 GN=glyA PE=3 SV=1	1	19	19	19	19	15	18	16	13	15	19	15	18	16	13	15	19	15	18	16	13	15	49.5	49.5	49.5	47.16	438	438	0	218.68	By MS/MS	By MS/MS	By MS/MS	By MS/MS	By MS/MS	By MS/MS	49.5	49.3	49.5	45	40.9	42.7	151050000	22807000
Q2YN97	Q2YN97	22	22	22	tr|Q2YN97|Q2YN97_BRUA2 Putative peptidoglycan binding domain 1:Twin-arginine translocation pathway signal OS=Brucella abortus (strain 2308) OX=359391 GN=BAB1_0785 PE=4 SV=1	1	22	22	22	19	17	19	20	20	20	19	17	19	20	20	20	19	17	19	20	20	20	56.1	56.1	56.1	48.194	433	433	0	149.57	By MS/MS	By MS/MS	By MS/MS	By MS/MS	By MS/MS	By MS/MS	52.9	48.7	52.4	52.9	54.7	54.3	146740000	27096000
Q2YNA1	Q2YNA1	10	10	10	tr|Q2YNA1|Q2YNA1_BRUA2 Enoyl-CoA hydratase/isomerase OS=Brucella abortus (strain 2308) OX=359391 GN=BAB1_0781 PE=4 SV=1	1	10	10	10	10	10	9	8	8	8	10	10	9	8	8	8	10	10	9	8	8	8	43	43	43	37.801	349	349	0	132.88	By MS/MS	By MS/MS	By MS/MS	By MS/MS	By MS/MS	By MS/MS	43	43	39	32.7	34.7	32.7	46755000	9771100
Q2YNA2	Q2YNA2	18	18	18	tr|Q2YNA2|Q2YNA2_BRUA2 Delta-aminolevulinic acid dehydratase OS=Brucella abortus (strain 2308) OX=359391 GN=hemB PE=3 SV=1	1	18	18	18	17	15	15	18	17	16	17	15	15	18	17	16	17	15	15	18	17	16	61.2	61.2	61.2	38.068	345	345	0	150.35	By MS/MS	By MS/MS	By MS/MS	By MS/MS	By MS/MS	By MS/MS	56.8	56.5	56.8	61.2	56.8	56.8	57400000	9472200
Q2YNA4	Q2YNA4	4	4	4	sp|Q2YNA4|BPT_BRUA2 Aspartate/glutamate leucyltransferase OS=Brucella abortus (strain 2308) OX=359391 GN=bpt PE=3 SV=1	1	4	4	4	4	2	2	4	2	3	4	2	2	4	2	3	4	2	2	4	2	3	18.9	18.9	18.9	28.714	249	249	0	5.7732	By MS/MS	By matching	By MS/MS	By MS/MS	By MS/MS	By MS/MS	18.9	10.8	10.8	18.9	8	14.9	3200100	630320
Q2YNA5	Q2YNA5	27	26	26	tr|Q2YNA5|Q2YNA5_BRUA2 DNA topoisomerase 4 subunit A OS=Brucella abortus (strain 2308) OX=359391 GN=parC PE=3 SV=1	1	27	26	26	23	23	26	24	23	24	22	22	25	23	22	23	22	22	25	23	22	23	46	44.9	44.9	86.383	770	770	0	137.26	By MS/MS	By MS/MS	By MS/MS	By MS/MS	By MS/MS	By MS/MS	40	42.6	44.9	42.6	40.4	42.5	42364000	9476900
Q2YNA6	Q2YNA6	13	13	13	tr|Q2YNA6|Q2YNA6_BRUA2 Uncharacterized protein OS=Brucella abortus (strain 2308) OX=359391 GN=BAB1_0776 PE=4 SV=1	1	13	13	13	11	12	13	13	12	12	11	12	13	13	12	12	11	12	13	13	12	12	37.4	37.4	37.4	42.738	398	398	0	51.623	By MS/MS	By MS/MS	By MS/MS	By MS/MS	By MS/MS	By MS/MS	32.2	34.7	37.4	37.4	34.7	34.7	47405000	8749700
Q2YNA7	Q2YNA7	27	27	27	sp|Q2YNA7|SYDND_BRUA2 Aspartate--tRNA(Asp/Asn) ligase OS=Brucella abortus (strain 2308) OX=359391 GN=aspS PE=3 SV=1	1	27	27	27	22	25	24	24	24	25	22	25	24	24	24	25	22	25	24	24	24	25	48.6	48.6	48.6	67.254	595	595	0	323.31	By MS/MS	By MS/MS	By MS/MS	By MS/MS	By MS/MS	By MS/MS	43	44.9	46.4	45.4	45	46.6	153740000	22780000
Q2YNA8	Q2YNA8	16	16	16	tr|Q2YNA8|Q2YNA8_BRUA2 Ribonuclease D OS=Brucella abortus (strain 2308) OX=359391 GN=rnd PE=3 SV=1	1	16	16	16	16	14	15	16	13	16	16	14	15	16	13	16	16	14	15	16	13	16	48.6	48.6	48.6	43.2	385	385	0	182.86	By MS/MS	By MS/MS	By MS/MS	By MS/MS	By MS/MS	By MS/MS	48.6	46.5	44.9	48.6	42.6	48.6	34358000	6812600
Q2YNA9	Q2YNA9	6	6	6	tr|Q2YNA9|Q2YNA9_BRUA2 Lipocalin-related protein and Bos/Can/Equ allergen:Ppx/GppA phosphatase OS=Brucella abortus (strain 2308) OX=359391 GN=BAB1_0773 PE=4 SV=1	1	6	6	6	5	6	4	5	3	4	5	6	4	5	3	4	5	6	4	5	3	4	10.5	10.5	10.5	55.838	512	512	0	11.927	By MS/MS	By MS/MS	By MS/MS	By MS/MS	By MS/MS	By MS/MS	8.8	10.5	7	8.8	5.3	8.8	6655300	1132800
Q2YNB7	Q2YNB7	6	6	6	tr|Q2YNB7|Q2YNB7_BRUA2 Bacterial regulatory protein, MerR family OS=Brucella abortus (strain 2308) OX=359391 GN=BAB1_0800 PE=4 SV=1	1	6	6	6	5	6	6	6	6	6	5	6	6	6	6	6	5	6	6	6	6	6	48.9	48.9	48.9	20.41	180	180	0	43.51	By MS/MS	By MS/MS	By MS/MS	By MS/MS	By MS/MS	By MS/MS	36.1	48.9	48.9	48.9	48.9	48.9	21922000	3347000
Q2YNB8	Q2YNB8	3	3	3	sp|Q2YNB8|IHFA_BRUA2 Integration host factor subunit alpha OS=Brucella abortus (strain 2308) OX=359391 GN=ihfA PE=3 SV=1	1	3	3	3	3	3	3	3	3	3	3	3	3	3	3	3	3	3	3	3	3	3	27.1	27.1	27.1	11.972	107	107	0	5.3734	By MS/MS	By MS/MS	By MS/MS	By MS/MS	By MS/MS	By MS/MS	27.1	27.1	27.1	27.1	27.1	27.1	14467000	2944500
Q2YNB9	Q2YNB9	5	5	5	sp|Q2YNB9|FABH_BRUA2 3-oxoacyl-[acyl-carrier-protein] synthase 3 OS=Brucella abortus (strain 2308) OX=359391 GN=fabH PE=3 SV=1	1	5	5	5	5	5	4	4	4	4	5	5	4	4	4	4	5	5	4	4	4	4	23.2	23.2	23.2	34.448	323	323	0	82.873	By MS/MS	By MS/MS	By MS/MS	By MS/MS	By MS/MS	By MS/MS	23.2	23.2	17.6	17.6	17.6	17.6	9977400	1664000
Q2YNC0	Q2YNC0	2	2	2	sp|Q2YNC0|PLSX_BRUA2 Phosphate acyltransferase OS=Brucella abortus (strain 2308) OX=359391 GN=plsX PE=3 SV=1	1	2	2	2	1	1	2	2	2	1	1	1	2	2	2	1	1	1	2	2	2	1	9.8	9.8	9.8	36.969	346	346	0	10.648	By MS/MS	By matching	By matching	By MS/MS	By MS/MS	By MS/MS	4.6	4.6	9.8	9.8	9.8	4.6	620610	64455
Q2YNC1	Q2YNC1	4	4	4	tr|Q2YNC1|Q2YNC1_BRUA2 Uncharacterized protein OS=Brucella abortus (strain 2308) OX=359391 GN=BAB1_0796 PE=4 SV=1	1	4	4	4	3	4	4	3	4	4	3	4	4	3	4	4	3	4	4	3	4	4	30.3	30.3	30.3	20.354	185	185	0	43.977	By MS/MS	By MS/MS	By MS/MS	By MS/MS	By MS/MS	By MS/MS	21.1	30.3	30.3	21.1	30.3	30.3	17121000	3458000
Q2YNC2	Q2YNC2	6	6	6	tr|Q2YNC2|Q2YNC2_BRUA2 Ubiquinol-cytochrome C chaperone OS=Brucella abortus (strain 2308) OX=359391 GN=BAB1_0795 PE=4 SV=1	1	6	6	6	5	5	5	5	5	4	5	5	5	5	5	4	5	5	5	5	5	4	39.1	39.1	39.1	20.732	184	184	0	14.429	By MS/MS	By MS/MS	By MS/MS	By MS/MS	By MS/MS	By MS/MS	34.8	33.7	34.8	34.8	34.8	30.4	5764800	1160400
Q2YNC3	Q2YNC3	1	1	1	tr|Q2YNC3|Q2YNC3_BRUA2 SmpA/OmlA OS=Brucella abortus (strain 2308) OX=359391 GN=BAB1_0794 PE=4 SV=1	1	1	1	1	1	0	0	1	0	0	1	0	0	1	0	0	1	0	0	1	0	0	8.1	8.1	8.1	18.683	172	172	0	3.6519	By MS/MS			By MS/MS			8.1	0	0	8.1	0	0	271980	90600
Q2YNC5	Q2YNC5	8	8	8	sp|Q2YNC5|NUSB_BRUA2 Transcription antitermination protein NusB OS=Brucella abortus (strain 2308) OX=359391 GN=nusB PE=3 SV=1	1	8	8	8	7	6	6	6	7	7	7	6	6	6	7	7	7	6	6	6	7	7	56.7	56.7	56.7	18.951	171	171	0	26.817	By MS/MS	By MS/MS	By MS/MS	By MS/MS	By MS/MS	By MS/MS	52	46.2	46.2	46.2	50.9	50.9	11095000	2195700
Q2YNC6	Q2YNC6	4	4	4	sp|Q2YNC6|RISB1_BRUA2 6,7-dimethyl-8-ribityllumazine synthase 1 OS=Brucella abortus (strain 2308) OX=359391 GN=ribH1 PE=1 SV=1	1	4	4	4	4	4	4	4	4	4	4	4	4	4	4	4	4	4	4	4	4	4	24.8	24.8	24.8	16.791	157	157	0	81.722	By MS/MS	By MS/MS	By MS/MS	By MS/MS	By MS/MS	By MS/MS	24.8	24.8	24.8	24.8	24.8	24.8	21136000	4003000
Q2YNC7	Q2YNC7	9	9	9	sp|Q2YNC7|NUOC_BRUA2 NADH-quinone oxidoreductase subunit C OS=Brucella abortus (strain 2308) OX=359391 GN=nuoC PE=3 SV=1	1	9	9	9	8	8	7	8	7	6	8	8	7	8	7	6	8	8	7	8	7	6	55.9	55.9	55.9	23.309	202	202	0	35.625	By MS/MS	By MS/MS	By MS/MS	By MS/MS	By MS/MS	By MS/MS	52.5	55.9	50	52.5	52	47	10850000	1831900
Q2YNC8	Q2YNC8	2	2	2	sp|Q2YNC8|NUOB_BRUA2 NADH-quinone oxidoreductase subunit B OS=Brucella abortus (strain 2308) OX=359391 GN=nuoB PE=3 SV=1	1	2	2	2	1	2	2	1	1	2	1	2	2	1	1	2	1	2	2	1	1	2	13	13	13	21.036	193	193	0	5.0333	By MS/MS	By MS/MS	By MS/MS	By MS/MS	By MS/MS	By MS/MS	7.8	13	13	7.8	7.8	13	1077800	245220
Q2YND4	Q2YND4	8	8	8	tr|Q2YND4|Q2YND4_BRUA2 Uncharacterized protein OS=Brucella abortus (strain 2308) OX=359391 GN=BAB1_0817 PE=4 SV=1	1	8	8	8	7	8	8	8	7	8	7	8	8	8	7	8	7	8	8	8	7	8	63.4	63.4	63.4	14.443	131	131	0	192.12	By MS/MS	By MS/MS	By MS/MS	By MS/MS	By MS/MS	By MS/MS	63.4	63.4	63.4	63.4	63.4	63.4	31728000	5718400
Q2YND6	Q2YND6	30	30	30	tr|Q2YND6|Q2YND6_BRUA2 Cys/Met metabolism pyridoxal-phosphate-dependent enzymes:O-acetylhomoserine/O-acetylserine sulfhydrylase OS=Brucella abortus (strain 2308) OX=359391 GN=BAB1_0813 PE=3 SV=1	1	30	30	30	29	29	28	27	26	27	29	29	28	27	26	27	29	29	28	27	26	27	71	71	71	45.722	427	427	0	323.31	By MS/MS	By MS/MS	By MS/MS	By MS/MS	By MS/MS	By MS/MS	70.7	70.7	71	68.4	65.8	63.7	223560000	42499000
Q2YND8	Q2YND8	7	7	7	sp|Q2YND8|RL13_BRUA2 50S ribosomal protein L13 OS=Brucella abortus (strain 2308) OX=359391 GN=rplM PE=3 SV=1	1	7	7	7	7	6	6	6	7	6	7	6	6	6	7	6	7	6	6	6	7	6	57.8	57.8	57.8	17.301	154	154	0	171.04	By MS/MS	By MS/MS	By MS/MS	By MS/MS	By MS/MS	By MS/MS	57.8	52.6	52.6	52.6	57.8	52.6	62305000	10558000
Q2YND9	Q2YND9	8	8	8	sp|Q2YND9|RS9_BRUA2 30S ribosomal protein S9 OS=Brucella abortus (strain 2308) OX=359391 GN=rpsI PE=3 SV=1	1	8	8	8	8	6	6	7	8	7	8	6	6	7	8	7	8	6	6	7	8	7	56.3	56.3	56.3	17.173	158	158	0	277.41	By MS/MS	By MS/MS	By MS/MS	By MS/MS	By MS/MS	By MS/MS	56.3	47.5	46.8	53.8	56.3	53.8	72783000	12551000
Q2YNE0	Q2YNE0	2	2	2	tr|Q2YNE0|Q2YNE0_BRUA2 Putative agmatinase:Arginase/agmatinase/formiminoglutamase OS=Brucella abortus (strain 2308) OX=359391 GN=BAB1_0809 PE=3 SV=1	1	2	2	2	1	2	2	2	2	2	1	2	2	2	2	2	1	2	2	2	2	2	11.4	11.4	11.4	34.253	316	316	0	9.0876	By matching	By matching	By MS/MS	By MS/MS	By MS/MS	By MS/MS	4.7	11.4	11.4	11.4	11.4	11.4	1149800	58116
Q2YNE1	Q2YNE1	15	15	15	sp|Q2YNE1|ARGC_BRUA2 N-acetyl-gamma-glutamyl-phosphate reductase OS=Brucella abortus (strain 2308) OX=359391 GN=argC PE=3 SV=1	1	15	15	15	15	12	14	15	13	15	15	12	14	15	13	15	15	12	14	15	13	15	69.7	69.7	69.7	33.796	310	310	0	121.87	By MS/MS	By MS/MS	By MS/MS	By MS/MS	By MS/MS	By MS/MS	69.7	53.5	64.5	69.7	61.6	69.7	46494000	8721200
Q2YNE3	Q2YNE3	22	22	22	sp|Q2YNE3|SYP_BRUA2 Proline--tRNA ligase OS=Brucella abortus (strain 2308) OX=359391 GN=proS PE=3 SV=1	1	22	22	22	20	21	21	17	20	18	20	21	21	17	20	18	20	21	21	17	20	18	57.2	57.2	57.2	49.506	442	442	0	271.66	By MS/MS	By MS/MS	By MS/MS	By MS/MS	By MS/MS	By MS/MS	55.7	55.4	57.2	47.7	52.3	52	98701000	15448000
Q2YNE7	Q2YNE7	3	3	3	tr|Q2YNE7|Q2YNE7_BRUA2 Glyoxalase/Bleomycin resistance protein/dioxygenase domain OS=Brucella abortus (strain 2308) OX=359391 GN=BAB1_0838 PE=4 SV=1	1	3	3	3	3	3	3	3	3	3	3	3	3	3	3	3	3	3	3	3	3	3	34.3	34.3	34.3	14.335	134	134	0	26.245	By MS/MS	By MS/MS	By MS/MS	By MS/MS	By MS/MS	By MS/MS	34.3	34.3	34.3	34.3	34.3	34.3	8332400	1670400
Q2YNE8	Q2YNE8	10	10	10	tr|Q2YNE8|Q2YNE8_BRUA2 Beta-lactamase-like OS=Brucella abortus (strain 2308) OX=359391 GN=BAB1_0837 PE=4 SV=1	1	10	10	10	9	8	9	9	10	9	9	8	9	9	10	9	9	8	9	9	10	9	25.3	25.3	25.3	61.271	558	558	0	28.822	By MS/MS	By MS/MS	By MS/MS	By MS/MS	By MS/MS	By MS/MS	21.3	18.5	21.3	22.6	25.3	21.3	13393000	2371400
Q2YNE9	Q2YNE9	2	2	2	tr|Q2YNE9|Q2YNE9_BRUA2 Biotin protein ligase, C-terminal:Biotin/lipoate A/B protein ligase domain:Biotin--acetyl-CoA-carboxylase ligase OS=Brucella abortus (strain 2308) OX=359391 GN=BAB1_0836 PE=4 SV=1	1	2	2	2	2	2	1	2	2	2	2	2	1	2	2	2	2	2	1	2	2	2	14	14	14	28.33	265	265	0	4.1456	By MS/MS	By MS/MS	By matching	By MS/MS	By MS/MS	By matching	14	14	8.3	14	14	14	662760	89821
Q2YNF7	Q2YNF7	16	16	16	tr|Q2YNF7|Q2YNF7_BRUA2 NADH-quinone oxidoreductase OS=Brucella abortus (strain 2308) OX=359391 GN=nuoG PE=3 SV=1	1	16	16	16	13	11	14	14	16	14	13	11	14	14	16	14	13	11	14	14	16	14	32	32	32	74.515	694	694	0	196.09	By MS/MS	By MS/MS	By MS/MS	By MS/MS	By MS/MS	By MS/MS	28.4	24.5	28.4	30.5	32	29.1	37144000	5722300
Q2YNF8	Q2YNF8	5	5	5	tr|Q2YNF8|Q2YNF8_BRUA2 NADH-quinone oxidoreductase subunit F OS=Brucella abortus (strain 2308) OX=359391 GN=BAB1_0827 PE=3 SV=1	1	5	5	5	4	5	4	3	3	3	4	5	4	3	3	3	4	5	4	3	3	3	13.1	13.1	13.1	48.022	435	435	0	9.6132	By MS/MS	By MS/MS	By MS/MS	By MS/MS	By MS/MS	By MS/MS	10.3	13.1	10.3	8.5	8.5	8.5	5547800	968890
Q2YNF9	Q2YNF9	12	12	12	tr|Q2YNF9|Q2YNF9_BRUA2 NADH dehydrogenase (Ubiquinone), 24 kDa subunit OS=Brucella abortus (strain 2308) OX=359391 GN=nuoE PE=4 SV=1	1	12	12	12	11	12	12	12	11	11	11	12	12	12	11	11	11	12	12	12	11	11	47.7	47.7	47.7	25.911	237	237	0	53.828	By MS/MS	By MS/MS	By MS/MS	By MS/MS	By MS/MS	By MS/MS	47.3	47.7	47.7	47.7	47.7	47.7	18722000	2936300
Q2YNG0	Q2YNG0	13	13	13	sp|Q2YNG0|NUOD_BRUA2 NADH-quinone oxidoreductase subunit D OS=Brucella abortus (strain 2308) OX=359391 GN=nuoD PE=3 SV=1	1	13	13	13	11	10	11	10	13	11	11	10	11	10	13	11	11	10	11	10	13	11	43.2	43.2	43.2	45.026	396	396	0	113.37	By MS/MS	By MS/MS	By MS/MS	By MS/MS	By MS/MS	By MS/MS	35.9	35.6	39.9	33.8	43.2	35.9	23040000	2948800
Q2YNG1	Q2YNG1	15	15	15	sp|Q2YNG1|PUR7_BRUA2 Phosphoribosylaminoimidazole-succinocarboxamide synthase OS=Brucella abortus (strain 2308) OX=359391 GN=purC PE=3 SV=1	1	15	15	15	14	14	15	15	15	14	14	14	15	15	15	14	14	14	15	15	15	14	63	63	63	28.936	254	254	0	113.19	By MS/MS	By MS/MS	By MS/MS	By MS/MS	By MS/MS	By MS/MS	59.8	63	63	63	63	59.8	106630000	19108000
Q2YNG2	Q2YNG2	2	2	2	tr|Q2YNG2|Q2YNG2_BRUA2 Phosphoribosylformylglycinamidine synthase subunit PurS OS=Brucella abortus (strain 2308) OX=359391 GN=purS PE=3 SV=1	1	2	2	2	2	1	1	1	1	2	2	1	1	1	1	2	2	1	1	1	1	2	36.2	36.2	36.2	8.3796	80	80	0	22.085	By MS/MS	By MS/MS	By MS/MS	By MS/MS	By MS/MS	By MS/MS	36.2	13.8	13.8	13.8	13.8	36.2	2214700	393000
Q2YNG3	Q2YNG3	8	8	8	sp|Q2YNG3|PURQ_BRUA2 Phosphoribosylformylglycinamidine synthase subunit PurQ OS=Brucella abortus (strain 2308) OX=359391 GN=purQ PE=3 SV=1	1	8	8	8	8	7	7	8	5	8	8	7	7	8	5	8	8	7	7	8	5	8	50.2	50.2	50.2	23.767	223	223	0	24.838	By MS/MS	By MS/MS	By MS/MS	By MS/MS	By MS/MS	By MS/MS	50.2	45.7	45.7	50.2	32.7	50.2	18996000	2115500
Q2YNG4	Q2YNG4	7	7	7	tr|Q2YNG4|Q2YNG4_BRUA2 Glutathione S-transferase, N-terminal:Glutathione S-transferase, C-terminal OS=Brucella abortus (strain 2308) OX=359391 GN=BAB1_0859 PE=4 SV=1	1	7	7	7	7	7	6	7	7	6	7	7	6	7	7	6	7	7	6	7	7	6	36.3	36.3	36.3	24.379	215	215	0	38.507	By MS/MS	By MS/MS	By MS/MS	By MS/MS	By MS/MS	By MS/MS	36.3	36.3	31.6	36.3	36.3	31.6	14877000	3053300
Q2YNG6	Q2YNG6	28	28	28	sp|Q2YNG6|PURL_BRUA2 Phosphoribosylformylglycinamidine synthase subunit PurL OS=Brucella abortus (strain 2308) OX=359391 GN=purL PE=3 SV=1	1	28	28	28	24	21	23	25	25	24	24	21	23	25	25	24	24	21	23	25	25	24	46.8	46.8	46.8	79.147	740	740	0	219.99	By MS/MS	By MS/MS	By MS/MS	By MS/MS	By MS/MS	By MS/MS	43.2	36.1	38.5	40.4	41.9	40.1	119170000	18188000
Q2YNG7	Q2YNG7	2	2	2	tr|Q2YNG7|Q2YNG7_BRUA2 ATP/GTP-binding site motif A (P-loop):BolA-like protein OS=Brucella abortus (strain 2308) OX=359391 GN=BAB1_0856 PE=3 SV=1	1	2	2	2	2	1	2	2	2	2	2	1	2	2	2	2	2	1	2	2	2	2	40.3	40.3	40.3	8.3714	77	77	0	18.829	By matching	By MS/MS	By MS/MS	By MS/MS	By MS/MS	By MS/MS	40.3	24.7	40.3	40.3	40.3	40.3	2541800	155630
Q2YNG8	Q2YNG8	6	6	6	tr|Q2YNG8|Q2YNG8_BRUA2 Glutaredoxin OS=Brucella abortus (strain 2308) OX=359391 GN=BAB1_0855 PE=3 SV=1	1	6	6	6	6	6	5	5	5	6	6	6	5	5	5	6	6	6	5	5	5	6	48.5	48.5	48.5	14.163	130	130	0	82.529	By MS/MS	By MS/MS	By MS/MS	By MS/MS	By MS/MS	By MS/MS	48.5	48.5	47.7	47.7	47.7	48.5	59636000	9869700
Q2YNH0	Q2YNH0	3	3	3	tr|Q2YNH0|Q2YNH0_BRUA2 Inositol phosphatase/fructose-1,6-bisphosphatase:Inositol monophosphatase OS=Brucella abortus (strain 2308) OX=359391 GN=BAB1_0853 PE=4 SV=1	1	3	3	3	3	2	2	3	3	3	3	2	2	3	3	3	3	2	2	3	3	3	16.7	16.7	16.7	29.956	275	275	0	32.368	By MS/MS	By MS/MS	By MS/MS	By MS/MS	By MS/MS	By MS/MS	16.7	8.7	8.7	16.7	16.7	16.7	4568500	899390
Q2YNH1	Q2YNH1	4	4	4	sp|Q2YNH1|TTCA_BRUA2 tRNA-cytidine(32) 2-sulfurtransferase OS=Brucella abortus (strain 2308) OX=359391 GN=ttcA PE=3 SV=1	1	4	4	4	3	3	3	3	3	4	3	3	3	3	3	4	3	3	3	3	3	4	20.8	20.8	20.8	33.259	293	293	0	8.3943	By MS/MS	By MS/MS	By MS/MS	By MS/MS	By MS/MS	By MS/MS	16	16.4	16	16	16.4	20.8	1908000	409990
Q2YNH2	Q2YNH2	18	18	18	sp|Q2YNH2|RS4_BRUA2 30S ribosomal protein S4 OS=Brucella abortus (strain 2308) OX=359391 GN=rpsD PE=3 SV=1	1	18	18	18	18	11	16	16	16	15	18	11	16	16	16	15	18	11	16	16	16	15	76.6	76.6	76.6	23.566	205	205	0	65.615	By MS/MS	By MS/MS	By MS/MS	By MS/MS	By MS/MS	By MS/MS	76.6	53.2	72.2	68.8	71.7	64.9	133450000	28352000
Q2YNH3	Q2YNH3	5	5	5	tr|Q2YNH3|Q2YNH3_BRUA2 Uncharacterized protein OS=Brucella abortus (strain 2308) OX=359391 GN=BAB1_0847 PE=4 SV=1	1	5	5	5	5	5	5	5	5	4	5	5	5	5	5	4	5	5	5	5	5	4	31.4	31.4	31.4	14.831	137	137	0	22.57	By MS/MS	By MS/MS	By MS/MS	By MS/MS	By MS/MS	By MS/MS	31.4	31.4	31.4	31.4	31.4	23.4	9001900	1916000
Q2YNH7	Q2YNH7	7	7	7	tr|Q2YNH7|Q2YNH7_BRUA2 Solute-binding protein/glutamate receptor:Ionotropic glutamate receptor:Bacterial extracellular solute-binding protein, family 3 OS=Brucella abortus (strain 2308) OX=359391 GN=BAB1_0881 PE=3 SV=1	1	7	7	7	6	5	6	7	7	7	6	5	6	7	7	7	6	5	6	7	7	7	36.5	36.5	36.5	30.853	282	282	0	38.858	By MS/MS	By MS/MS	By MS/MS	By MS/MS	By MS/MS	By MS/MS	34	28.7	31.6	36.5	36.5	36.5	22146000	4886600
Q2YNH8	Q2YNH8	5	5	5	tr|Q2YNH8|Q2YNH8_BRUA2 Haloacid dehalogenase/epoxide hydrolase:Haloacid dehalogenase-like hydrolase:HAD-superfamily hydrolase, subfamily IIB:HAD-sup OS=Brucella abortus (strain 2308) OX=359391 GN=BAB1_0880 PE=4 SV=1	1	5	5	5	5	5	5	5	5	5	5	5	5	5	5	5	5	5	5	5	5	5	26	26	26	24.56	227	227	0	24.843	By MS/MS	By MS/MS	By MS/MS	By MS/MS	By MS/MS	By MS/MS	26	26	26	26	26	26	10840000	1630100
Q2YNH9	Q2YNH9	4	4	4	tr|Q2YNH9|Q2YNH9_BRUA2 Amidohydrolase OS=Brucella abortus (strain 2308) OX=359391 GN=phnM PE=4 SV=1	1	4	4	4	2	2	0	2	2	2	2	2	0	2	2	2	2	2	0	2	2	2	11.9	11.9	11.9	41.335	379	379	0	4.1623	By MS/MS	By MS/MS		By matching	By MS/MS	By MS/MS	6.3	6.6	0	6.3	5.8	5.8	604280	77948
Q2YNI1	Q2YNI1	7	7	7	tr|Q2YNI1|Q2YNI1_BRUA2 Aldose 1-epimerase OS=Brucella abortus (strain 2308) OX=359391 GN=galM PE=3 SV=1	1	7	7	7	6	7	7	6	6	6	6	7	7	6	6	6	6	7	7	6	6	6	30.3	30.3	30.3	37.275	340	340	0	141.98	By MS/MS	By MS/MS	By MS/MS	By MS/MS	By MS/MS	By MS/MS	27.9	30.3	30.3	27.9	27.9	27.9	14949000	2517500
Q2YNI3	Q2YNI3	4	4	4	tr|Q2YNI3|Q2YNI3_BRUA2 Acyl carrier protein (ACP):Phosphopantetheine attachment site:Phosphopantetheine-binding domain OS=Brucella abortus (strain 2308) OX=359391 GN=BAB1_0874 PE=4 SV=1	1	4	4	4	4	4	4	3	4	3	4	4	4	3	4	3	4	4	4	3	4	3	48.4	48.4	48.4	10.361	93	93	0	66.692	By MS/MS	By MS/MS	By MS/MS	By MS/MS	By MS/MS	By MS/MS	48.4	48.4	48.4	39.8	48.4	39.8	34526000	4784100
Q2YNI4	Q2YNI4	14	14	14	tr|Q2YNI4|Q2YNI4_BRUA2 Beta-ketoacyl synthase OS=Brucella abortus (strain 2308) OX=359391 GN=BAB1_0873 PE=4 SV=1	1	14	14	14	13	11	12	12	12	13	13	11	12	12	12	13	13	11	12	12	12	13	46.3	46.3	46.3	40.9	393	393	0	176.58	By MS/MS	By MS/MS	By MS/MS	By MS/MS	By MS/MS	By MS/MS	42.2	37.2	39.7	43.8	39.7	43.5	45058000	8394300
Q2YNI5	Q2YNI5	20	20	20	tr|Q2YNI5|Q2YNI5_BRUA2 Beta-ketoacyl synthase:ATP/GTP-binding site motif A (P-loop) OS=Brucella abortus (strain 2308) OX=359391 GN=BAB1_0872 PE=3 SV=1	1	20	20	20	18	19	20	17	19	18	18	19	20	17	19	18	18	19	20	17	19	18	52.9	52.9	52.9	44.27	425	425	0	160.95	By MS/MS	By MS/MS	By MS/MS	By MS/MS	By MS/MS	By MS/MS	49.6	51.1	52.9	50.4	50.4	50.4	90250000	16760000
Q2YNI6	Q2YNI6	9	9	9	tr|Q2YNI6|Q2YNI6_BRUA2 Zinc-containing alcohol dehydrogenase superfamily:Glucose/ribitol dehydrogenase OS=Brucella abortus (strain 2308) OX=359391 GN=BAB1_0871 PE=4 SV=1	1	9	9	9	9	8	9	9	7	8	9	8	9	9	7	8	9	8	9	9	7	8	27.5	27.5	27.5	36.463	342	342	0	43.606	By MS/MS	By MS/MS	By MS/MS	By MS/MS	By MS/MS	By MS/MS	27.5	24.9	27.5	27.5	22.5	25.1	40729000	8838200
Q2YNI8	Q2YNI8	5	5	5	tr|Q2YNI8|Q2YNI8_BRUA2 Ribulose-phosphate 3-epimerase OS=Brucella abortus (strain 2308) OX=359391 GN=rpe PE=3 SV=1	1	5	5	5	5	5	5	5	5	4	5	5	5	5	5	4	5	5	5	5	5	4	23.1	23.1	23.1	23.853	225	225	0	17.588	By MS/MS	By MS/MS	By MS/MS	By MS/MS	By MS/MS	By MS/MS	23.1	23.1	23.1	23.1	23.1	18.7	9343600	2202600
Q2YNI9	Q2YNI9	18	18	18	tr|Q2YNI9|Q2YNI9_BRUA2 Adenylosuccinate lyase OS=Brucella abortus (strain 2308) OX=359391 GN=purB PE=3 SV=1	1	18	18	18	18	18	17	17	18	18	18	18	17	17	18	18	18	18	17	17	18	18	50.6	50.6	50.6	48.71	433	433	0	200.75	By MS/MS	By MS/MS	By MS/MS	By MS/MS	By MS/MS	By MS/MS	50.6	50.6	50.6	50.6	50.6	50.6	100170000	16049000
Q2YNJ2	Q2YNJ2	5	5	5	tr|Q2YNJ2|Q2YNJ2_BRUA2 Uncharacterized protein OS=Brucella abortus (strain 2308) OX=359391 GN=BAB1_0865 PE=4 SV=1	1	5	5	5	5	5	5	5	5	5	5	5	5	5	5	5	5	5	5	5	5	5	38.8	38.8	38.8	20.697	188	188	0	17.613	By MS/MS	By MS/MS	By MS/MS	By MS/MS	By MS/MS	By MS/MS	38.8	38.8	38.8	38.8	38.8	38.8	13559000	2604000
Q2YNJ3	Q2YNJ3	7	7	7	tr|Q2YNJ3|Q2YNJ3_BRUA2 HpcH/HpaI aldolase OS=Brucella abortus (strain 2308) OX=359391 GN=BAB1_0864 PE=3 SV=1	1	7	7	7	7	6	4	6	6	7	7	6	4	6	6	7	7	6	4	6	6	7	39.6	39.6	39.6	27.251	255	255	0	108.17	By MS/MS	By MS/MS	By MS/MS	By MS/MS	By MS/MS	By MS/MS	39.6	36.5	23.1	36.5	31.4	39.6	20964000	4828200
Q2YNJ4	Q2YNJ4	7	7	7	tr|Q2YNJ4|Q2YNJ4_BRUA2 Uncharacterized protein OS=Brucella abortus (strain 2308) OX=359391 GN=BAB1_0863 PE=4 SV=1	1	7	7	7	7	6	6	7	7	7	7	6	6	7	7	7	7	6	6	7	7	7	65.4	65.4	65.4	12.192	107	107	0	134.53	By MS/MS	By MS/MS	By MS/MS	By MS/MS	By MS/MS	By MS/MS	65.4	57.9	57.9	65.4	65.4	65.4	39024000	7760400
Q2YNJ5	Q2YNJ5	3	3	3	tr|Q2YNJ5|Q2YNJ5_BRUA2 Segregation and condensation protein B OS=Brucella abortus (strain 2308) OX=359391 GN=BAB1_0900 PE=3 SV=1	1	3	3	3	3	3	3	3	3	3	3	3	3	3	3	3	3	3	3	3	3	3	19.5	19.5	19.5	26.423	241	241	0	6.8818	By MS/MS	By MS/MS	By MS/MS	By MS/MS	By MS/MS	By MS/MS	19.5	19.5	19.5	19.5	19.5	19.5	2144000	465760
Q2YNJ6	Q2YNJ6	3	3	3	tr|Q2YNJ6|Q2YNJ6_BRUA2 Segregation and condensation protein A OS=Brucella abortus (strain 2308) OX=359391 GN=BAB1_0899 PE=3 SV=1	1	3	3	3	2	2	2	3	2	1	2	2	2	3	2	1	2	2	2	3	2	1	13.9	13.9	13.9	27.613	245	245	0	3.9459	By MS/MS	By matching	By matching	By MS/MS	By MS/MS	By MS/MS	8.6	8.6	8.6	13.9	8.6	4.9	1017900	147540
Q2YNJ7	Q2YNJ7	13	13	13	tr|Q2YNJ7|Q2YNJ7_BRUA2 Glycoside hydrolase, family 3, N-terminal OS=Brucella abortus (strain 2308) OX=359391 GN=BAB1_0898 PE=4 SV=1	1	13	13	13	12	12	12	11	12	12	12	12	12	11	12	12	12	12	12	11	12	12	48.4	48.4	48.4	36.697	339	339	0	201.58	By MS/MS	By MS/MS	By MS/MS	By MS/MS	By MS/MS	By MS/MS	43.4	43.4	43.4	38.6	43.4	43.4	28553000	5611700
Q2YNJ8	Q2YNJ8	19	19	19	tr|Q2YNJ8|Q2YNJ8_BRUA2 Antifreeze protein, type I OS=Brucella abortus (strain 2308) OX=359391 GN=BAB1_0897 PE=4 SV=1	1	19	19	19	16	19	17	16	15	15	16	19	17	16	15	15	16	19	17	16	15	15	24.4	24.4	24.4	106.36	990	990	0	242.73	By MS/MS	By MS/MS	By MS/MS	By MS/MS	By MS/MS	By MS/MS	22.5	24.4	22.5	22.5	22.5	19.9	28380000	5907500
Q2YNJ9	Q2YNJ9	27	27	27	sp|Q2YNJ9|SYR_BRUA2 Arginine--tRNA ligase OS=Brucella abortus (strain 2308) OX=359391 GN=argS PE=3 SV=1	1	27	27	27	25	24	25	25	25	25	25	24	25	25	25	25	25	24	25	25	25	25	58.5	58.5	58.5	65.186	585	585	0	323.31	By MS/MS	By MS/MS	By MS/MS	By MS/MS	By MS/MS	By MS/MS	54.7	52.5	54.7	57.1	53	54.7	102680000	16324000
Q2YNK0	Q2YNK0	6	6	6	sp|Q2YNK0|DGTL1_BRUA2 Deoxyguanosinetriphosphate triphosphohydrolase-like protein OS=Brucella abortus (strain 2308) OX=359391 GN=BAB1_0895 PE=3 SV=1	1	6	6	6	6	5	6	6	5	6	6	5	6	6	5	6	6	5	6	6	5	6	20.4	20.4	20.4	45.74	402	402	0	57.735	By MS/MS	By MS/MS	By MS/MS	By MS/MS	By MS/MS	By MS/MS	20.4	17.2	20.4	20.4	17.2	20.4	7144400	822750
Q2YNK2	Q2YNK2	11	11	11	tr|Q2YNK2|Q2YNK2_BRUA2 Uncharacterized protein OS=Brucella abortus (strain 2308) OX=359391 GN=BAB1_0893 PE=4 SV=1	1	11	11	11	9	10	11	10	10	9	9	10	11	10	10	9	9	10	11	10	10	9	68.5	68.5	68.5	24.808	235	235	0	168.07	By MS/MS	By MS/MS	By MS/MS	By MS/MS	By MS/MS	By MS/MS	60.9	58.7	68.5	64.3	64.3	58.3	39430000	8197300
Q2YNK3	Q2YNK3	6	6	6	tr|Q2YNK3|Q2YNK3_BRUA2 AP endonuclease, family 1:Exodeoxyribonuclease III xth:Endonuclease/exonuclease/phosphatase family OS=Brucella abortus (strain 2308) OX=359391 GN=xth-1 PE=4 SV=1	1	6	6	6	6	5	6	5	6	5	6	5	6	5	6	5	6	5	6	5	6	5	28.5	28.5	28.5	29.543	260	260	0	16.61	By MS/MS	By MS/MS	By MS/MS	By MS/MS	By MS/MS	By MS/MS	28.5	25	28.5	25	28.5	24.6	5141100	999480
Q2YNK6	Q2YNK6	9	9	9	tr|Q2YNK6|Q2YNK6_BRUA2 Bacterial regulatory proteins, AsnC family OS=Brucella abortus (strain 2308) OX=359391 GN=BAB1_0887 PE=4 SV=1	1	9	9	9	9	7	9	8	8	9	9	7	9	8	8	9	9	7	9	8	8	9	62.9	62.9	62.9	18.494	159	159	0	116.1	By MS/MS	By MS/MS	By MS/MS	By MS/MS	By MS/MS	By MS/MS	62.9	51.6	62.9	57.9	57.9	62.9	37835000	9411600
Q2YNK7	Q2YNK7	12	12	12	sp|Q2YNK7|COBT_BRUA2 Nicotinate-nucleotide--dimethylbenzimidazole phosphoribosyltransferase OS=Brucella abortus (strain 2308) OX=359391 GN=cobT PE=3 SV=1	1	12	12	12	11	9	8	11	10	12	11	9	8	11	10	12	11	9	8	11	10	12	37.5	37.5	37.5	35.116	339	339	0	83.605	By MS/MS	By MS/MS	By MS/MS	By MS/MS	By MS/MS	By MS/MS	34.2	31	27.1	34.2	34.2	37.5	60176000	11058000
Q2YNL1	Q2YNL1	3	3	3	tr|Q2YNL1|Q2YNL1_BRUA2 tRNA-dihydrouridine(20/20a) synthase OS=Brucella abortus (strain 2308) OX=359391 GN=dusA PE=3 SV=1	1	3	3	3	2	3	3	3	3	3	2	3	3	3	3	3	2	3	3	3	3	3	16.2	16.2	16.2	37.122	340	340	0	30.583	By MS/MS	By MS/MS	By MS/MS	By MS/MS	By MS/MS	By MS/MS	11.8	16.2	16.2	16.2	16.2	16.2	2362200	253450
Q2YNL2	Q2YNL2	26	26	26	sp|Q2YNL2|GATB_BRUA2 Aspartyl/glutamyl-tRNA(Asn/Gln) amidotransferase subunit B OS=Brucella abortus (strain 2308) OX=359391 GN=gatB PE=3 SV=1	1	26	26	26	24	22	23	22	25	24	24	22	23	22	25	24	24	22	23	22	25	24	63.2	63.2	63.2	54.714	500	500	0	243.84	By MS/MS	By MS/MS	By MS/MS	By MS/MS	By MS/MS	By MS/MS	58.6	54.2	57.8	54.6	61.4	57.8	188720000	37175000
Q2YNL3	Q2YNL3	42	42	42	sp|Q2YNL3|TIG_BRUA2 Trigger factor OS=Brucella abortus (strain 2308) OX=359391 GN=tig PE=3 SV=2	1	42	42	42	40	41	41	41	40	41	40	41	41	41	40	41	40	41	41	41	40	41	68.8	68.8	68.8	52.937	471	471	0	323.31	By MS/MS	By MS/MS	By MS/MS	By MS/MS	By MS/MS	By MS/MS	67.1	68.8	67.1	67.1	67.1	68.8	682090000	136690000
Q2YNL7	Q2YNL7	7	7	7	sp|Q2YNL7|TRMFO_BRUA2 Methylenetetrahydrofolate--tRNA-(uracil-5-)-methyltransferase TrmFO OS=Brucella abortus (strain 2308) OX=359391 GN=trmFO PE=3 SV=1	1	7	7	7	5	5	4	5	6	6	5	5	4	5	6	6	5	5	4	5	6	6	21.9	21.9	21.9	50.174	466	466	0	38.511	By MS/MS	By MS/MS	By MS/MS	By MS/MS	By MS/MS	By MS/MS	16.3	15.9	11.8	15.9	18.2	20	4906400	849720
Q2YNL9	Q2YNL9	1	1	1	tr|Q2YNL9|Q2YNL9_BRUA2 Uncharacterized protein OS=Brucella abortus (strain 2308) OX=359391 GN=BAB1_0911 PE=4 SV=1	1	1	1	1	1	1	1	1	1	1	1	1	1	1	1	1	1	1	1	1	1	1	16.2	16.2	16.2	10.646	99	99	0	7.3665	By matching	By matching	By matching	By MS/MS	By MS/MS	By MS/MS	16.2	16.2	16.2	16.2	16.2	16.2	338340	29342
Q2YNM1	Q2YNM1	3	3	3	sp|Q2YNM1|YAJC_BRUA2 Sec translocon accessory complex subunit YajC OS=Brucella abortus (strain 2308) OX=359391 GN=yajC PE=3 SV=1	1	3	3	3	3	2	1	2	3	1	3	2	1	2	3	1	3	2	1	2	3	1	35.4	35.4	35.4	12.56	113	113	0	5.5349	By MS/MS	By MS/MS	By MS/MS	By MS/MS	By MS/MS	By MS/MS	35.4	21.2	8.8	21.2	35.4	8.8	1859500	459050
Q2YNM2	Q2YNM2	8	8	8	tr|Q2YNM2|Q2YNM2_BRUA2 ATP/GTP-binding site motif A (P-loop) OS=Brucella abortus (strain 2308) OX=359391 GN=BAB1_0908 PE=4 SV=1	1	8	8	8	8	8	8	8	8	7	8	8	8	8	8	7	8	8	8	8	8	7	37.8	37.8	37.8	32.643	288	288	0	31.329	By MS/MS	By MS/MS	By MS/MS	By MS/MS	By MS/MS	By MS/MS	37.8	37.8	37.8	37.8	37.8	34.7	9693700	1874700
Q2YNM3	Q2YNM3	14	14	14	tr|Q2YNM3|Q2YNM3_BRUA2 Peptidoglycan-binding LysM:Peptidase M23/M37 OS=Brucella abortus (strain 2308) OX=359391 GN=BAB1_0907 PE=4 SV=1	1	14	14	14	12	12	14	14	14	14	12	12	14	14	14	14	12	12	14	14	14	14	42.4	42.4	42.4	43.604	427	427	0	140.85	By MS/MS	By MS/MS	By MS/MS	By MS/MS	By MS/MS	By MS/MS	36.8	33.7	42.4	42.4	42.4	42.4	11455000	1856600
Q2YNM5	Q2YNM5	8	8	8	sp|Q2YNM5|SURE_BRUA2 5-nucleotidase SurE OS=Brucella abortus (strain 2308) OX=359391 GN=surE PE=3 SV=1	1	8	8	8	7	7	8	8	6	8	7	7	8	8	6	8	7	7	8	8	6	8	29.4	29.4	29.4	27.509	255	255	0	18.204	By MS/MS	By MS/MS	By MS/MS	By MS/MS	By MS/MS	By MS/MS	29.4	29.4	29.4	29.4	25.9	29.4	7742800	1305400
Q2YNM6	Q2YNM6	12	12	12	sp|Q2YNM6|SYS_BRUA2 Serine--tRNA ligase OS=Brucella abortus (strain 2308) OX=359391 GN=serS PE=3 SV=1	1	12	12	12	11	9	10	12	11	11	11	9	10	12	11	11	11	9	10	12	11	11	41	41	41	47.548	427	427	0	72.751	By MS/MS	By MS/MS	By MS/MS	By MS/MS	By MS/MS	By MS/MS	38.9	30.9	36.8	41	38.9	38.9	36992000	6649600
Q2YNN4	Q2YNN4	6	6	6	tr|Q2YNN4|Q2YNN4_BRUA2 Peptide chain release factor 2 OS=Brucella abortus (strain 2308) OX=359391 GN=prfB PE=3 SV=1	1	6	6	6	6	4	6	6	5	5	6	4	6	6	5	5	6	4	6	6	5	5	18.4	18.4	18.4	36.045	321	321	0	32.966	By MS/MS	By MS/MS	By MS/MS	By MS/MS	By MS/MS	By MS/MS	18.4	15	18.4	18.4	17.8	17.8	11802000	1947600
Q2YNN5	Q2YNN5	5	5	5	tr|Q2YNN5|Q2YNN5_BRUA2 Glycosyl transferase, family 51:Penicillin-binding protein, transpeptidase domain OS=Brucella abortus (strain 2308) OX=359391 GN=BAB1_0932 PE=4 SV=1	1	5	5	5	5	4	5	4	5	3	5	4	5	4	5	3	5	4	5	4	5	3	7	7	7	89.609	819	819	0	8.4876	By MS/MS	By MS/MS	By MS/MS	By MS/MS	By MS/MS	By matching	7	5.9	7	5.9	7	4.8	1956700	378800
Q2YNN6	Q2YNN6	7	7	7	tr|Q2YNN6|Q2YNN6_BRUA2 Cell wall hydrolase/autolysin OS=Brucella abortus (strain 2308) OX=359391 GN=BAB1_0931 PE=4 SV=1	1	7	7	7	3	7	5	6	4	6	3	7	5	6	4	6	3	7	5	6	4	6	25.6	25.6	25.6	46.738	422	422	0	12.666	By MS/MS	By MS/MS	By MS/MS	By MS/MS	By MS/MS	By MS/MS	10.9	25.6	14.2	23.7	13	19.9	2474000	417790
Q2YNN7	Q2YNN7	11	11	11	tr|Q2YNN7|Q2YNN7_BRUA2 Ribonuclease E OS=Brucella abortus (strain 2308) OX=359391 GN=rne PE=3 SV=1	1	11	11	11	10	6	9	9	10	9	10	6	9	9	10	9	10	6	9	9	10	9	16.5	16.5	16.5	103.75	922	922	0	28.168	By MS/MS	By MS/MS	By MS/MS	By MS/MS	By MS/MS	By MS/MS	15.6	10	12.3	12.3	14.8	13.4	5935900	1389700
Q2YNN8	Q2YNN8	11	11	11	tr|Q2YNN8|Q2YNN8_BRUA2 1-aminocyclopropane-1-carboxylate synthase:Aminotransferase, class I and II OS=Brucella abortus (strain 2308) OX=359391 GN=BAB1_0929 PE=4 SV=1	1	11	11	11	10	10	10	11	10	11	10	10	10	11	10	11	10	10	10	11	10	11	30.7	30.7	30.7	42.61	387	387	0	25.688	By MS/MS	By MS/MS	By MS/MS	By MS/MS	By MS/MS	By MS/MS	30.7	30.7	28.4	30.7	30.7	30.7	8775500	1648200
Q2YNN9	Q2YNN9	9	9	9	tr|Q2YNN9|Q2YNN9_BRUA2 TPR repeat OS=Brucella abortus (strain 2308) OX=359391 GN=BAB1_0928 PE=4 SV=1	1	9	9	9	7	8	7	7	8	8	7	8	7	7	8	8	7	8	7	7	8	8	21.9	21.9	21.9	50.295	471	471	0	22.195	By MS/MS	By MS/MS	By MS/MS	By MS/MS	By MS/MS	By MS/MS	17.6	20	16.6	17.6	20	20	4817100	879890
Q2YNP0	Q2YNP0	3	3	3	tr|Q2YNP0|Q2YNP0_BRUA2 DSBA oxidoreductase OS=Brucella abortus (strain 2308) OX=359391 GN=BAB1_0927 PE=4 SV=1	1	3	3	3	3	2	3	3	3	2	3	2	3	3	3	2	3	2	3	3	3	2	14.3	14.3	14.3	28.725	265	265	0	6.7503	By MS/MS	By MS/MS	By MS/MS	By MS/MS	By MS/MS	By MS/MS	14.3	9.8	14.3	14.3	14.3	9.8	3969200	959290
Q2YNP1	Q2YNP1	4	4	4	sp|Q2YNP1|AROQ_BRUA2 3-dehydroquinate dehydratase OS=Brucella abortus (strain 2308) OX=359391 GN=aroQ PE=3 SV=1	1	4	4	4	4	4	4	4	4	4	4	4	4	4	4	4	4	4	4	4	4	4	44.6	44.6	44.6	16.968	157	157	0	84.82	By MS/MS	By MS/MS	By MS/MS	By MS/MS	By MS/MS	By MS/MS	44.6	44.6	44.6	44.6	44.6	44.6	5940400	1105500
Q2YNP2	Q2YNP2	7	7	7	tr|Q2YNP2|Q2YNP2_BRUA2 Biotin carboxyl carrier protein of acetyl-CoA carboxylase OS=Brucella abortus (strain 2308) OX=359391 GN=accB PE=4 SV=1	1	7	7	7	7	7	7	7	7	7	7	7	7	7	7	7	7	7	7	7	7	7	66	66	66	16.267	156	156	0	93.701	By MS/MS	By MS/MS	By MS/MS	By MS/MS	By MS/MS	By MS/MS	66	66	66	66	66	66	72552000	16275000
Q2YNP3	Q2YNP3	17	17	17	tr|Q2YNP3|Q2YNP3_BRUA2 Acetyl-CoA carboxylase, biotin carboxylase:Carbamoyl-phosphate synthase L chain, ATP-binding:Carbamoyl-phosphate synthetase l OS=Brucella abortus (strain 2308) OX=359391 GN=accC PE=4 SV=1	1	17	17	17	17	17	16	17	17	17	17	17	16	17	17	17	17	17	16	17	17	17	53.5	53.5	53.5	49.192	452	452	0	323.31	By MS/MS	By MS/MS	By MS/MS	By MS/MS	By MS/MS	By MS/MS	53.5	53.5	51.5	53.5	53.5	53.5	116700000	19924000
Q2YNP4	Q2YNP4	1	1	1	sp|Q2YNP4|LFTR_BRUA2 Leucyl/phenylalanyl-tRNA--protein transferase OS=Brucella abortus (strain 2308) OX=359391 GN=aat PE=3 SV=2	1	1	1	1	0	1	1	1	1	0	0	1	1	1	1	0	0	1	1	1	1	0	12.3	12.3	12.3	23.152	204	204	0.0043988	2.2188		By matching	By matching	By MS/MS	By matching		0	12.3	12.3	12.3	12.3	0	231640	0
Q2YNP7	Q2YNP7	2	2	2	tr|Q2YNP7|Q2YNP7_BRUA2 NADH:ubiquinone oxidoreductase 17.2 kD subunit OS=Brucella abortus (strain 2308) OX=359391 GN=BAB1_0920 PE=4 SV=1	1	2	2	2	2	0	2	2	2	2	2	0	2	2	2	2	2	0	2	2	2	2	22.1	22.1	22.1	15.771	136	136	0	21.244	By MS/MS		By MS/MS	By MS/MS	By MS/MS	By MS/MS	22.1	0	22.1	22.1	22.1	22.1	787880	190250
Q2YNP9	Q2YNP9	3	3	3	tr|Q2YNP9|Q2YNP9_BRUA2 NAD kinase OS=Brucella abortus (strain 2308) OX=359391 GN=nadK PE=3 SV=1	1	3	3	3	3	3	3	3	3	3	3	3	3	3	3	3	3	3	3	3	3	3	16.6	16.6	16.6	29.189	265	265	0	22.985	By MS/MS	By MS/MS	By MS/MS	By MS/MS	By MS/MS	By MS/MS	16.6	16.6	16.6	16.6	16.6	16.6	5011100	541360
Q2YNQ2	Q2YNQ2	9	9	9	tr|Q2YNQ2|Q2YNQ2_BRUA2 Cysteine desulfurase OS=Brucella abortus (strain 2308) OX=359391 GN=BAB1_0951 PE=3 SV=1	1	9	9	9	7	9	8	6	7	6	7	9	8	6	7	6	7	9	8	6	7	6	32.6	32.6	32.6	45.736	414	414	0	30.389	By MS/MS	By MS/MS	By MS/MS	By MS/MS	By MS/MS	By MS/MS	27.3	32.6	29.5	22.7	27.3	22.7	9613800	2155700
Q2YNQ3	Q2YNQ3	9	9	9	tr|Q2YNQ3|Q2YNQ3_BRUA2 Uncharacterized protein OS=Brucella abortus (strain 2308) OX=359391 GN=BAB1_0950 PE=4 SV=1	1	9	9	9	7	7	8	6	8	6	7	7	8	6	8	6	7	7	8	6	8	6	23.1	23.1	23.1	45.688	425	425	0	33.748	By MS/MS	By MS/MS	By MS/MS	By MS/MS	By MS/MS	By MS/MS	20.9	15.3	17.2	19.1	21.2	13.4	8013800	1290900
Q2YNQ4	Q2YNQ4	9	9	9	tr|Q2YNQ4|Q2YNQ4_BRUA2 ATP/GTP-binding site motif A (P-loop):ABC transporter:AAA ATPase OS=Brucella abortus (strain 2308) OX=359391 GN=BAB1_0949 PE=4 SV=1	1	9	9	9	8	8	8	9	8	7	8	8	8	9	8	7	8	8	8	9	8	7	42.6	42.6	42.6	27.397	251	251	0	27.156	By MS/MS	By MS/MS	By MS/MS	By MS/MS	By MS/MS	By MS/MS	38.6	37.8	38.6	42.6	38.6	35.5	23655000	4443700
Q2YNQ5	Q2YNQ5	13	13	13	tr|Q2YNQ5|Q2YNQ5_BRUA2 Uncharacterized protein OS=Brucella abortus (strain 2308) OX=359391 GN=BAB1_0948 PE=4 SV=1	1	13	13	13	10	8	11	10	12	11	10	8	11	10	12	11	10	8	11	10	12	11	29.4	29.4	29.4	56.551	507	507	0	74.698	By MS/MS	By MS/MS	By MS/MS	By MS/MS	By MS/MS	By MS/MS	23.7	17.4	25.2	22.9	27.6	26	14065000	1931600
Q2YNQ6	Q2YNQ6	5	5	5	tr|Q2YNQ6|Q2YNQ6_BRUA2 Aminotransferase, class V OS=Brucella abortus (strain 2308) OX=359391 GN=BAB1_0947 PE=3 SV=1	1	5	5	5	5	5	5	5	3	4	5	5	5	5	3	4	5	5	5	5	3	4	20.2	20.2	20.2	40.783	392	392	0	30.57	By MS/MS	By MS/MS	By MS/MS	By MS/MS	By MS/MS	By MS/MS	20.2	20.2	20.2	20.2	11	17.3	3499300	419550
Q2YNQ7	Q2YNQ7	8	8	8	tr|Q2YNQ7|Q2YNQ7_BRUA2 Esterase/lipase/thioesterase, active site OS=Brucella abortus (strain 2308) OX=359391 GN=BAB1_0946 PE=4 SV=1	1	8	8	8	7	6	7	8	7	8	7	6	7	8	7	8	7	6	7	8	7	8	38.4	38.4	38.4	24.999	224	224	0	36.9	By MS/MS	By MS/MS	By MS/MS	By MS/MS	By MS/MS	By MS/MS	37.5	29.5	37.5	38.4	34.8	38.4	36541000	6073100
Q2YNQ9	Q2YNQ9	7	7	7	sp|Q2YNQ9|ANMK_BRUA2 Anhydro-N-acetylmuramic acid kinase OS=Brucella abortus (strain 2308) OX=359391 GN=anmK PE=3 SV=1	1	7	7	7	4	4	6	5	4	4	4	4	6	5	4	4	4	4	6	5	4	4	23.9	23.9	23.9	39.828	373	373	0	9.6337	By MS/MS	By MS/MS	By MS/MS	By MS/MS	By MS/MS	By MS/MS	16.1	12.3	17.2	19.6	16.1	16.1	4112100	793850
Q2YNR0	Q2YNR0	24	24	24	sp|Q2YNR0|SYY_BRUA2 Tyrosine--tRNA ligase OS=Brucella abortus (strain 2308) OX=359391 GN=tyrS PE=3 SV=1	1	24	24	24	22	22	21	24	24	23	22	22	21	24	24	23	22	22	21	24	24	23	58.8	58.8	58.8	46.156	417	417	0	323.31	By MS/MS	By MS/MS	By MS/MS	By MS/MS	By MS/MS	By MS/MS	58.8	58.8	52.8	58.8	58.8	52.8	120030000	21490000
Q2YNR2	Q2YNR2	5	5	5	tr|Q2YNR2|Q2YNR2_BRUA2 Alkyl hydroperoxide reductase/ Thiol specific antioxidant/ Mal allergen OS=Brucella abortus (strain 2308) OX=359391 GN=bcp PE=4 SV=1	1	5	5	5	4	5	5	5	4	5	4	5	5	5	4	5	4	5	5	5	4	5	35.1	35.1	35.1	17.044	154	154	0	8.8651	By MS/MS	By MS/MS	By MS/MS	By MS/MS	By MS/MS	By MS/MS	27.9	35.1	35.1	35.1	29.2	35.1	37031000	3300700
Q2YNR6	Q2YNR6	5	5	5	sp|Q2YNR6|MOBA_BRUA2 Molybdenum cofactor guanylyltransferase OS=Brucella abortus (strain 2308) OX=359391 GN=mobA PE=3 SV=1	1	5	5	5	4	4	5	5	5	5	4	4	5	5	5	5	4	4	5	5	5	5	38	38	38	23.734	221	221	0	8.5582	By matching	By MS/MS	By MS/MS	By MS/MS	By MS/MS	By MS/MS	31.7	29.9	38	38	38	38	2103500	394960
Q2YNR9	Q2YNR9	37	37	37	tr|Q2YNR9|Q2YNR9_BRUA2 Valine--tRNA ligase OS=Brucella abortus (strain 2308) OX=359391 GN=valS PE=3 SV=1	1	37	37	37	34	33	34	36	34	34	34	33	34	36	34	34	34	33	34	36	34	34	48.2	48.2	48.2	102.68	910	910	0	301.27	By MS/MS	By MS/MS	By MS/MS	By MS/MS	By MS/MS	By MS/MS	47.4	45.6	45.2	45.8	44.4	44.2	186430000	30890000
Q2YNS1	Q2YNS1	8	8	8	tr|Q2YNS1|Q2YNS1_BRUA2 Uncharacterized protein OS=Brucella abortus (strain 2308) OX=359391 GN=BAB1_0964 PE=4 SV=1	1	8	8	8	6	6	6	7	7	7	6	6	6	7	7	7	6	6	6	7	7	7	37.4	37.4	37.4	26.762	243	243	0	18.273	By MS/MS	By MS/MS	By MS/MS	By MS/MS	By MS/MS	By MS/MS	32.9	33.3	32.1	37.4	37.4	37	11193000	1487300
Q2YNS3	Q2YNS3	7	7	7	tr|Q2YNS3|Q2YNS3_BRUA2 SAM (And some other nucleotide) binding motif:Protein-L-isoaspartate(D-aspartate) O-methyltransferase:Site-specific DNA-methy OS=Brucella abortus (strain 2308) OX=359391 GN=BAB1_0962 PE=4 SV=1	1	7	7	7	6	6	6	6	6	5	6	6	6	6	6	5	6	6	6	6	6	5	43.2	43.2	43.2	23.817	222	222	0	63.271	By MS/MS	By MS/MS	By MS/MS	By MS/MS	By MS/MS	By MS/MS	39.6	35.6	35.6	36.5	36.5	36	19718000	3699100
Q2YNS7	Q2YNS7	1	1	1	tr|Q2YNS7|Q2YNS7_BRUA2 Uncharacterized protein OS=Brucella abortus (strain 2308) OX=359391 GN=BAB1_0956 PE=3 SV=1	1	1	1	1	1	1	1	1	1	1	1	1	1	1	1	1	1	1	1	1	1	1	10.3	10.3	10.3	13.427	126	126	0	5.4395	By MS/MS	By MS/MS	By MS/MS	By MS/MS	By MS/MS	By MS/MS	10.3	10.3	10.3	10.3	10.3	10.3	1020000	105380
Q2YNS8	Q2YNS8	9	9	9	tr|Q2YNS8|Q2YNS8_BRUA2 ATP-dependent helicase, DEAD-box:DEAD/DEAH box helicase:Helicase, C-terminal:ATP/GTP-binding site motif A (P-loop) OS=Brucella abortus (strain 2308) OX=359391 GN=BAB1_0955 PE=3 SV=1	1	9	9	9	9	6	9	9	9	9	9	6	9	9	9	9	9	6	9	9	9	9	25.5	25.5	25.5	53.273	482	482	0	49.367	By MS/MS	By MS/MS	By MS/MS	By MS/MS	By MS/MS	By MS/MS	25.5	18.9	25.5	25.5	25.5	25.5	7383900	1399600
Q2YNT5	Q2YNT5	22	22	22	tr|Q2YNT5|Q2YNT5_BRUA2 Fumarate hydratase class I OS=Brucella abortus (strain 2308) OX=359391 GN=BAB1_0977 PE=3 SV=1	1	22	22	22	16	20	17	20	21	17	16	20	17	20	21	17	16	20	17	20	21	17	48.1	48.1	48.1	59.033	539	539	0	195.04	By MS/MS	By MS/MS	By MS/MS	By MS/MS	By MS/MS	By MS/MS	42.9	42.5	42.3	48.1	48.1	39.5	35027000	5318300
Q2YNT6	Q2YNT6	4	4	4	tr|Q2YNT6|Q2YNT6_BRUA2 Uncharacterized protein OS=Brucella abortus (strain 2308) OX=359391 GN=BAB1_0974 PE=4 SV=1	1	4	4	4	4	4	4	4	4	4	4	4	4	4	4	4	4	4	4	4	4	4	40.3	40.3	40.3	13.731	119	119	0	19.395	By MS/MS	By MS/MS	By matching	By MS/MS	By MS/MS	By MS/MS	40.3	40.3	40.3	40.3	40.3	40.3	2155100	418550
Q2YNT7	Q2YNT7	4	4	4	sp|Q2YNT7|MOAA_BRUA2 GTP 3,8-cyclase OS=Brucella abortus (strain 2308) OX=359391 GN=moaA PE=3 SV=1	1	4	4	4	3	4	4	4	4	3	3	4	4	4	4	3	3	4	4	4	4	3	16	16	16	38.687	344	344	0	6.5512	By MS/MS	By MS/MS	By MS/MS	By MS/MS	By MS/MS	By MS/MS	12.5	16	16	16	16	12.5	2344900	291200
Q2YNU1	Q2YNU1	54	54	54	tr|Q2YNU1|Q2YNU1_BRUA2 Aconitate hydratase OS=Brucella abortus (strain 2308) OX=359391 GN=BAB1_0090 PE=3 SV=1	1	54	54	54	51	50	52	50	50	49	51	50	52	50	50	49	51	50	52	50	50	49	61.3	61.3	61.3	97.063	895	895	0	323.31	By MS/MS	By MS/MS	By MS/MS	By MS/MS	By MS/MS	By MS/MS	59.9	57.9	59.1	57.9	59	57.3	663600000	91502000
Q2YNU3	Q2YNU3	3	3	3	tr|Q2YNU3|Q2YNU3_BRUA2 Uncharacterized protein OS=Brucella abortus (strain 2308) OX=359391 GN=BAB1_0088 PE=4 SV=1	1	3	3	3	3	2	3	3	3	3	3	2	3	3	3	3	3	2	3	3	3	3	16.4	16.4	16.4	26.661	244	244	0	4.2394	By MS/MS	By MS/MS	By MS/MS	By MS/MS	By MS/MS	By MS/MS	16.4	10.2	16.4	16.4	16.4	16.4	1101800	130310
Q2YNU7	Q2YNU7	1	1	1	tr|Q2YNU7|Q2YNU7_BRUA2 ATP/GTP-binding site motif A (P-loop):ABC transporter:AAA ATPase:Sugar transporter superfamily OS=Brucella abortus (strain 2308) OX=359391 GN=BAB1_0082 PE=4 SV=1	1	1	1	1	1	0	1	1	1	1	1	0	1	1	1	1	1	0	1	1	1	1	6.2	6.2	6.2	25.486	242	242	0	4.5584	By MS/MS		By MS/MS	By matching	By matching	By matching	6.2	0	6.2	6.2	6.2	6.2	293540	80140
Q2YNU8	Q2YNU8	7	7	7	tr|Q2YNU8|Q2YNU8_BRUA2 Lipolytic enzyme, G-D-S-L family OS=Brucella abortus (strain 2308) OX=359391 GN=BAB1_0081 PE=4 SV=1	1	7	7	7	6	5	6	6	6	7	6	5	6	6	6	7	6	5	6	6	6	7	39.8	39.8	39.8	25.691	241	241	0	43.853	By MS/MS	By MS/MS	By MS/MS	By MS/MS	By MS/MS	By MS/MS	39.8	34	36.5	39.8	39.8	39.8	5849100	1105600
Q2YNU9	Q2YNU9	2	2	2	tr|Q2YNU9|Q2YNU9_BRUA2 RNA 2,3-cyclic phosphodiesterase OS=Brucella abortus (strain 2308) OX=359391 GN=BAB1_0080 PE=3 SV=1	1	2	2	2	2	2	1	2	1	2	2	2	1	2	1	2	2	2	1	2	1	2	14.3	14.3	14.3	21.701	196	196	0	9.0005	By MS/MS	By MS/MS	By MS/MS	By MS/MS	By MS/MS	By MS/MS	14.3	14.3	9.7	14.3	9.7	14.3	865570	190590
Q2YNV0	Q2YNV0	3	3	3	sp|Q2YNV0|PHS_BRUA2 Putative pterin-4-alpha-carbinolamine dehydratase OS=Brucella abortus (strain 2308) OX=359391 GN=BAB1_0077 PE=3 SV=1	1	3	3	3	3	2	2	3	3	3	3	2	2	3	3	3	3	2	2	3	3	3	35.1	35.1	35.1	11.054	97	97	0	8.5734	By MS/MS	By MS/MS	By MS/MS	By MS/MS	By MS/MS	By MS/MS	35.1	21.6	23.7	35.1	35.1	35.1	4259700	725000
Q2YNV2	Q2YNV2	11	11	11	tr|Q2YNV2|Q2YNV2_BRUA2 Uncharacterized protein OS=Brucella abortus (strain 2308) OX=359391 GN=BAB1_0075 PE=4 SV=1	1	11	11	11	10	11	10	10	11	10	10	11	10	10	11	10	10	11	10	10	11	10	62.3	62.3	62.3	17.813	167	167	0	159.76	By MS/MS	By MS/MS	By MS/MS	By MS/MS	By MS/MS	By MS/MS	62.3	62.3	62.3	60.5	62.3	60.5	145650000	32450000
Q2YNV3	Q2YNV3	7	7	7	sp|Q2YNV3|RLMN_BRUA2 Dual-specificity RNA methyltransferase RlmN OS=Brucella abortus (strain 2308) OX=359391 GN=rlmN PE=3 SV=1	1	7	7	7	4	6	5	5	5	4	4	6	5	5	5	4	4	6	5	5	5	4	24.3	24.3	24.3	45.812	411	411	0	14.887	By matching	By MS/MS	By MS/MS	By MS/MS	By MS/MS	By MS/MS	16.3	20.7	17.8	20	20	16.3	3434500	499670
Q2YNV4	Q2YNV4	2	2	2	tr|Q2YNV4|Q2YNV4_BRUA2 SAM (And some other nucleotide) binding motif:Generic methyltransferase OS=Brucella abortus (strain 2308) OX=359391 GN=BAB1_0111 PE=4 SV=1	1	2	2	2	1	2	2	1	2	2	1	2	2	1	2	2	1	2	2	1	2	2	9.2	9.2	9.2	29.59	262	262	0	3.2309	By MS/MS	By MS/MS	By MS/MS	By matching	By MS/MS	By MS/MS	5	9.2	9.2	4.2	9.2	9.2	3066300	622610
Q2YNV5	Q2YNV5	8	8	8	tr|Q2YNV5|Q2YNV5_BRUA2 Phenazine biosynthesis PhzC/PhzF protein OS=Brucella abortus (strain 2308) OX=359391 GN=BAB1_0110 PE=4 SV=1	1	8	8	8	6	8	7	5	7	7	6	8	7	5	7	7	6	8	7	5	7	7	30.1	30.1	30.1	29.803	276	276	0	84.023	By MS/MS	By MS/MS	By MS/MS	By MS/MS	By MS/MS	By MS/MS	22.5	30.1	26.8	19.9	26.8	26.8	16998000	3392400
Q2YNV6	Q2YNV6	4	4	4	sp|Q2YNV6|PNCB_BRUA2 Nicotinate phosphoribosyltransferase OS=Brucella abortus (strain 2308) OX=359391 GN=pncB PE=3 SV=1	1	4	4	4	4	3	3	4	3	4	4	3	3	4	3	4	4	3	3	4	3	4	13.4	13.4	13.4	49.908	434	434	0	12.987	By MS/MS	By MS/MS	By MS/MS	By MS/MS	By MS/MS	By MS/MS	13.4	11.3	10.8	13.4	10.8	13.4	5631400	1123100
Q2YNW1	Q2YNW1	20	20	20	tr|Q2YNW1|Q2YNW1_BRUA2 Prokaryotic sulfate-/thiosulfate-binding protein:Bacterial extracellular solute-binding protein, family 1 OS=Brucella abortus (strain 2308) OX=359391 GN=BAB1_0104 PE=4 SV=1	1	20	20	20	18	19	20	17	17	18	18	19	20	17	17	18	18	19	20	17	17	18	48.5	48.5	48.5	37.722	342	342	0	133.91	By MS/MS	By MS/MS	By MS/MS	By MS/MS	By MS/MS	By MS/MS	45.9	48.5	48.5	45.9	45.9	45.9	86655000	15023000
Q2YNW3	Q2YNW3	8	8	8	tr|Q2YNW3|Q2YNW3_BRUA2 Formate/nitrite transporter OS=Brucella abortus (strain 2308) OX=359391 GN=BAB1_0102 PE=4 SV=1	1	8	8	8	7	7	6	7	8	8	7	7	6	7	8	8	7	7	6	7	8	8	35.5	35.5	35.5	25.509	234	234	0	106.95	By MS/MS	By MS/MS	By MS/MS	By MS/MS	By MS/MS	By MS/MS	35.5	35.5	30.8	35.5	35.5	35.5	31481000	4912200
Q2YNW5	Q2YNW5	2	2	2	tr|Q2YNW5|Q2YNW5_BRUA2 Transcriptional regulator, putative OS=Brucella abortus (strain 2308) OX=359391 GN=BAB1_0100 PE=4 SV=1	1	2	2	2	1	1	1	2	2	2	1	1	1	2	2	2	1	1	1	2	2	2	32.1	32.1	32.1	8.835	78	78	0	6.1724	By matching	By MS/MS	By MS/MS	By MS/MS	By MS/MS	By MS/MS	14.1	14.1	14.1	32.1	32.1	32.1	3088300	39961
Q2YNW6	Q2YNW6	3	3	3	tr|Q2YNW6|Q2YNW6_BRUA2 Response regulator receiver OS=Brucella abortus (strain 2308) OX=359391 GN=BAB1_0099 PE=4 SV=1	1	3	3	3	1	2	3	3	3	3	1	2	3	3	3	3	1	2	3	3	3	3	27.2	27.2	27.2	13.483	125	125	0	2.6653	By matching	By matching	By MS/MS	By MS/MS	By MS/MS	By MS/MS	14.4	20.8	27.2	27.2	27.2	27.2	1785000	147300
Q2YNW9	Q2YNW9	29	29	29	sp|Q2YNW9|ILVD_BRUA2 Dihydroxy-acid dehydratase OS=Brucella abortus (strain 2308) OX=359391 GN=ilvD PE=3 SV=1	1	29	29	29	26	27	25	28	27	27	26	27	25	28	27	27	26	27	25	28	27	27	50.9	50.9	50.9	65.31	611	611	0	313.74	By MS/MS	By MS/MS	By MS/MS	By MS/MS	By MS/MS	By MS/MS	45.5	48.9	47.6	50.9	49.3	49.3	153920000	25075000
Q2YNX3	Q2YNX3	23	23	23	tr|Q2YNX3|Q2YNX3_BRUA2 S-(hydroxymethyl)glutathione dehydrogenase OS=Brucella abortus (strain 2308) OX=359391 GN=BAB1_0128 PE=3 SV=1	1	23	23	23	23	23	23	21	21	21	23	23	23	21	21	21	23	23	23	21	21	21	55.9	55.9	55.9	39.625	370	370	0	148.13	By MS/MS	By MS/MS	By MS/MS	By MS/MS	By MS/MS	By MS/MS	55.9	55.9	55.9	50.8	53.8	53.8	230400000	52014000
Q2YNX5	Q2YNX5	4	4	4	tr|Q2YNX5|Q2YNX5_BRUA2 S-formylglutathione hydrolase OS=Brucella abortus (strain 2308) OX=359391 GN=BAB1_0124 PE=3 SV=1	1	4	4	4	4	4	4	4	4	4	4	4	4	4	4	4	4	4	4	4	4	4	23.1	23.1	23.1	28.111	251	251	0	46.205	By MS/MS	By MS/MS	By MS/MS	By MS/MS	By MS/MS	By MS/MS	23.1	23.1	23.1	23.1	23.1	23.1	5612300	1129200
Q2YNX7	Q2YNX7	37	37	37	tr|Q2YNX7|Q2YNX7_BRUA2 DNA gyrase subunit B OS=Brucella abortus (strain 2308) OX=359391 GN=gyrB PE=3 SV=1	1	37	37	37	34	32	35	34	34	34	34	32	35	34	34	34	34	32	35	34	34	34	54.2	54.2	54.2	89.14	810	810	0	323.31	By MS/MS	By MS/MS	By MS/MS	By MS/MS	By MS/MS	By MS/MS	49	51.2	53	49.9	51.9	53	129370000	22154000
Q2YNX9	Q2YNX9	24	24	24	tr|Q2YNX9|Q2YNX9_BRUA2 DNA polymerase I OS=Brucella abortus (strain 2308) OX=359391 GN=polA PE=3 SV=1	1	24	24	24	22	21	23	21	23	22	22	21	23	21	23	22	22	21	23	21	23	22	35.7	35.7	35.7	107	978	978	0	91.51	By MS/MS	By MS/MS	By MS/MS	By MS/MS	By MS/MS	By MS/MS	31.7	32.1	34.7	32.4	33.2	32.2	24567000	4165300
Q2YNY1	Q2YNY1	23	23	23	tr|Q2YNY1|Q2YNY1_BRUA2 Peptidase M20/M25/M40 OS=Brucella abortus (strain 2308) OX=359391 GN=BAB1_0118 PE=4 SV=1	1	23	23	23	22	19	20	22	22	22	22	19	20	22	22	22	22	19	20	22	22	22	56.9	56.9	56.9	51.01	471	471	0	186.39	By MS/MS	By MS/MS	By MS/MS	By MS/MS	By MS/MS	By MS/MS	55.2	46.5	50.1	54.8	55.2	55	234040000	40056000
Q2YNY3	Q2YNY3	6	6	6	tr|Q2YNY3|Q2YNY3_BRUA2 Outer membrane protein, putative OS=Brucella abortus (strain 2308) OX=359391 GN=BAB1_0116 PE=4 SV=1	1	6	6	6	6	5	6	6	6	6	6	5	6	6	6	6	6	5	6	6	6	6	34.2	34.2	34.2	24.586	228	228	0	182.12	By MS/MS	By MS/MS	By MS/MS	By MS/MS	By MS/MS	By MS/MS	34.2	24.6	34.2	34.2	34.2	34.2	33575000	6791900
Q2YNY6	Q2YNY6	15	15	15	tr|Q2YNY6|Q2YNY6_BRUA2 Short-chain dehydrogenase/reductase SDR:Glucose/ribitol dehydrogenase OS=Brucella abortus (strain 2308) OX=359391 GN=BAB1_0113 PE=4 SV=1	1	15	15	15	14	15	15	13	13	13	14	15	15	13	13	13	14	15	15	13	13	13	57.5	57.5	57.5	28.792	268	268	0	178.17	By MS/MS	By MS/MS	By MS/MS	By MS/MS	By MS/MS	By MS/MS	53.4	57.5	57.5	57.1	57.1	52.2	39453000	7591200
Q2YNY7	Q2YNY7	9	9	9	tr|Q2YNY7|Q2YNY7_BRUA2 Ribokinase:Carbohydrate kinase, PfkB OS=Brucella abortus (strain 2308) OX=359391 GN=cscK PE=1 SV=1	1	9	9	9	8	7	6	8	7	7	8	7	6	8	7	7	8	7	6	8	7	7	39	39	39	33.029	308	308	0	50.126	By MS/MS	By MS/MS	By MS/MS	By MS/MS	By MS/MS	By MS/MS	34.4	32.1	27.3	34.4	30.5	30.5	10079000	2218400
Q2YNY9	Q2YNY9	4	4	4	tr|Q2YNY9|Q2YNY9_BRUA2 Uncharacterized protein OS=Brucella abortus (strain 2308) OX=359391 GN=BAB1_0147 PE=4 SV=1	1	4	4	4	4	3	4	4	4	3	4	3	4	4	4	3	4	3	4	4	4	3	14.2	14.2	14.2	31.73	281	281	0	12.56	By MS/MS	By MS/MS	By MS/MS	By MS/MS	By MS/MS	By MS/MS	14.2	11	14.2	14.2	14.2	11	4159400	851880
Q2YNZ0	Q2YNZ0	9	9	9	sp|Q2YNZ0|MUTS_BRUA2 DNA mismatch repair protein MutS OS=Brucella abortus (strain 2308) OX=359391 GN=mutS PE=3 SV=1	1	9	9	9	6	7	6	7	8	7	6	7	6	7	8	7	6	7	6	7	8	7	15.1	15.1	15.1	98.834	910	910	0	15.034	By MS/MS	By MS/MS	By MS/MS	By MS/MS	By MS/MS	By MS/MS	9.9	11.6	9.1	11.4	13.5	11.6	6282200	801360
Q2YNZ3	Q2YNZ3	18	18	18	tr|Q2YNZ3|Q2YNZ3_BRUA2 Tryptophan--tRNA ligase OS=Brucella abortus (strain 2308) OX=359391 GN=trpS PE=3 SV=1	1	18	18	18	17	16	17	17	17	18	17	16	17	17	17	18	17	16	17	17	17	18	46	46	46	42.41	385	385	0	77.981	By MS/MS	By MS/MS	By MS/MS	By MS/MS	By MS/MS	By MS/MS	43.9	39.7	43.9	43.9	41.8	46	40703000	8176300
Q2YNZ4	Q2YNZ4	2	2	2	tr|Q2YNZ4|Q2YNZ4_BRUA2 Uncharacterized protein OS=Brucella abortus (strain 2308) OX=359391 GN=BAB1_0140 PE=4 SV=1	1	2	2	2	1	1	1	1	2	1	1	1	1	1	2	1	1	1	1	1	2	1	19.1	19.1	19.1	17.537	162	162	0.0029412	2.2529	By matching	By MS/MS	By MS/MS	By MS/MS	By MS/MS	By MS/MS	8	8	8	8	19.1	8	2551500	401680
Q2YNZ5	Q2YNZ5	9	9	9	tr|Q2YNZ5|Q2YNZ5_BRUA2 Nitrogen-fixing NifU, C-terminal OS=Brucella abortus (strain 2308) OX=359391 GN=BAB1_0139 PE=4 SV=1	1	9	9	9	7	6	6	9	7	6	7	6	6	9	7	6	7	6	6	9	7	6	44.2	44.2	44.2	20.468	190	190	0	118.21	By MS/MS	By MS/MS	By MS/MS	By MS/MS	By MS/MS	By MS/MS	33.2	33.2	33.2	44.2	37.9	33.2	72417000	11676000
Q2YNZ8	Q2YNZ8	9	9	9	tr|Q2YNZ8|Q2YNZ8_BRUA2 Response regulator receiver:Helix-turn-helix, Fis-type OS=Brucella abortus (strain 2308) OX=359391 GN=BAB1_0136 PE=4 SV=1	1	9	9	9	9	8	9	8	9	9	9	8	9	8	9	9	9	8	9	8	9	9	58.3	58.3	58.3	20.787	187	187	0	88.274	By MS/MS	By MS/MS	By MS/MS	By MS/MS	By MS/MS	By MS/MS	58.3	50.8	58.3	58.3	58.3	58.3	35796000	6199900
Q2YP05	Q2YP05	4	4	4	tr|Q2YP05|Q2YP05_BRUA2 Endonuclease III OS=Brucella abortus (strain 2308) OX=359391 GN=nth PE=3 SV=1	1	4	4	4	4	2	4	4	3	3	4	2	4	4	3	3	4	2	4	4	3	3	24.2	24.2	24.2	27.33	248	248	0	15.999	By MS/MS	By MS/MS	By MS/MS	By MS/MS	By MS/MS	By MS/MS	24.2	15.3	24.2	24.2	14.9	18.1	2013400	418140
Q2YP08	Q2YP08	4	4	4	tr|Q2YP08|Q2YP08_BRUA2 Heat shock protein Hsp20 OS=Brucella abortus (strain 2308) OX=359391 GN=BAB1_0162 PE=3 SV=1	1	4	4	4	4	4	4	4	4	4	4	4	4	4	4	4	4	4	4	4	4	4	30.6	30.6	30.6	18.426	160	160	0	17.61	By MS/MS	By MS/MS	By MS/MS	By MS/MS	By MS/MS	By MS/MS	30.6	30.6	30.6	30.6	30.6	30.6	19781000	4740800
Q2YP09	Q2YP09	1	1	1	tr|Q2YP09|Q2YP09_BRUA2 Uncharacterized protein OS=Brucella abortus (strain 2308) OX=359391 GN=BAB1_0161 PE=4 SV=1	1	1	1	1	0	0	0	1	1	0	0	0	0	1	1	0	0	0	0	1	1	0	16	16	16	8.904	81	81	0	3.2				By MS/MS	By MS/MS		0	0	0	16	16	0	111120	0
Q2YP10	Q2YP10	6	6	6	tr|Q2YP10|Q2YP10_BRUA2 Phosphoenolpyruvate-dependent sugar phosphotransferase system, EIIA 2:PTS IIA-like nitrogen-regulatory protein PtsN OS=Brucella abortus (strain 2308) OX=359391 GN=BAB1_0160 PE=4 SV=1	1	6	6	6	5	6	6	5	6	4	5	6	6	5	6	4	5	6	6	5	6	4	53.9	53.9	53.9	16.497	154	154	0	68.799	By MS/MS	By MS/MS	By MS/MS	By MS/MS	By MS/MS	By MS/MS	47.4	53.9	53.9	47.4	53.9	40.9	7233700	1467600
Q2YP11	Q2YP11	8	8	8	tr|Q2YP11|Q2YP11_BRUA2 Ribosome hibernation promoting factor OS=Brucella abortus (strain 2308) OX=359391 GN=hpf PE=3 SV=1	1	8	8	8	8	8	8	8	8	8	8	8	8	8	8	8	8	8	8	8	8	8	49.2	49.2	49.2	21.628	197	197	0	86.965	By MS/MS	By MS/MS	By MS/MS	By MS/MS	By MS/MS	By MS/MS	49.2	49.2	49.2	49.2	49.2	49.2	56276000	12350000
Q2YP13	Q2YP13	1	1	1	tr|Q2YP13|Q2YP13_BRUA2 RNA polymerase sigma-54 factor OS=Brucella abortus (strain 2308) OX=359391 GN=rpoN PE=3 SV=1	1	1	1	1	0	1	1	1	1	1	0	1	1	1	1	1	0	1	1	1	1	1	3.8	3.8	3.8	55.018	500	500	0	2.9509		By matching	By matching	By matching	By matching	By MS/MS	0	3.8	3.8	3.8	3.8	3.8	251050	0
Q2YP15	Q2YP15	10	10	10	tr|Q2YP15|Q2YP15_BRUA2 OstA-like protein OS=Brucella abortus (strain 2308) OX=359391 GN=BAB1_0155 PE=4 SV=1	1	10	10	10	8	8	9	8	7	8	8	8	9	8	7	8	8	8	9	8	7	8	56.9	56.9	56.9	21.071	204	204	0	43.332	By MS/MS	By MS/MS	By MS/MS	By MS/MS	By MS/MS	By MS/MS	46.1	40.2	46.1	46.1	35.3	44.1	9164700	1293800
Q2YP18	Q2YP18	3	3	3	sp|Q2YP18|IHFB_BRUA2 Integration host factor subunit beta OS=Brucella abortus (strain 2308) OX=359391 GN=ihfB PE=3 SV=1	1	3	3	3	2	3	3	3	3	3	2	3	3	3	3	3	2	3	3	3	3	3	44.7	44.7	44.7	10.566	94	94	0	25.19	By MS/MS	By MS/MS	By MS/MS	By MS/MS	By MS/MS	By MS/MS	34	44.7	44.7	44.7	44.7	44.7	46062000	6911700
Q2YP20	Q2YP20	2	2	2	tr|Q2YP20|Q2YP20_BRUA2 SAM dependent methyltransferase, putative OS=Brucella abortus (strain 2308) OX=359391 GN=BAB1_0150 PE=3 SV=1	1	2	2	2	2	1	2	2	1	1	2	1	2	2	1	1	2	1	2	2	1	1	9.7	9.7	9.7	42.579	381	381	0	5.2279	By matching	By matching	By MS/MS	By matching	By MS/MS	By matching	9.7	4.5	9.7	9.7	4.5	4.5	998190	168430
Q2YP21	Q2YP21	8	8	8	tr|Q2YP21|Q2YP21_BRUA2 tRNA/rRNA methyltransferase (SpoU) OS=Brucella abortus (strain 2308) OX=359391 GN=BAB1_0149 PE=3 SV=1	1	8	8	8	7	5	7	6	5	5	7	5	7	6	5	5	7	5	7	6	5	5	37.4	37.4	37.4	32.401	297	297	0	41.527	By MS/MS	By MS/MS	By MS/MS	By MS/MS	By MS/MS	By MS/MS	34	21.9	34	29.3	22.2	21.9	6441100	1461900
Q2YP22	Q2YP22	2	2	2	tr|Q2YP22|Q2YP22_BRUA2 Methylated-DNA-[protein]-cysteine S-methyltransferase OS=Brucella abortus (strain 2308) OX=359391 GN=BAB1_0185 PE=4 SV=1	1	2	2	2	2	2	1	1	2	1	2	2	1	1	2	1	2	2	1	1	2	1	20.3	20.3	20.3	20.736	192	192	0	3.1873	By MS/MS	By MS/MS	By matching	By matching	By MS/MS	By MS/MS	20.3	20.3	13	7.3	20.3	13	1514800	338900
Q2YP23	Q2YP23	2	2	2	tr|Q2YP23|Q2YP23_BRUA2 Uncharacterized protein OS=Brucella abortus (strain 2308) OX=359391 GN=BAB1_0184 PE=4 SV=1	1	2	2	2	0	2	2	2	2	2	0	2	2	2	2	2	0	2	2	2	2	2	33	33	33	11.244	97	97	0	6.6414		By MS/MS	By MS/MS	By MS/MS	By MS/MS	By MS/MS	0	33	33	33	33	33	1237100	0
Q2YP26	Q2YP26	3	3	3	tr|Q2YP26|Q2YP26_BRUA2 Nitrite/sulfite reductase ferredoxin-like half domain:Nitrite and sulfite reductase iron-sulfur/siroheme-binding site:Nitrite OS=Brucella abortus (strain 2308) OX=359391 GN=cysI PE=4 SV=1	1	3	3	3	1	0	1	2	2	1	1	0	1	2	2	1	1	0	1	2	2	1	7.9	7.9	7.9	61.983	556	556	0.0015072	2.6118	By matching		By MS/MS	By MS/MS	By MS/MS	By matching	2	0	2	5.4	5.9	3.4	643110	37645
Q2YP27	Q2YP27	1	1	1	tr|Q2YP27|Q2YP27_BRUA2 Uncharacterized protein OS=Brucella abortus (strain 2308) OX=359391 GN=BAB1_0180 PE=4 SV=1	1	1	1	1	0	1	0	1	1	1	0	1	0	1	1	1	0	1	0	1	1	1	13	13	13	10.74	100	100	0.0029455	2.3119		By matching		By MS/MS	By matching	By MS/MS	0	13	0	13	13	13	356360	0
Q2YP30	Q2YP30	5	5	5	tr|Q2YP30|Q2YP30_BRUA2 Ribosomal RNA small subunit methyltransferase I OS=Brucella abortus (strain 2308) OX=359391 GN=rsmI PE=3 SV=1	1	5	5	5	4	4	4	4	5	5	4	4	4	4	5	5	4	4	4	4	5	5	29.1	29.1	29.1	30.064	285	285	0	91.038	By MS/MS	By MS/MS	By MS/MS	By MS/MS	By MS/MS	By MS/MS	20.7	20.7	20.7	26	29.1	29.1	4404300	881570
Q2YP31	Q2YP31	1	1	1	tr|Q2YP31|Q2YP31_BRUA2 Oxygen-independent coproporphyrinogen-III oxidase-like protein OS=Brucella abortus (strain 2308) OX=359391 GN=BAB1_0176 PE=3 SV=1	1	1	1	1	1	1	1	1	1	1	1	1	1	1	1	1	1	1	1	1	1	1	5.2	5.2	5.2	42.878	385	385	0	2.782	By matching	By MS/MS	By MS/MS	By matching	By matching	By matching	5.2	5.2	5.2	5.2	5.2	5.2	793070	127450
Q2YP32	Q2YP32	3	3	3	tr|Q2YP32|Q2YP32_BRUA2 dITP/XTP pyrophosphatase OS=Brucella abortus (strain 2308) OX=359391 GN=BAB1_0175 PE=3 SV=1	1	3	3	3	1	2	2	2	1	2	1	2	2	2	1	2	1	2	2	2	1	2	19.1	19.1	19.1	23.795	220	220	0	5.8374	By matching	By MS/MS	By MS/MS	By MS/MS	By MS/MS	By MS/MS	6.4	10.9	10.9	14.5	6.4	14.5	1115800	42973
Q2YP33	Q2YP33	2	2	2	sp|Q2YP33|RNPH_BRUA2 Ribonuclease PH OS=Brucella abortus (strain 2308) OX=359391 GN=rph PE=3 SV=1	1	2	2	2	2	2	2	2	2	2	2	2	2	2	2	2	2	2	2	2	2	2	15.5	15.5	15.5	25.906	238	238	0	30.149	By MS/MS	By MS/MS	By MS/MS	By MS/MS	By MS/MS	By MS/MS	15.5	15.5	15.5	15.5	15.5	15.5	9383400	2151300
Q2YP34	Q2YP34	9	9	9	tr|Q2YP34|Q2YP34_BRUA2 Heat-inducible transcription repressor HrcA OS=Brucella abortus (strain 2308) OX=359391 GN=hrcA PE=3 SV=1	1	9	9	9	7	7	8	8	8	7	7	7	8	8	8	7	7	7	8	8	8	7	29.1	29.1	29.1	41.298	374	374	0	63.814	By MS/MS	By MS/MS	By MS/MS	By MS/MS	By MS/MS	By MS/MS	23.5	22.5	25.9	25.9	25.9	24.3	7018700	1445300
Q2YP35	Q2YP35	17	17	17	tr|Q2YP35|Q2YP35_BRUA2 Protein GrpE OS=Brucella abortus (strain 2308) OX=359391 GN=grpE PE=3 SV=1	1	17	17	17	17	15	16	17	17	17	17	15	16	17	17	17	17	15	16	17	17	17	68.1	68.1	68.1	24.882	226	226	0	323.31	By MS/MS	By MS/MS	By MS/MS	By MS/MS	By MS/MS	By MS/MS	68.1	60.6	64.2	68.1	68.1	68.1	188360000	37414000
Q2YP37	Q2YP37	9	9	9	tr|Q2YP37|Q2YP37_BRUA2 Ribokinase:Carbohydrate kinase, PfkB OS=Brucella abortus (strain 2308) OX=359391 GN=BAB1_0168 PE=4 SV=1	1	9	9	9	9	9	9	9	8	9	9	9	9	9	8	9	9	9	9	9	8	9	35.2	35.2	35.2	35.502	330	330	0	91.229	By MS/MS	By MS/MS	By MS/MS	By MS/MS	By MS/MS	By MS/MS	35.2	35.2	35.2	35.2	31.8	35.2	12539000	2479500
Q2YP38	Q2YP38	3	3	3	tr|Q2YP38|Q2YP38_BRUA2 Helix-turn-helix, Fis-type OS=Brucella abortus (strain 2308) OX=359391 GN=BAB1_0201 PE=4 SV=1	1	3	3	3	3	3	3	3	3	1	3	3	3	3	3	1	3	3	3	3	3	1	14	14	14	34.746	322	322	0	3.8268	By MS/MS	By MS/MS	By MS/MS	By MS/MS	By matching	By matching	14	14	14	14	14	3.4	1648400	407060
Q2YP40	Q2YP40	7	7	7	tr|Q2YP40|Q2YP40_BRUA2 Bacterial regulatory protein, DeoR family OS=Brucella abortus (strain 2308) OX=359391 GN=glpR PE=4 SV=1	1	7	7	7	6	6	6	5	4	7	6	6	6	5	4	7	6	6	6	5	4	7	34.6	34.6	34.6	28.824	263	263	0	31.303	By MS/MS	By MS/MS	By MS/MS	By MS/MS	By MS/MS	By MS/MS	28.5	28.5	28.5	23.6	18.3	34.6	7256900	1398600
Q2YP44	Q2YP44	1	1	1	tr|Q2YP44|Q2YP44_BRUA2 3(2),5-bisphosphate nucleotidase CysQ OS=Brucella abortus (strain 2308) OX=359391 GN=cysQ PE=3 SV=1	1	1	1	1	1	1	1	1	1	1	1	1	1	1	1	1	1	1	1	1	1	1	6.4	6.4	6.4	28.013	266	266	0	3.1863	By MS/MS	By matching	By MS/MS	By matching	By matching	By matching	6.4	6.4	6.4	6.4	6.4	6.4	473320	97590
Q2YP46	Q2YP46	1	1	1	sp|Q2YP46|CYSD_BRUA2 Sulfate adenylyltransferase subunit 2 OS=Brucella abortus (strain 2308) OX=359391 GN=cysD PE=3 SV=1	1	1	1	1	0	1	1	0	1	1	0	1	1	0	1	1	0	1	1	0	1	1	4	4	4	34.737	300	300	0	2.6826		By MS/MS	By MS/MS		By matching	By matching	0	4	4	0	4	4	80698	0
Q2YP48	Q2YP48	22	22	22	tr|Q2YP48|Q2YP48_BRUA2 Aminotransferase class-III:Maltose binding protein OS=Brucella abortus (strain 2308) OX=359391 GN=BAB1_0191 PE=3 SV=1	1	22	22	22	21	20	22	21	21	20	21	20	22	21	21	20	21	20	22	21	21	20	57.2	57.2	57.2	49.593	456	456	0	242.72	By MS/MS	By MS/MS	By MS/MS	By MS/MS	By MS/MS	By MS/MS	57	53.9	57.2	55.5	52.6	54.2	378670000	73486000
Q2YP51	Q2YP51	16	16	16	tr|Q2YP51|Q2YP51_BRUA2 Methionine synthase OS=Brucella abortus (strain 2308) OX=359391 GN=BAB1_0188 PE=4 SV=1	1	16	16	16	13	15	15	12	13	13	13	15	15	12	13	13	13	15	15	12	13	13	15.9	15.9	15.9	138.65	1261	1261	0	47.307	By MS/MS	By MS/MS	By MS/MS	By MS/MS	By MS/MS	By MS/MS	13	14.8	14	11.6	13.5	12.3	10516000	2054300
Q2YP60	Q2YP60	2	2	2	tr|Q2YP60|Q2YP60_BRUA2 ABC transporter substrate-binding protein KO: K02051 sulfonate/nitrate transport system substrate-binding protein OS=Brucella abortus (strain 2308) OX=359391 GN=BAB1_0214 PE=4 SV=1	1	2	2	2	2	2	0	2	2	2	2	2	0	2	2	2	2	2	0	2	2	2	10.6	10.6	10.6	35.098	322	322	0	6.0993	By MS/MS	By matching		By MS/MS	By MS/MS	By MS/MS	10.6	10.6	0	10.6	10.6	10.6	1589300	262460
Q2YP63	Q2YP63	21	21	21	tr|Q2YP63|Q2YP63_BRUA2 Aldehyde dehydrogenase OS=Brucella abortus (strain 2308) OX=359391 GN=BAB1_0211 PE=3 SV=1	1	21	21	21	20	18	18	20	21	21	20	18	18	20	21	21	20	18	18	20	21	21	40.9	40.9	40.9	51.116	477	477	0	75.792	By MS/MS	By MS/MS	By MS/MS	By MS/MS	By MS/MS	By MS/MS	40.9	36.5	38.6	38.4	40.9	40.9	141660000	24962000
Q2YP65	Q2YP65	5	5	5	tr|Q2YP65|Q2YP65_BRUA2 Bacterial regulatory protein LacI, HTH motif:Periplasmic binding protein/LacI transcriptional regulator OS=Brucella abortus (strain 2308) OX=359391 GN=BAB1_0206 PE=4 SV=1	1	5	5	5	4	5	5	3	3	4	4	5	5	3	3	4	4	5	5	3	3	4	14.4	14.4	14.4	37.042	340	340	0	6.958	By MS/MS	By MS/MS	By MS/MS	By MS/MS	By MS/MS	By MS/MS	10.9	14.4	14.4	8.2	8.2	10.9	2333700	542750
Q2YP66	Q2YP66	14	14	14	tr|Q2YP66|Q2YP66_BRUA2 Zinc-containing alcohol dehydrogenase superfamily:Zinc-containing alcohol dehydrogenase OS=Brucella abortus (strain 2308) OX=359391 GN=BAB1_0204 PE=3 SV=1	1	14	14	14	14	11	12	11	12	13	14	11	12	11	12	13	14	11	12	11	12	13	35.2	35.2	35.2	36.246	344	344	0	198.25	By MS/MS	By MS/MS	By MS/MS	By MS/MS	By MS/MS	By MS/MS	35.2	29.1	35.2	28.8	29.1	35.2	141290000	19005000
Q2YP67	Q2YP67	41	41	41	tr|Q2YP67|Q2YP67_BRUA2 Bacterial extracellular solute-binding protein, family 1 OS=Brucella abortus (strain 2308) OX=359391 GN=BAB1_0238 PE=4 SV=1	1	41	41	41	33	28	31	40	39	39	33	28	31	40	39	39	33	28	31	40	39	39	69.5	69.5	69.5	47.91	439	439	0	323.31	By MS/MS	By MS/MS	By MS/MS	By MS/MS	By MS/MS	By MS/MS	62.6	59	58.8	69.5	69.5	69.5	654870000	71838000
Q2YP68	Q2YP68	1	1	1	tr|Q2YP68|Q2YP68_BRUA2 Bacterial regulatory protein, MarR family:Bacterial regulatory proteins, IclR family OS=Brucella abortus (strain 2308) OX=359391 GN=BAB1_0237 PE=4 SV=1	1	1	1	1	1	1	1	1	1	1	1	1	1	1	1	1	1	1	1	1	1	1	5.3	5.3	5.3	29.19	264	264	0	3.9067	By MS/MS	By matching	By MS/MS	By matching	By matching	By matching	5.3	5.3	5.3	5.3	5.3	5.3	304910	49403
Q2YP69	Q2YP69	6	6	6	tr|Q2YP69|Q2YP69_BRUA2 Amidohydrolase 2 OS=Brucella abortus (strain 2308) OX=359391 GN=BAB1_0236 PE=4 SV=1	1	6	6	6	5	5	5	5	4	5	5	5	5	5	4	5	5	5	5	5	4	5	24.8	24.8	24.8	31.134	282	282	0	24.821	By MS/MS	By MS/MS	By MS/MS	By MS/MS	By MS/MS	By MS/MS	21.3	21.3	21.3	21.3	18.4	22	7946700	1085000
Q2YP74	Q2YP74	17	17	17	tr|Q2YP74|Q2YP74_BRUA2 Glutamate dehydrogenase OS=Brucella abortus (strain 2308) OX=359391 GN=BAB1_0228 PE=3 SV=1	1	17	17	17	16	17	17	16	16	16	16	17	17	16	16	16	16	17	17	16	16	16	53.2	53.2	53.2	45.629	421	421	0	108.07	By MS/MS	By MS/MS	By MS/MS	By MS/MS	By MS/MS	By MS/MS	48.5	53.2	53.2	51.3	50.4	48.5	99102000	16066000
Q2YP76	Q2YP76	13	13	13	tr|Q2YP76|Q2YP76_BRUA2 Substrate-binding region of ABC-type glycine betaine transport system OS=Brucella abortus (strain 2308) OX=359391 GN=BAB1_0226 PE=1 SV=1	1	13	13	13	11	13	12	13	12	13	11	13	12	13	12	13	11	13	12	13	12	13	47.7	47.7	47.7	32.143	304	304	0	102.75	By MS/MS	By MS/MS	By MS/MS	By MS/MS	By MS/MS	By MS/MS	40.5	47.7	43.1	47.7	43.1	47.7	72101000	14321000
Q2YP78	Q2YP78	5	5	5	tr|Q2YP78|Q2YP78_BRUA2 ATP/GTP-binding site motif A (P-loop):ABC transporter:AAA ATPase OS=Brucella abortus (strain 2308) OX=359391 GN=BAB1_0224 PE=4 SV=1	1	5	5	5	5	5	3	5	5	5	5	5	3	5	5	5	5	5	3	5	5	5	17.6	17.6	17.6	34.415	312	312	0	12.576	By MS/MS	By MS/MS	By matching	By MS/MS	By MS/MS	By MS/MS	17.6	17.6	8.7	17.6	17.6	17.6	1417100	275460
Q2YP80	Q2YP80	7	7	7	tr|Q2YP80|Q2YP80_BRUA2 Bacterial regulatory protein, MerR family:ATP/GTP-binding site motif A (P-loop) OS=Brucella abortus (strain 2308) OX=359391 GN=BAB1_0222 PE=4 SV=1	1	7	7	7	6	5	6	5	6	6	6	5	6	5	6	6	6	5	6	5	6	6	46.3	46.3	46.3	16.914	149	149	0	13.95	By MS/MS	By MS/MS	By MS/MS	By MS/MS	By MS/MS	By MS/MS	40.9	32.2	37.6	29.5	36.2	36.2	4895000	1323700
Q2YP88	Q2YP88	13	13	13	tr|Q2YP88|Q2YP88_BRUA2 Mandelate racemase/muconate lactonizing enzyme OS=Brucella abortus (strain 2308) OX=359391 GN=BAB1_0248 PE=4 SV=1	1	13	13	13	11	12	13	13	12	12	11	12	13	13	12	12	11	12	13	13	12	12	29.6	29.6	29.6	47.343	425	425	0	123.26	By MS/MS	By MS/MS	By MS/MS	By MS/MS	By MS/MS	By MS/MS	29.6	29.6	29.6	29.6	29.6	29.6	48867000	3329600
Q2YP89	Q2YP89	13	13	13	tr|Q2YP89|Q2YP89_BRUA2 ATP/GTP-binding site motif A (P-loop):Fumarylacetoacetate (FAA) hydrolase OS=Brucella abortus (strain 2308) OX=359391 GN=BAB1_0247 PE=4 SV=1	1	13	13	13	12	11	10	13	11	12	12	11	10	13	11	12	12	11	10	13	11	12	56.2	56.2	56.2	29.895	281	281	0	231.94	By MS/MS	By MS/MS	By MS/MS	By MS/MS	By MS/MS	By MS/MS	56.2	56.2	51.6	56.2	56.2	56.2	257650000	20029000
Q2YP90	Q2YP90	11	11	11	tr|Q2YP90|Q2YP90_BRUA2 Short-chain dehydrogenase/reductase SDR:Glucose/ribitol dehydrogenase OS=Brucella abortus (strain 2308) OX=359391 GN=BAB1_0246 PE=4 SV=1	1	11	11	11	10	8	10	10	9	10	10	8	10	10	9	10	10	8	10	10	9	10	47.1	47.1	47.1	25.559	244	244	0	192.37	By MS/MS	By MS/MS	By MS/MS	By MS/MS	By MS/MS	By MS/MS	41.8	41.8	41.8	43.4	38.1	41.8	176500000	16798000
Q2YP92	Q2YP92	17	17	17	tr|Q2YP92|Q2YP92_BRUA2 Oxidoreductase, N-terminal OS=Brucella abortus (strain 2308) OX=359391 GN=BAB1_0244 PE=4 SV=1	1	17	17	17	12	11	10	16	14	15	12	11	10	16	14	15	12	11	10	16	14	15	49.9	49.9	49.9	39.385	359	359	0	58.98	By MS/MS	By MS/MS	By MS/MS	By MS/MS	By MS/MS	By MS/MS	43.2	41.8	38.4	47.1	44.8	47.6	45046000	3792100
Q2YP93	Q2YP93	1	1	1	tr|Q2YP93|Q2YP93_BRUA2 Uncharacterized protein OS=Brucella abortus (strain 2308) OX=359391 GN=BAB1_0243 PE=4 SV=1	1	1	1	1	0	1	0	1	1	1	0	1	0	1	1	1	0	1	0	1	1	1	14	14	14	13.425	114	114	0.0022239	2.4077		By matching		By matching	By MS/MS	By matching	0	14	0	14	14	14	190490	0
Q2YP94	Q2YP94	9	9	9	tr|Q2YP94|Q2YP94_BRUA2 Mandelate racemase/muconate lactonizing enzyme OS=Brucella abortus (strain 2308) OX=359391 GN=BAB1_0242 PE=4 SV=1	1	9	9	9	7	5	6	8	9	7	7	5	6	8	9	7	7	5	6	8	9	7	30.9	30.9	30.9	40.774	372	372	0	20.145	By MS/MS	By MS/MS	By MS/MS	By MS/MS	By MS/MS	By MS/MS	26.6	21.5	24.5	30.4	30.9	28.2	21338000	1792200
Q2YP95	Q2YP95	7	7	7	tr|Q2YP95|Q2YP95_BRUA2 ATP/GTP-binding site motif A (P-loop):ABC transporter:AAA ATPase OS=Brucella abortus (strain 2308) OX=359391 GN=BAB1_0241 PE=3 SV=1	1	7	7	7	4	6	4	6	6	6	4	6	4	6	6	6	4	6	4	6	6	6	27.3	27.3	27.3	39.732	363	363	0	40.651	By MS/MS	By MS/MS	By MS/MS	By MS/MS	By MS/MS	By MS/MS	17.6	27.3	20.4	23.1	27.3	27.3	2905800	199580
Q2YPB6	Q2YPB6	16	16	16	sp|Q2YPB6|MURA_BRUA2 UDP-N-acetylglucosamine 1-carboxyvinyltransferase OS=Brucella abortus (strain 2308) OX=359391 GN=murA PE=3 SV=1	1	16	16	16	13	15	16	16	16	15	13	15	16	16	16	15	13	15	16	16	16	15	51.7	51.7	51.7	45.719	429	429	0	147.07	By MS/MS	By MS/MS	By MS/MS	By MS/MS	By MS/MS	By MS/MS	38.9	49.4	51.7	51.7	51.7	46.4	56392000	7807600
Q2YPB7	Q2YPB7	4	4	4	tr|Q2YPB7|Q2YPB7_BRUA2 Uncharacterized protein OS=Brucella abortus (strain 2308) OX=359391 GN=BAB1_0286 PE=4 SV=1	1	4	4	4	3	4	4	4	4	4	3	4	4	4	4	4	3	4	4	4	4	4	36.3	36.3	36.3	16.676	146	146	0	18.138	By MS/MS	By MS/MS	By MS/MS	By MS/MS	By MS/MS	By MS/MS	30.1	36.3	36.3	36.3	36.3	36.3	16651000	3003200
Q2YPB8	Q2YPB8	16	16	16	sp|Q2YPB8|HISX_BRUA2 Histidinol dehydrogenase OS=Brucella abortus (strain 2308) OX=359391 GN=hisD PE=3 SV=1	1	16	16	16	15	15	15	16	15	15	15	15	15	16	15	15	15	15	15	16	15	15	44.4	44.4	44.4	46.102	430	430	0	55.667	By MS/MS	By MS/MS	By MS/MS	By MS/MS	By MS/MS	By MS/MS	42.3	41.6	42.3	44.4	44.4	42.3	71601000	11809000
Q2YPB9	Q2YPB9	3	3	3	sp|Q2YPB9|Y284_BRUA2 UPF0262 protein BAB1_0284 OS=Brucella abortus (strain 2308) OX=359391 GN=BAB1_0284 PE=3 SV=1	1	3	3	3	3	2	3	3	2	2	3	2	3	3	2	2	3	2	3	3	2	2	21.2	21.2	21.2	18.128	160	160	0	8.849	By MS/MS	By MS/MS	By MS/MS	By MS/MS	By MS/MS	By MS/MS	21.2	20.6	21.2	21.2	20.6	20.6	3229300	485830
Q2YPC1	Q2YPC1	4	4	4	sp|Q2YPC1|IF1_BRUA2 Translation initiation factor IF-1 OS=Brucella abortus (strain 2308) OX=359391 GN=infA PE=2 SV=1	1	4	4	4	4	4	4	4	4	4	4	4	4	4	4	4	4	4	4	4	4	4	69.4	69.4	69.4	8.3718	72	72	0	126.3	By MS/MS	By MS/MS	By MS/MS	By MS/MS	By MS/MS	By MS/MS	69.4	69.4	69.4	69.4	69.4	69.4	34116000	3320600
Q2YPC9	Q2YPC9	2	2	2	tr|Q2YPC9|Q2YPC9_BRUA2 Transporter, putative OS=Brucella abortus (strain 2308) OX=359391 GN=BAB1_0306 PE=3 SV=1	1	2	2	2	1	0	1	0	1	1	1	0	1	0	1	1	1	0	1	0	1	1	6.8	6.8	6.8	40.86	383	383	0	3.4028	By matching		By MS/MS		By matching	By MS/MS	4.2	0	4.2	0	2.6	2.6	92809	28580
Q2YPD2	Q2YPD2	4	4	4	sp|Q2YPD2|UREG1_BRUA2 Urease accessory protein UreG 1 OS=Brucella abortus (strain 2308) OX=359391 GN=ureG1 PE=3 SV=1	1	4	4	4	3	2	3	3	2	2	3	2	3	3	2	2	3	2	3	3	2	2	22.1	22.1	22.1	22.705	208	208	0	3.7663	By MS/MS	By MS/MS	By MS/MS	By MS/MS	By MS/MS	By MS/MS	13.9	9.1	17.3	13.9	8.7	8.7	2575000	471900
Q2YPD5	Q2YPD5	10	10	10	sp|Q2YPD5|URE11_BRUA2 Urease subunit alpha 1 OS=Brucella abortus (strain 2308) OX=359391 GN=ureC1 PE=1 SV=1	1	10	10	10	9	10	8	7	9	9	9	10	8	7	9	9	9	10	8	7	9	9	27	27	27	61.01	570	570	0	91.469	By MS/MS	By MS/MS	By MS/MS	By MS/MS	By MS/MS	By MS/MS	25.3	27	19.6	19.8	25.3	25.3	9616900	2043300
Q2YPD6	Q2YPD6	2	2	2	sp|Q2YPD6|URE21_BRUA2 Urease subunit beta 1 OS=Brucella abortus (strain 2308) OX=359391 GN=ureB1 PE=1 SV=1	1	2	2	2	2	1	0	2	1	1	2	1	0	2	1	1	2	1	0	2	1	1	17.8	17.8	17.8	11.337	101	101	0	2.9101	By MS/MS	By matching		By MS/MS	By matching	By MS/MS	17.8	7.9	0	17.8	7.9	7.9	547660	87989
Q2YPD7	Q2YPD7	2	2	2	sp|Q2YPD7|URE31_BRUA2 Urease subunit gamma 1 OS=Brucella abortus (strain 2308) OX=359391 GN=ureA1 PE=1 SV=1	1	2	2	2	0	1	0	2	0	1	0	1	0	2	0	1	0	1	0	2	0	1	32	32	32	11.103	100	100	0	3.6292		By MS/MS		By MS/MS		By MS/MS	0	13	0	32	0	13	547570	0
Q2YPE0	Q2YPE0	2	2	2	tr|Q2YPE0|Q2YPE0_BRUA2 Uncharacterized protein OS=Brucella abortus (strain 2308) OX=359391 GN=BAB1_0295 PE=4 SV=1	1	2	2	2	2	1	2	2	2	2	2	1	2	2	2	2	2	1	2	2	2	2	31.4	31.4	31.4	8.6309	86	86	0	26.332	By MS/MS	By MS/MS	By MS/MS	By MS/MS	By MS/MS	By MS/MS	31.4	14	31.4	31.4	31.4	31.4	3258100	181490
Q2YPE7	Q2YPE7	16	16	16	tr|Q2YPE7|Q2YPE7_BRUA2 Secretion protein HlyD OS=Brucella abortus (strain 2308) OX=359391 GN=BAB1_0322 PE=3 SV=1	1	16	16	16	14	16	15	14	14	15	14	16	15	14	14	15	14	16	15	14	14	15	48.4	48.4	48.4	42.621	397	397	0	198.8	By MS/MS	By MS/MS	By MS/MS	By MS/MS	By MS/MS	By MS/MS	43.8	48.4	46.1	45.3	45.3	47.6	54858000	9640900
Q2YPE8	Q2YPE8	3	3	3	tr|Q2YPE8|Q2YPE8_BRUA2 Bacterial regulatory protein TetR, HTH motif OS=Brucella abortus (strain 2308) OX=359391 GN=BAB1_0321 PE=4 SV=1	1	3	3	3	3	2	3	3	3	3	3	2	3	3	3	3	3	2	3	3	3	3	14.4	14.4	14.4	23.51	209	209	0	4.6722	By MS/MS	By MS/MS	By MS/MS	By MS/MS	By MS/MS	By MS/MS	14.4	9.6	14.4	14.4	14.4	14.4	1210700	204590
Q2YPE9	Q2YPE9	2	2	2	tr|Q2YPE9|Q2YPE9_BRUA2 AMP-dependent synthetase and ligase:Tetracycline resistance protein TetB OS=Brucella abortus (strain 2308) OX=359391 GN=fadD PE=4 SV=1	1	2	2	2	2	2	1	2	2	2	2	2	1	2	2	2	2	2	1	2	2	2	4.2	4.2	4.2	61.213	554	554	0	9.292	By MS/MS	By MS/MS	By matching	By MS/MS	By matching	By matching	4.2	4.2	2	4.2	4.2	4.2	574120	138610
Q2YPF1	Q2YPF1	7	7	7	tr|Q2YPF1|Q2YPF1_BRUA2 Eukaryotic thiol (Cysteine) protease:ATPase, E1-E2 type:Blood group Rhesus C/E and D polypeptide:Haloacid dehalogenase/epoxid OS=Brucella abortus (strain 2308) OX=359391 GN=BAB1_0318 PE=4 SV=1	1	7	7	7	6	7	7	6	6	7	6	7	7	6	6	7	6	7	7	6	6	7	37.3	37.3	37.3	26.626	249	249	0	18.228	By MS/MS	By MS/MS	By MS/MS	By MS/MS	By MS/MS	By MS/MS	31.7	37.3	37.3	34.1	31.7	37.3	13094000	1295700
Q2YPF2	Q2YPF2	14	14	14	tr|Q2YPF2|Q2YPF2_BRUA2 Arginine/ornithine transport operon protein aot OS=Brucella abortus (strain 2308) OX=359391 GN=BAB1_0317 PE=4 SV=1	1	14	14	14	13	14	14	13	13	14	13	14	14	13	13	14	13	14	14	13	13	14	47.6	47.6	47.6	38.541	353	353	0	102.42	By MS/MS	By MS/MS	By MS/MS	By MS/MS	By MS/MS	By MS/MS	45.3	47.6	47.6	45.3	45.3	47.6	157740000	24451000
Q2YPF3	Q2YPF3	40	40	39	sp|Q2YPF3|G6PI_BRUA2 Glucose-6-phosphate isomerase OS=Brucella abortus (strain 2308) OX=359391 GN=pgi PE=3 SV=1	1	40	40	39	39	37	37	39	37	38	39	37	37	39	37	38	38	36	36	38	36	37	71.8	71.8	70.3	59.641	549	549	0	323.31	By MS/MS	By MS/MS	By MS/MS	By MS/MS	By MS/MS	By MS/MS	70.3	66.3	65.8	70.3	68.3	69.9	370400000	68302000
Q2YPF4	Q2YPF4	1	1	1	tr|Q2YPF4|Q2YPF4_BRUA2 Uncharacterized protein OS=Brucella abortus (strain 2308) OX=359391 GN=BAB1_0315 PE=4 SV=1	1	1	1	1	1	0	0	0	1	0	1	0	0	0	1	0	1	0	0	0	1	0	7.3	7.3	7.3	16.064	150	150	0.0086705	1.8846	By MS/MS				By MS/MS		7.3	0	0	0	7.3	0	280510	280510
Q2YPF7	Q2YPF7	3	3	3	tr|Q2YPF7|Q2YPF7_BRUA2 Bacterial regulatory protein TetR, HTH motif OS=Brucella abortus (strain 2308) OX=359391 GN=BAB1_0311 PE=4 SV=1	1	3	3	3	3	3	3	3	2	3	3	3	3	3	2	3	3	3	3	3	2	3	18.9	18.9	18.9	25.304	227	227	0	18.658	By MS/MS	By MS/MS	By MS/MS	By MS/MS	By MS/MS	By MS/MS	18.9	18.9	18.9	18.9	13.2	18.9	1377800	258640
Q2YPF9	Q2YPF9	2	2	2	tr|Q2YPF9|Q2YPF9_BRUA2 Bacterial regulatory protein, LuxR family:Response regulator receiver OS=Brucella abortus (strain 2308) OX=359391 GN=BAB1_0345 PE=4 SV=1	1	2	2	2	2	2	2	2	2	2	2	2	2	2	2	2	2	2	2	2	2	2	9.9	9.9	9.9	22.582	213	213	0	7.929	By matching	By MS/MS	By matching	By MS/MS	By MS/MS	By MS/MS	9.9	9.9	9.9	9.9	9.9	9.9	1463300	270890
Q2YPG0	Q2YPG0	9	9	9	tr|Q2YPG0|Q2YPG0_BRUA2 Proline iminopeptidase OS=Brucella abortus (strain 2308) OX=359391 GN=pip PE=3 SV=1	1	9	9	9	8	7	8	7	8	8	8	7	8	7	8	8	8	7	8	7	8	8	41.1	41.1	41.1	36.546	316	316	0	36.586	By MS/MS	By MS/MS	By MS/MS	By MS/MS	By MS/MS	By MS/MS	37.3	33.5	38	34.2	37.3	36.7	25475000	5852200
Q2YPG1	Q2YPG1	7	7	7	tr|Q2YPG1|Q2YPG1_BRUA2 Uncharacterized protein OS=Brucella abortus (strain 2308) OX=359391 GN=BAB1_0343 PE=4 SV=1	1	7	7	7	7	5	7	7	6	6	7	5	7	7	6	6	7	5	7	7	6	6	60.3	60.3	60.3	16.458	151	151	0	47.464	By MS/MS	By MS/MS	By MS/MS	By MS/MS	By MS/MS	By MS/MS	60.3	43.7	60.3	60.3	50.3	50.3	15431000	2510200
Q2YPG2	Q2YPG2	1	1	1	tr|Q2YPG2|Q2YPG2_BRUA2 Uncharacterized protein OS=Brucella abortus (strain 2308) OX=359391 GN=BAB1_0342 PE=4 SV=1	1	1	1	1	1	1	1	1	1	1	1	1	1	1	1	1	1	1	1	1	1	1	16.2	16.2	16.2	12.586	117	117	0.0015015	2.5792	By matching	By MS/MS	By MS/MS	By MS/MS	By MS/MS	By MS/MS	16.2	16.2	16.2	16.2	16.2	16.2	980940	225720
Q2YPG3	Q2YPG3	8	8	8	sp|Q2YPG3|PYRD_BRUA2 Dihydroorotate dehydrogenase (quinone) OS=Brucella abortus (strain 2308) OX=359391 GN=pyrD PE=3 SV=1	1	8	8	8	6	7	4	6	7	7	6	7	4	6	7	7	6	7	4	6	7	7	29.9	29.9	29.9	39.256	364	364	0	85.67	By MS/MS	By MS/MS	By MS/MS	By MS/MS	By MS/MS	By MS/MS	24.7	27.5	16.5	22	27.5	27.2	3409500	666170
Q2YPG7	Q2YPG7	2	2	2	tr|Q2YPG7|Q2YPG7_BRUA2 Uncharacterized protein OS=Brucella abortus (strain 2308) OX=359391 GN=BAB1_0337 PE=4 SV=1	1	2	2	2	1	1	1	1	1	1	1	1	1	1	1	1	1	1	1	1	1	1	6.5	6.5	6.5	37.422	338	338	0.0014993	2.5555	By matching	By MS/MS	By matching	By matching	By MS/MS	By matching	3.3	3.3	3.3	3.3	3.3	3.3	237990	53508
Q2YPG8	Q2YPG8	15	15	15	tr|Q2YPG8|Q2YPG8_BRUA2 dCTP deaminase OS=Brucella abortus (strain 2308) OX=359391 GN=BAB1_0336 PE=4 SV=1	1	15	15	15	14	15	15	15	15	15	14	15	15	15	15	15	14	15	15	15	15	15	55.9	55.9	55.9	39.526	363	363	0	177.28	By MS/MS	By MS/MS	By MS/MS	By MS/MS	By MS/MS	By MS/MS	52.9	55.9	55.9	55.9	55.9	55.9	64745000	11561000
Q2YPG9	Q2YPG9	15	15	15	tr|Q2YPG9|Q2YPG9_BRUA2 O-succinylhomoserine sulfhydrylase OS=Brucella abortus (strain 2308) OX=359391 GN=metZ PE=3 SV=1	1	15	15	15	14	14	14	14	15	15	14	14	14	14	15	15	14	14	14	14	15	15	39.7	39.7	39.7	42.797	398	398	0	81.637	By MS/MS	By MS/MS	By MS/MS	By MS/MS	By MS/MS	By MS/MS	39.7	39.7	39.7	37.7	39.7	39.7	31002000	5799700
Q2YPH0	Q2YPH0	1	1	1	sp|Q2YPH0|APAG_BRUA2 Protein ApaG OS=Brucella abortus (strain 2308) OX=359391 GN=apaG PE=3 SV=1	1	1	1	1	1	1	1	1	1	1	1	1	1	1	1	1	1	1	1	1	1	1	9.2	9.2	9.2	14.562	130	130	0	4.3798	By MS/MS	By MS/MS	By MS/MS	By MS/MS	By MS/MS	By MS/MS	9.2	9.2	9.2	9.2	9.2	9.2	735790	87737
Q2YPH1	Q2YPH1	8	8	8	tr|Q2YPH1|Q2YPH1_BRUA2 33 kDa chaperonin OS=Brucella abortus (strain 2308) OX=359391 GN=BAB1_0333 PE=3 SV=1	1	8	8	8	5	7	4	7	7	6	5	7	4	7	7	6	5	7	4	7	7	6	29.4	29.4	29.4	37.535	340	340	0	60.159	By MS/MS	By MS/MS	By MS/MS	By MS/MS	By MS/MS	By MS/MS	23.2	26.2	17.6	29.1	29.1	21.8	9053800	908490
Q2YPH2	Q2YPH2	10	10	10	sp|Q2YPH2|OTC_BRUA2 Ornithine carbamoyltransferase OS=Brucella abortus (strain 2308) OX=359391 GN=arcB PE=3 SV=1	1	10	10	10	10	9	10	10	10	10	10	9	10	10	10	10	10	9	10	10	10	10	43.6	43.6	43.6	34.239	312	312	0	70.546	By MS/MS	By MS/MS	By MS/MS	By MS/MS	By MS/MS	By MS/MS	43.6	41	43.6	43.6	43.6	43.6	37152000	7104400
Q2YPH3	Q2YPH3	26	26	26	tr|Q2YPH3|Q2YPH3_BRUA2 Acetylornithine aminotransferase OS=Brucella abortus (strain 2308) OX=359391 GN=argD PE=3 SV=1	1	26	26	26	24	25	25	25	20	22	24	25	25	25	20	22	24	25	25	25	20	22	66.5	66.5	66.5	43.452	403	403	0	136.2	By MS/MS	By MS/MS	By MS/MS	By MS/MS	By MS/MS	By MS/MS	62.5	66.5	66.5	66.5	54.6	57.8	163180000	28108000
Q2YPH5	Q2YPH5	5	5	5	tr|Q2YPH5|Q2YPH5_BRUA2 Pollen allergen Poa pIX/Phl pVI, C-terminal OS=Brucella abortus (strain 2308) OX=359391 GN=BAB1_0329 PE=4 SV=1	1	5	5	5	4	5	4	5	5	5	4	5	4	5	5	5	4	5	4	5	5	5	36.1	36.1	36.1	19.625	180	180	0	25.633	By MS/MS	By MS/MS	By MS/MS	By MS/MS	By MS/MS	By MS/MS	31.1	36.1	30.6	36.1	36.1	36.1	10175000	960960
Q2YPH7	Q2YPH7	9	9	9	tr|Q2YPH7|Q2YPH7_BRUA2 Uncharacterized protein OS=Brucella abortus (strain 2308) OX=359391 GN=BAB1_0327 PE=4 SV=1	1	9	9	9	7	9	8	7	8	8	7	9	8	7	8	8	7	9	8	7	8	8	32.6	32.6	32.6	36.568	319	319	0	11.435	By MS/MS	By MS/MS	By MS/MS	By MS/MS	By MS/MS	By MS/MS	26	32.6	29.2	26	28.8	29.2	5785900	1099600
Q2YPH8	Q2YPH8	9	9	9	tr|Q2YPH8|Q2YPH8_BRUA2 Carboxynorspermidine/carboxyspermidine decarboxylase OS=Brucella abortus (strain 2308) OX=359391 GN=nspC PE=3 SV=1	1	9	9	9	8	8	8	8	9	9	8	8	8	8	9	9	8	8	8	8	9	9	32.6	32.6	32.6	40.763	365	365	0	24.675	By MS/MS	By MS/MS	By MS/MS	By MS/MS	By MS/MS	By MS/MS	30.4	26.8	30.4	30.4	32.6	32.6	16052000	2549700
Q2YPI0	Q2YPI0	8	8	8	tr|Q2YPI0|Q2YPI0_BRUA2 Phenol hydroxylase reductase:Oxidoreductase FAD/NAD(P)-binding:Flavoprotein pyridine nucleotide cytochrome reductase:NADH:cyt OS=Brucella abortus (strain 2308) OX=359391 GN=fpr PE=4 SV=1	1	8	8	8	8	8	7	8	8	8	8	8	7	8	8	8	8	8	7	8	8	8	43.4	43.4	43.4	29.478	258	258	0	56.331	By MS/MS	By MS/MS	By MS/MS	By MS/MS	By MS/MS	By MS/MS	43.4	43.4	39.9	43.4	43.4	43.4	25066000	4119300
Q2YPI1	Q2YPI1	3	3	3	sp|Q2YPI1|PANB_BRUA2 3-methyl-2-oxobutanoate hydroxymethyltransferase OS=Brucella abortus (strain 2308) OX=359391 GN=panB PE=3 SV=1	1	3	3	3	2	1	3	1	1	1	2	1	3	1	1	1	2	1	3	1	1	1	12	12	12	29.418	275	275	0	3.0518	By MS/MS	By MS/MS	By matching	By matching	By matching	By MS/MS	8	4	12	3.6	3.6	4.4	732600	262740
Q2YPI2	Q2YPI2	2	2	2	sp|Q2YPI2|PANC_BRUA2 Pantothenate synthetase OS=Brucella abortus (strain 2308) OX=359391 GN=panC PE=3 SV=1	1	2	2	2	2	1	0	2	1	1	2	1	0	2	1	1	2	1	0	2	1	1	8.2	8.2	8.2	32.506	293	293	0	2.862	By matching	By matching		By MS/MS	By MS/MS	By matching	8.2	4.4	0	8.2	4.4	4.4	841470	103230
Q2YPI7	Q2YPI7	4	4	4	tr|Q2YPI7|Q2YPI7_BRUA2 Uncharacterized protein OS=Brucella abortus (strain 2308) OX=359391 GN=BAB1_0353 PE=4 SV=1	1	4	4	4	3	4	2	3	4	4	3	4	2	3	4	4	3	4	2	3	4	4	61	61	61	8.9811	77	77	0	29.035	By MS/MS	By MS/MS	By MS/MS	By MS/MS	By MS/MS	By MS/MS	49.4	61	35.1	46.8	61	61	7769100	644820
Q2YPJ0	Q2YPJ0	3	3	3	tr|Q2YPJ0|Q2YPJ0_BRUA2 Polysaccharide deacetylase OS=Brucella abortus (strain 2308) OX=359391 GN=BAB1_0350 PE=4 SV=1	1	3	3	3	2	3	2	2	2	2	2	3	2	2	2	2	2	3	2	2	2	2	15.5	15.5	15.5	26.416	233	233	0.0022305	2.4263	By matching	By MS/MS	By matching	By MS/MS	By MS/MS	By matching	12	15.5	12	12	12	12	2189000	485380
Q2YPJ1	Q2YPJ1	9	9	9	tr|Q2YPJ1|Q2YPJ1_BRUA2 5-aminolevulinate synthase OS=Brucella abortus (strain 2308) OX=359391 GN=BAB1_0349 PE=3 SV=1	1	9	9	9	8	9	9	7	7	7	8	9	9	7	7	7	8	9	9	7	7	7	34.6	34.6	34.6	46.142	425	425	0	70.156	By MS/MS	By MS/MS	By MS/MS	By MS/MS	By MS/MS	By MS/MS	30.6	34.6	34.6	24.7	24.7	24.7	23832000	4961700
Q2YPJ9	Q2YPJ9	17	17	17	tr|Q2YPJ9|Q2YPJ9_BRUA2 Polysaccharide deacetylase OS=Brucella abortus (strain 2308) OX=359391 GN=BAB1_0375 PE=4 SV=1	1	17	17	17	15	14	16	16	15	17	15	14	16	16	15	17	15	14	16	16	15	17	36.8	36.8	36.8	53.624	475	475	0	70.769	By MS/MS	By MS/MS	By MS/MS	By MS/MS	By MS/MS	By MS/MS	33.1	30.3	34.7	35.2	32.4	36.8	20099000	3880800
Q2YPK0	Q2YPK0	8	8	8	tr|Q2YPK0|Q2YPK0_BRUA2 Uncharacterized protein OS=Brucella abortus (strain 2308) OX=359391 GN=BAB1_0374 PE=4 SV=1	1	8	8	8	7	7	7	6	6	8	7	7	7	6	6	8	7	7	7	6	6	8	38.6	38.6	38.6	30.537	272	272	0	46.771	By MS/MS	By MS/MS	By MS/MS	By MS/MS	By MS/MS	By MS/MS	34.2	34.2	34.2	29.8	29.8	38.6	8999400	1738900
Q2YPK5	Q2YPK5	12	12	12	sp|Q2YPK5|Y368_BRUA2 Invasion protein B homolog BAB1_0368 OS=Brucella abortus (strain 2308) OX=359391 GN=BAB1_0368 PE=3 SV=1	1	12	12	12	12	12	11	10	12	12	12	12	11	10	12	12	12	12	11	10	12	12	50.9	50.9	50.9	18.038	173	173	0	142.71	By MS/MS	By MS/MS	By MS/MS	By MS/MS	By MS/MS	By MS/MS	50.9	50.9	50.9	50.9	50.9	50.9	284790000	57580000
Q2YPK8	Q2YPK8	22	22	22	tr|Q2YPK8|Q2YPK8_BRUA2 ATP/GTP-binding site motif A (P-loop):Saccharopine dehydrogenase OS=Brucella abortus (strain 2308) OX=359391 GN=BAB1_0364 PE=4 SV=1	1	22	22	22	20	20	21	21	20	21	20	20	21	21	20	21	20	20	21	21	20	21	52.8	52.8	52.8	45.485	413	413	0	323.31	By MS/MS	By MS/MS	By MS/MS	By MS/MS	By MS/MS	By MS/MS	50.8	52.8	52.8	52.8	52.8	52.8	138780000	26770000
Q2YPK9	Q2YPK9	3	3	3	tr|Q2YPK9|Q2YPK9_BRUA2 Chromosomal replication initiator protein DnaA OS=Brucella abortus (strain 2308) OX=359391 GN=dnaA PE=3 SV=1	1	3	3	3	1	3	2	2	3	2	1	3	2	2	3	2	1	3	2	2	3	2	8.1	8.1	8.1	55.121	496	496	0.0014948	2.5392	By matching	By matching	By matching	By MS/MS	By MS/MS	By MS/MS	2.4	8.1	5.8	5.8	8.1	5.8	963700	64716
Q2YPL1	Q2YPL1	4	4	4	tr|Q2YPL1|Q2YPL1_BRUA2 Enoyl-CoA hydratase/isomerase OS=Brucella abortus (strain 2308) OX=359391 GN=BAB1_0016 PE=3 SV=1	1	4	4	4	3	2	2	3	3	1	3	2	2	3	3	1	3	2	2	3	3	1	21.2	21.2	21.2	28.215	264	264	0	6.7442	By MS/MS	By MS/MS	By matching	By MS/MS	By matching	By MS/MS	15.5	11	8	13.6	17.8	7.6	1303400	298240
Q2YPL6	Q2YPL6	26	26	26	tr|Q2YPL6|Q2YPL6_BRUA2 Bacterial extracellular solute-binding protein, family 5 OS=Brucella abortus (strain 2308) OX=359391 GN=BAB1_0010 PE=4 SV=1	1	26	26	26	23	23	24	22	23	24	23	23	24	22	23	24	23	23	24	22	23	24	47.3	47.3	47.3	70.679	622	622	0	237.1	By MS/MS	By MS/MS	By MS/MS	By MS/MS	By MS/MS	By MS/MS	42.1	41.8	42.1	42.4	40.5	45	127890000	19708000
Q2YPL7	Q2YPL7	13	13	13	tr|Q2YPL7|Q2YPL7_BRUA2 Bacterial extracellular solute-binding protein, family 5 OS=Brucella abortus (strain 2308) OX=359391 GN=BAB1_0009 PE=4 SV=1	1	13	13	13	13	12	10	12	11	11	13	12	10	12	11	11	13	12	10	12	11	11	30.1	30.1	30.1	68.107	604	604	0	100.92	By MS/MS	By MS/MS	By MS/MS	By MS/MS	By MS/MS	By MS/MS	30.1	28.1	25.5	29.8	27.8	28.1	16128000	2770400
Q2YPM1	Q2YPM1	17	17	17	tr|Q2YPM1|Q2YPM1_BRUA2 Pyridine nucleotide-disulphide oxidoreductase, class I:D-isomer specific 2-hydroxyacid dehydrogenase, NAD binding domain OS=Brucella abortus (strain 2308) OX=359391 GN=BAB1_0005 PE=4 SV=1	1	17	17	17	15	17	14	14	14	14	15	17	14	14	14	14	15	17	14	14	14	14	60.4	60.4	60.4	35.457	318	318	0	186.82	By MS/MS	By MS/MS	By MS/MS	By MS/MS	By MS/MS	By MS/MS	51.6	60.4	48.4	48.4	46.5	48.4	69161000	15920000
Q2YPM2	Q2YPM2	8	8	8	tr|Q2YPM2|Q2YPM2_BRUA2 NAD binding site:UBA/THIF-type NAD/FAD binding fold:Aromatic-ring hydroxylase OS=Brucella abortus (strain 2308) OX=359391 GN=BAB1_0004 PE=4 SV=1	1	8	8	8	8	6	8	8	8	7	8	6	8	8	8	7	8	6	8	8	8	7	30.8	30.8	30.8	27.303	260	260	0	40.638	By MS/MS	By MS/MS	By MS/MS	By MS/MS	By MS/MS	By MS/MS	30.8	24.2	30.8	30.8	30.8	27.3	21136000	4727200
Q2YPM4	Q2YPM4	20	20	20	tr|Q2YPM4|Q2YPM4_BRUA2 Beta sliding clamp OS=Brucella abortus (strain 2308) OX=359391 GN=dnaN PE=3 SV=1	1	20	20	20	19	16	19	19	17	17	19	16	19	19	17	17	19	16	19	19	17	17	52.4	52.4	52.4	43.128	397	397	0	155.84	By MS/MS	By MS/MS	By MS/MS	By MS/MS	By MS/MS	By MS/MS	52.4	43.6	52.4	52.4	47.9	48.1	133770000	22985000
Q2YPM5	Q2YPM5	11	11	11	tr|Q2YPM5|Q2YPM5_BRUA2 Prephenate dehydratase:Amino acid-binding ACT OS=Brucella abortus (strain 2308) OX=359391 GN=pheA PE=4 SV=1	1	11	11	11	10	10	9	9	9	9	10	10	9	9	9	9	10	10	9	9	9	9	43.9	43.9	43.9	31.805	287	287	0	44.711	By MS/MS	By MS/MS	By MS/MS	By MS/MS	By MS/MS	By MS/MS	39	41.1	36.2	34.5	36.6	36.6	25681000	5032600
Q2YPM7	Q2YPM7	4	4	4	tr|Q2YPM7|Q2YPM7_BRUA2 Hit1 protein OS=Brucella abortus (strain 2308) OX=359391 GN=BAB1_0032 PE=4 SV=1	1	4	4	4	4	3	3	4	3	4	4	3	3	4	3	4	4	3	3	4	3	4	29.1	29.1	29.1	15.173	134	134	0	6.3357	By MS/MS	By MS/MS	By MS/MS	By MS/MS	By MS/MS	By MS/MS	29.1	22.4	22.4	29.1	20.9	29.1	4901600	809580
Q2YPM8	Q2YPM8	18	18	18	tr|Q2YPM8|Q2YPM8_BRUA2 DNA polymerase III subunit gamma/tau OS=Brucella abortus (strain 2308) OX=359391 GN=dnaX PE=3 SV=1	1	18	18	18	16	17	17	14	16	17	16	17	17	14	16	17	16	17	17	14	16	17	36.5	36.5	36.5	65.25	602	602	0	66.692	By MS/MS	By MS/MS	By MS/MS	By MS/MS	By MS/MS	By MS/MS	35.2	35	36.5	31.6	34.9	36.5	28340000	3743300
Q2YPM9	Q2YPM9	3	3	3	sp|Q2YPM9|Y030_BRUA2 Nucleoid-associated protein BAB1_0030 OS=Brucella abortus (strain 2308) OX=359391 GN=BAB1_0030 PE=3 SV=1	1	3	3	3	2	1	2	2	3	2	2	1	2	2	3	2	2	1	2	2	3	2	42.1	42.1	42.1	11.365	107	107	0	10.317	By MS/MS	By MS/MS	By MS/MS	By MS/MS	By MS/MS	By MS/MS	31.8	14	31.8	31.8	42.1	31.8	5677000	1019900
Q2YPN0	Q2YPN0	3	3	3	sp|Q2YPN0|RECR_BRUA2 Recombination protein RecR OS=Brucella abortus (strain 2308) OX=359391 GN=recR PE=3 SV=1	1	3	3	3	3	3	3	3	3	3	3	3	3	3	3	3	3	3	3	3	3	3	27.9	27.9	27.9	21.556	201	201	0	13.268	By MS/MS	By MS/MS	By MS/MS	By MS/MS	By MS/MS	By MS/MS	27.9	27.9	27.9	27.9	27.9	27.9	3406800	743860
Q2YPN1	Q2YPN1	6	6	6	tr|Q2YPN1|Q2YPN1_BRUA2 Transglycosylase, putative OS=Brucella abortus (strain 2308) OX=359391 GN=BAB1_0028 PE=4 SV=1	1	6	6	6	4	6	6	5	5	4	4	6	6	5	5	4	4	6	6	5	5	4	19.9	19.9	19.9	46.638	427	427	0	36.787	By MS/MS	By MS/MS	By MS/MS	By MS/MS	By MS/MS	By MS/MS	15.2	19.9	19.9	17.8	17.3	15.2	4507300	570770
Q2YPN4	Q2YPN4	31	31	31	tr|Q2YPN4|Q2YPN4_BRUA2 30S ribosomal protein S1 OS=Brucella abortus (strain 2308) OX=359391 GN=rpsA PE=3 SV=1	1	31	31	31	29	29	30	30	28	29	29	29	30	30	28	29	29	29	30	30	28	29	51.8	51.8	51.8	62.549	566	566	0	323.31	By MS/MS	By MS/MS	By MS/MS	By MS/MS	By MS/MS	By MS/MS	51.1	51.4	51.4	50.2	49.6	50	414120000	86544000
Q2YPN5	Q2YPN5	7	7	7	sp|Q2YPN5|KCY_BRUA2 Cytidylate kinase OS=Brucella abortus (strain 2308) OX=359391 GN=cmk PE=3 SV=1	1	7	7	7	7	6	6	6	5	6	7	6	6	6	5	6	7	6	6	6	5	6	31.5	31.5	31.5	23.382	219	219	0	60.721	By MS/MS	By MS/MS	By MS/MS	By MS/MS	By MS/MS	By MS/MS	31.5	25.1	25.1	25.1	20.5	25.1	5789700	1699100
Q2YPN6	Q2YPN6	10	10	10	sp|Q2YPN6|AROA_BRUA2 3-phosphoshikimate 1-carboxyvinyltransferase OS=Brucella abortus (strain 2308) OX=359391 GN=aroA PE=3 SV=1	1	10	10	10	8	9	10	9	8	10	8	9	10	9	8	10	8	9	10	9	8	10	28	28	28	47.235	450	450	0	65.328	By MS/MS	By MS/MS	By MS/MS	By MS/MS	By MS/MS	By MS/MS	23.1	25.1	28	26	23.1	28	27551000	3626100
Q2YPN7	Q2YPN7	4	4	4	tr|Q2YPN7|Q2YPN7_BRUA2 Uncharacterized protein OS=Brucella abortus (strain 2308) OX=359391 GN=BAB1_0022 PE=4 SV=1	1	4	4	4	4	4	4	4	3	4	4	4	4	4	3	4	4	4	4	4	3	4	29.9	29.9	29.9	13.962	127	127	0	14.83	By MS/MS	By MS/MS	By MS/MS	By MS/MS	By MS/MS	By MS/MS	29.9	29.9	29.9	29.9	23.6	29.9	24909000	5198400
Q2YPP2	Q2YPP2	14	14	14	tr|Q2YPP2|Q2YPP2_BRUA2 Uncharacterized protein OS=Brucella abortus (strain 2308) OX=359391 GN=BAB1_0051 PE=4 SV=1	1	14	14	14	12	13	12	14	14	14	12	13	12	14	14	14	12	13	12	14	14	14	45.8	45.8	45.8	36.029	334	334	0	97.58	By MS/MS	By MS/MS	By MS/MS	By MS/MS	By MS/MS	By MS/MS	40.7	40.7	40.7	45.8	45.8	45.8	52733000	6833500
Q2YPP6	Q2YPP6	4	4	4	tr|Q2YPP6|Q2YPP6_BRUA2 ErfK/YbiS/YcfS/YnhG:Twin-arginine translocation pathway signal OS=Brucella abortus (strain 2308) OX=359391 GN=BAB1_0047 PE=4 SV=1	1	4	4	4	4	4	3	3	4	3	4	4	3	3	4	3	4	4	3	3	4	3	22	22	22	26.749	241	241	0	10.722	By MS/MS	By MS/MS	By matching	By MS/MS	By MS/MS	By MS/MS	22	22	15.4	15.8	22	15.4	1546900	275390
Q2YPP7	Q2YPP7	12	12	12	tr|Q2YPP7|Q2YPP7_BRUA2 Uncharacterized protein OS=Brucella abortus (strain 2308) OX=359391 GN=BAB1_0046 PE=4 SV=1	1	12	12	12	10	10	11	12	7	9	10	10	11	12	7	9	10	10	11	12	7	9	10	10	10	156.55	1515	1515	0	28.821	By MS/MS	By MS/MS	By MS/MS	By MS/MS	By MS/MS	By MS/MS	8	8.4	9.3	10	6.1	7.4	5501400	1486500
Q2YPP8	Q2YPP8	7	7	7	tr|Q2YPP8|Q2YPP8_BRUA2 Bacterial surface antigen (D15) OS=Brucella abortus (strain 2308) OX=359391 GN=BAB1_0045 PE=4 SV=1	1	7	7	7	6	4	5	4	3	3	6	4	5	4	3	3	6	4	5	4	3	3	14.6	14.6	14.6	68.93	639	639	0	13.798	By MS/MS	By MS/MS	By MS/MS	By matching	By MS/MS	By MS/MS	13	8.5	10	7.4	5.2	5.8	1158800	362800
Q2YPQ3	Q2YPQ3	3	3	3	tr|Q2YPQ3|Q2YPQ3_BRUA2 Molybdopterin biosynthesis enzyme OS=Brucella abortus (strain 2308) OX=359391 GN=BAB1_0037 PE=4 SV=1	1	3	3	3	3	2	3	3	3	2	3	2	3	3	3	2	3	2	3	3	3	2	13.1	13.1	13.1	34.134	321	321	0	7.5275	By MS/MS	By MS/MS	By MS/MS	By MS/MS	By MS/MS	By matching	13.1	7.8	13.1	13.1	13.1	8.7	1262200	265840
Q2YPQ4	Q2YPQ4	5	5	5	tr|Q2YPQ4|Q2YPQ4_BRUA2 Cytochrome c heme-binding site:Cytochrome c, class IA/ IB:Cytochrome c, class I:Cytochrome c, class IC OS=Brucella abortus (strain 2308) OX=359391 GN=BAB1_0036 PE=4 SV=1	1	5	5	5	5	4	5	4	5	5	5	4	5	4	5	5	5	4	5	4	5	5	31.2	31.2	31.2	21.052	202	202	0	30.216	By MS/MS	By MS/MS	By MS/MS	By MS/MS	By MS/MS	By MS/MS	31.2	27.2	31.2	25.7	31.2	31.2	3301500	738020
Q2YPQ5	Q2YPQ5	10	10	10	sp|Q2YPQ5|KDSB_BRUA2 3-deoxy-manno-octulosonate cytidylyltransferase OS=Brucella abortus (strain 2308) OX=359391 GN=kdsB PE=3 SV=1	1	10	10	10	8	9	10	9	7	7	8	9	10	9	7	7	8	9	10	9	7	7	45.8	45.8	45.8	27.304	251	251	0	24.881	By MS/MS	By MS/MS	By MS/MS	By MS/MS	By MS/MS	By MS/MS	34.3	41	45.8	42.2	34.3	34.3	39287000	6107700
Q2YPQ8	Q2YPQ8	26	26	26	sp|Q2YPQ8|ASSY_BRUA2 Argininosuccinate synthase OS=Brucella abortus (strain 2308) OX=359391 GN=argG PE=3 SV=1	1	26	26	26	24	25	25	25	24	24	24	25	25	25	24	24	24	25	25	25	24	24	63.5	63.5	63.5	45.272	406	406	0	323.31	By MS/MS	By MS/MS	By MS/MS	By MS/MS	By MS/MS	By MS/MS	57.6	60.1	60.1	61.1	57.6	58.6	220140000	38114000
Q2YPS1	Q2YPS1	6	6	6	tr|Q2YPS1|Q2YPS1_BRUA2 Esterase/lipase/thioesterase, active site OS=Brucella abortus (strain 2308) OX=359391 GN=BAB1_0058 PE=4 SV=1	1	6	6	6	5	6	5	5	6	6	5	6	5	5	6	6	5	6	5	5	6	6	24.4	24.4	24.4	33.175	307	307	0	7.2506	By MS/MS	By MS/MS	By MS/MS	By MS/MS	By MS/MS	By MS/MS	21.5	24.4	21.5	21.5	24.4	24.4	4767400	991910
Q2YPS4	Q2YPS4	29	29	29	tr|Q2YPS4|Q2YPS4_BRUA2 Phosphoglucomutase/phosphomannomutase:Phosphogluc omutase/phosphomannomutase C terminal:Phosphoglucomutase/phosphomannomutase OS=Brucella abortus (strain 2308) OX=359391 GN=pgm PE=3 SV=1	1	29	29	29	29	27	28	29	27	27	29	27	28	29	27	27	29	27	28	29	27	27	61	61	61	58.6	543	543	0	323.31	By MS/MS	By MS/MS	By MS/MS	By MS/MS	By MS/MS	By MS/MS	61	58.7	61	61	61	61	420130000	81129000
Q2YPS5	Q2YPS5	12	12	12	tr|Q2YPS5|Q2YPS5_BRUA2 Iron-sulfur cluster carrier protein OS=Brucella abortus (strain 2308) OX=359391 GN=BAB1_0054 PE=3 SV=1	1	12	12	12	10	10	11	9	10	12	10	10	11	9	10	12	10	10	11	9	10	12	40.3	40.3	40.3	41.25	387	387	0	37.525	By MS/MS	By MS/MS	By MS/MS	By MS/MS	By MS/MS	By MS/MS	34.1	35.7	36.2	31.5	34.1	40.3	13246000	1776500
Q2YPS6	Q2YPS6	13	13	13	tr|Q2YPS6|Q2YPS6_BRUA2 Metallopeptidase family M24 OS=Brucella abortus (strain 2308) OX=359391 GN=BAB1_1437 PE=4 SV=1	1	13	13	13	11	11	13	12	12	11	11	11	13	12	12	11	11	11	13	12	12	11	27.5	27.5	27.5	65.906	608	608	0	71.504	By MS/MS	By MS/MS	By MS/MS	By MS/MS	By MS/MS	By MS/MS	24.5	26.2	27.5	26.2	25.8	22.5	22420000	3785600
Q2YPS7	Q2YPS7	7	7	7	sp|Q2YPS7|PRMA_BRUA2 Ribosomal protein L11 methyltransferase OS=Brucella abortus (strain 2308) OX=359391 GN=prmA PE=3 SV=1	1	7	7	7	7	4	6	5	6	6	7	4	6	5	6	6	7	4	6	5	6	6	27.4	27.4	27.4	30.557	285	285	0	30.058	By MS/MS	By MS/MS	By MS/MS	By MS/MS	By MS/MS	By MS/MS	27.4	17.2	24.2	22.8	26.7	26.7	6015400	1044500
Q2YPT0	Q2YPT0	3	3	3	tr|Q2YPT0|Q2YPT0_BRUA2 Uncharacterized protein OS=Brucella abortus (strain 2308) OX=359391 GN=BAB1_1433 PE=4 SV=1	1	3	3	3	2	2	2	2	2	3	2	2	2	2	2	3	2	2	2	2	2	3	29.7	29.7	29.7	18.021	165	165	0	29.938	By MS/MS	By MS/MS	By MS/MS	By MS/MS	By MS/MS	By MS/MS	23.6	23.6	23.6	23.6	23.6	29.7	5926500	1568800
Q2YPT1	Q2YPT1	12	12	12	tr|Q2YPT1|Q2YPT1_BRUA2 DNA helicase OS=Brucella abortus (strain 2308) OX=359391 GN=BAB1_1432 PE=3 SV=1	1	12	12	12	9	12	10	12	11	12	9	12	10	12	11	12	9	12	10	12	11	12	18.6	18.6	18.6	95.721	858	858	0	43.909	By MS/MS	By MS/MS	By MS/MS	By MS/MS	By MS/MS	By MS/MS	13.9	18.6	16.7	18.6	17.7	18.6	9121500	1012600
Q2YPT3	Q2YPT3	5	5	5	sp|Q2YPT3|Y1430_BRUA2 UPF0303 protein BAB1_1430 OS=Brucella abortus (strain 2308) OX=359391 GN=BAB1_1430 PE=3 SV=1	1	5	5	5	4	4	4	5	5	3	4	4	4	5	5	3	4	4	4	5	5	3	44.4	44.4	44.4	18.567	169	169	0	3.5552	By MS/MS	By MS/MS	By MS/MS	By MS/MS	By MS/MS	By MS/MS	38.5	38.5	33.7	44.4	44.4	28.4	8048200	1311200
Q2YPT4	Q2YPT4	11	11	11	tr|Q2YPT4|Q2YPT4_BRUA2 FAD linked oxidase, C-terminal:FAD linked oxidase, N-terminal OS=Brucella abortus (strain 2308) OX=359391 GN=BAB1_1429 PE=4 SV=1	1	11	11	11	8	10	9	8	8	7	8	10	9	8	8	7	8	10	9	8	8	7	28.8	28.8	28.8	50.268	468	468	0	51.823	By MS/MS	By MS/MS	By MS/MS	By MS/MS	By MS/MS	By MS/MS	26.7	28.8	24.1	26.1	24.6	22.4	26391000	4313500
Q2YPU0	Q2YPU0	6	6	6	tr|Q2YPU0|Q2YPU0_BRUA2 Uncharacterized protein OS=Brucella abortus (strain 2308) OX=359391 GN=BAB1_1423 PE=4 SV=1	1	6	6	6	5	6	4	3	4	4	5	6	4	3	4	4	5	6	4	3	4	4	37	37	37	21.02	189	189	0	25.417	By MS/MS	By MS/MS	By MS/MS	By MS/MS	By MS/MS	By MS/MS	25.9	37	21.2	13.2	24.3	24.3	12078000	2106300
Q2YPU1	Q2YPU1	3	3	3	tr|Q2YPU1|Q2YPU1_BRUA2 Beta and gamma crystallin:Bacterial regulatory protein TetR, HTH motif OS=Brucella abortus (strain 2308) OX=359391 GN=BAB1_1422 PE=4 SV=1	1	3	3	3	3	1	2	2	2	1	3	1	2	2	2	1	3	1	2	2	2	1	16.2	16.2	16.2	26.205	241	241	0	2.9471	By MS/MS	By MS/MS	By MS/MS	By MS/MS	By MS/MS	By MS/MS	16.2	4.1	12.9	12.9	12.9	4.1	6067300	1317600
Q2YPU4	Q2YPU4	14	14	14	tr|Q2YPU4|Q2YPU4_BRUA2 Uncharacterized protein OS=Brucella abortus (strain 2308) OX=359391 GN=BAB1_1419 PE=4 SV=1	1	14	14	14	13	13	12	14	13	13	13	13	12	14	13	13	13	13	12	14	13	13	70.9	70.9	70.9	11.497	103	103	0	168.83	By MS/MS	By MS/MS	By MS/MS	By MS/MS	By MS/MS	By MS/MS	70.9	70.9	66	70.9	68.9	68.9	299800000	52557000
Q2YPU6	Q2YPU6	2	2	2	tr|Q2YPU6|Q2YPU6_BRUA2 ErfK/YbiS/YcfS/YnhG OS=Brucella abortus (strain 2308) OX=359391 GN=BAB1_1159 PE=4 SV=1	1	2	2	2	1	0	1	2	1	2	1	0	1	2	1	2	1	0	1	2	1	2	11	11	11	26.083	237	237	0	3.2034	By matching		By MS/MS	By MS/MS	By matching	By matching	5.1	0	5.9	11	5.9	11	721650	145390
Q2YPU8	Q2YPU8	26	26	26	sp|Q2YPU8|PYRG_BRUA2 CTP synthase OS=Brucella abortus (strain 2308) OX=359391 GN=pyrG PE=3 SV=1	1	26	26	26	24	24	23	26	23	22	24	24	23	26	23	22	24	24	23	26	23	22	64	64	64	60.063	542	542	0	223.06	By MS/MS	By MS/MS	By MS/MS	By MS/MS	By MS/MS	By MS/MS	57.7	60	58.5	64	55.5	55	87094000	18746000
Q2YPU9	Q2YPU9	16	16	16	sp|Q2YPU9|KDSA_BRUA2 2-dehydro-3-deoxyphosphooctonate aldolase OS=Brucella abortus (strain 2308) OX=359391 GN=kdsA PE=3 SV=1	1	16	16	16	12	15	14	12	11	14	12	15	14	12	11	14	12	15	14	12	11	14	59.9	59.9	59.9	29.532	277	277	0	63.375	By MS/MS	By MS/MS	By MS/MS	By MS/MS	By MS/MS	By MS/MS	38.6	57.4	49.8	44.8	33.6	44	79531000	15984000
Q2YPV0	Q2YPV0	21	21	21	sp|Q2YPV0|ENO_BRUA2 Enolase OS=Brucella abortus (strain 2308) OX=359391 GN=eno PE=3 SV=1	1	21	21	21	21	20	20	21	21	21	21	20	20	21	21	21	21	20	20	21	21	21	68.9	68.9	68.9	45.261	425	425	0	323.31	By MS/MS	By MS/MS	By MS/MS	By MS/MS	By MS/MS	By MS/MS	68.9	67.1	63.1	68.9	68.9	68.9	366720000	59820000
Q2YPV3	Q2YPV3	16	16	16	tr|Q2YPV3|Q2YPV3_BRUA2 Pyruvate dehydrogenase E1 component subunit alpha OS=Brucella abortus (strain 2308) OX=359391 GN=pdhA PE=4 SV=1	1	16	16	16	14	15	14	15	15	13	14	15	14	15	15	13	14	15	14	15	15	13	44.5	44.5	44.5	38.115	346	346	0	112.54	By MS/MS	By MS/MS	By MS/MS	By MS/MS	By MS/MS	By MS/MS	44.5	44.5	44.5	41.3	41.9	41.9	59212000	11537000
Q2YPV4	Q2YPV4	28	28	28	tr|Q2YPV4|Q2YPV4_BRUA2 Pyruvate dehydrogenase E1 component subunit beta OS=Brucella abortus (strain 2308) OX=359391 GN=BAB1_1151 PE=4 SV=1	1	28	28	28	27	26	26	26	27	25	27	26	26	26	27	25	27	26	26	26	27	25	69.2	69.2	69.2	48.984	461	461	0	300.47	By MS/MS	By MS/MS	By MS/MS	By MS/MS	By MS/MS	By MS/MS	69.2	67.2	69.2	69	69.2	68.1	144810000	25197000
Q2YPV5	Q2YPV5	26	26	26	tr|Q2YPV5|Q2YPV5_BRUA2 Acetyltransferase component of pyruvate dehydrogenase complex OS=Brucella abortus (strain 2308) OX=359391 GN=aceF PE=3 SV=1	1	26	26	26	24	25	26	25	25	22	24	25	26	25	25	22	24	25	26	25	25	22	67.1	67.1	67.1	46.748	447	447	0	175.96	By MS/MS	By MS/MS	By MS/MS	By MS/MS	By MS/MS	By MS/MS	66.4	65.1	67.1	67.1	67.1	60	129820000	19115000
Q2YPV6	Q2YPV6	14	14	14	tr|Q2YPV6|Q2YPV6_BRUA2 Dihydrolipoyl dehydrogenase OS=Brucella abortus (strain 2308) OX=359391 GN=BAB1_1149 PE=3 SV=1	1	14	14	14	13	14	13	13	13	13	13	14	13	13	13	13	13	14	13	13	13	13	42.7	42.7	42.7	51.726	487	487	0	98.646	By MS/MS	By MS/MS	By MS/MS	By MS/MS	By MS/MS	By MS/MS	40.2	42.7	39.8	40.5	40.5	40.2	40070000	6141400
Q2YPV8	Q2YPV8	8	8	8	sp|Q2YPV8|LIPA_BRUA2 Lipoyl synthase OS=Brucella abortus (strain 2308) OX=359391 GN=lipA PE=3 SV=1	1	8	8	8	6	6	7	8	5	6	6	6	7	8	5	6	6	6	7	8	5	6	29.8	29.8	29.8	35.957	322	322	0	18.992	By MS/MS	By MS/MS	By MS/MS	By MS/MS	By MS/MS	By MS/MS	23.6	23.9	27.3	29.8	21.1	24.5	6457200	788460
Q2YPW1	Q2YPW1	3	3	3	sp|Q2YPW1|ISPDF_BRUA2 Bifunctional enzyme IspD/IspF OS=Brucella abortus (strain 2308) OX=359391 GN=ispDF PE=3 SV=2	1	3	3	3	3	2	3	3	3	3	3	2	3	3	3	3	3	2	3	3	3	3	12.1	12.1	12.1	41.839	390	390	0	27.814	By matching	By MS/MS	By MS/MS	By MS/MS	By MS/MS	By MS/MS	12.1	9.5	12.1	12.1	12.1	12.1	4643100	1166600
Q2YPW4	Q2YPW4	8	8	8	tr|Q2YPW4|Q2YPW4_BRUA2 DNA-binding transcriptional regulator NtrC OS=Brucella abortus (strain 2308) OX=359391 GN=ntrC PE=4 SV=1	1	8	8	8	7	7	7	6	8	7	7	7	7	6	8	7	7	7	7	6	8	7	20.6	20.6	20.6	54.507	491	491	0	55.986	By MS/MS	By MS/MS	By MS/MS	By MS/MS	By MS/MS	By MS/MS	16.5	18.5	16.5	15.5	20.6	16.5	5416200	1078300
Q2YPW6	Q2YPW6	25	25	25	tr|Q2YPW6|Q2YPW6_BRUA2 CbxX/CfqX superfamily:Chaperonin clpA/B:Response regulator receiver:Sigma-54 factor interaction domain:Helix-turn-helix, Fis OS=Brucella abortus (strain 2308) OX=359391 GN=BAB1_1138 PE=1 SV=1	1	25	25	25	24	22	23	23	21	24	24	22	23	23	21	24	24	22	23	23	21	24	66	66	66	50.155	453	453	0	312.58	By MS/MS	By MS/MS	By MS/MS	By MS/MS	By MS/MS	By MS/MS	63.6	62.3	62.5	63.1	60.3	64.9	117730000	22820000
Q2YPW7	Q2YPW7	8	8	8	tr|Q2YPW7|Q2YPW7_BRUA2 NAD binding site:TrkA-N:TrkA potassium uptake protein:TrkA-C OS=Brucella abortus (strain 2308) OX=359391 GN=BAB1_1137 PE=4 SV=1	1	8	8	8	6	6	7	6	7	6	6	6	7	6	7	6	6	6	7	6	7	6	20.7	20.7	20.7	50.522	458	458	0	11.012	By MS/MS	By MS/MS	By MS/MS	By MS/MS	By MS/MS	By MS/MS	14	13.5	17.7	14	17.7	14	5808000	948940
Q2YPW9	Q2YPW9	2	2	2	sp|Q2YPW9|HFQ_BRUA2 RNA-binding protein Hfq OS=Brucella abortus (strain 2308) OX=359391 GN=hfq PE=1 SV=1	1	2	2	2	2	2	2	2	2	2	2	2	2	2	2	2	2	2	2	2	2	2	42.3	42.3	42.3	8.8542	78	78	0	24.188	By MS/MS	By MS/MS	By MS/MS	By MS/MS	By MS/MS	By MS/MS	42.3	42.3	42.3	42.3	42.3	42.3	1590800	153040
Q2YPX0	Q2YPX0	8	8	8	tr|Q2YPX0|Q2YPX0_BRUA2 GTPase HflX OS=Brucella abortus (strain 2308) OX=359391 GN=hflX PE=3 SV=1	1	8	8	8	6	8	7	6	6	5	6	8	7	6	6	5	6	8	7	6	6	5	22.7	22.7	22.7	52.108	472	472	0	14.208	By MS/MS	By MS/MS	By MS/MS	By MS/MS	By MS/MS	By MS/MS	18.2	22.7	20.1	18.2	18.2	16.3	6643100	1221200
Q2YPX1	Q2YPX1	14	14	14	sp|Q2YPX1|CLPP_BRUA2 ATP-dependent Clp protease proteolytic subunit OS=Brucella abortus (strain 2308) OX=359391 GN=clpP PE=3 SV=1	1	14	14	14	13	13	11	8	12	10	13	13	11	8	12	10	13	13	11	8	12	10	45	45	45	23.424	209	209	0	59.449	By MS/MS	By MS/MS	By MS/MS	By MS/MS	By MS/MS	By MS/MS	45	41.1	45	43.1	41.1	41.1	144930000	32857000
Q2YPX2	Q2YPX2	17	17	17	sp|Q2YPX2|CLPX_BRUA2 ATP-dependent Clp protease ATP-binding subunit ClpX OS=Brucella abortus (strain 2308) OX=359391 GN=clpX PE=3 SV=1	1	17	17	17	15	17	16	16	17	17	15	17	16	16	17	17	15	17	16	16	17	17	43.4	43.4	43.4	46.655	424	424	0	180.42	By MS/MS	By MS/MS	By MS/MS	By MS/MS	By MS/MS	By MS/MS	38.9	43.4	41.3	41	43.4	43.4	136750000	18090000
Q2YPX3	Q2YPX3	40	40	40	sp|Q2YPX3|LON_BRUA2 Lon protease OS=Brucella abortus (strain 2308) OX=359391 GN=lon PE=2 SV=1	1	40	40	40	35	32	34	35	35	36	35	32	34	35	35	36	35	32	34	35	35	36	51.6	51.6	51.6	89.918	812	812	0	264.73	By MS/MS	By MS/MS	By MS/MS	By MS/MS	By MS/MS	By MS/MS	46.1	43.2	46.6	46.2	44.8	44.7	144380000	25289000
Q2YPX4	Q2YPX4	7	7	7	tr|Q2YPX4|Q2YPX4_BRUA2 Histone-like bacterial DNA-binding protein OS=Brucella abortus (strain 2308) OX=359391 GN=BAB1_1129 PE=3 SV=1	1	7	7	7	6	6	6	6	6	6	6	6	6	6	6	6	6	6	6	6	6	6	48.4	48.4	48.4	9.0742	91	91	0	95.664	By MS/MS	By MS/MS	By MS/MS	By MS/MS	By MS/MS	By MS/MS	48.4	48.4	48.4	48.4	48.4	48.4	206830000	21215000
Q2YPX5	Q2YPX5	36	36	36	sp|Q2YPX5|UVRA_BRUA2 UvrABC system protein A OS=Brucella abortus (strain 2308) OX=359391 GN=uvrA PE=3 SV=1	1	36	36	36	30	29	29	33	34	30	30	29	29	33	34	30	30	29	29	33	34	30	46.1	46.1	46.1	107.42	974	974	0	307.83	By MS/MS	By MS/MS	By MS/MS	By MS/MS	By MS/MS	By MS/MS	37.7	40.9	38.5	43.4	43.9	39.2	53347000	7706300
Q2YPX7	Q2YPX7	9	9	9	sp|Q2YPX7|SSB_BRUA2 Single-stranded DNA-binding protein OS=Brucella abortus (strain 2308) OX=359391 GN=ssb PE=3 SV=1	1	9	9	9	8	8	9	8	8	9	8	8	9	8	8	9	8	8	9	8	8	9	47	47	47	18.398	168	168	0	37.959	By MS/MS	By MS/MS	By MS/MS	By MS/MS	By MS/MS	By MS/MS	47	47	47	47	47	47	73192000	14946000
Q2YPX9	Q2YPX9	1	1	1	tr|Q2YPX9|Q2YPX9_BRUA2 Bacterial regulatory protein, GntR family OS=Brucella abortus (strain 2308) OX=359391 GN=BAB1_1124 PE=4 SV=1	1	1	1	1	1	1	1	1	1	1	1	1	1	1	1	1	1	1	1	1	1	1	5.5	5.5	5.5	28.017	253	253	0	5.7125	By MS/MS	By MS/MS	By MS/MS	By MS/MS	By MS/MS	By matching	5.5	5.5	5.5	5.5	5.5	5.5	152520	24105
Q2YPY2	Q2YPY2	43	43	42	tr|Q2YPY2|Q2YPY2_BRUA2 DNA gyrase subunit A OS=Brucella abortus (strain 2308) OX=359391 GN=gyrA PE=3 SV=1	1	43	43	42	41	35	37	43	40	40	41	35	37	43	40	40	40	34	36	42	39	39	46.6	46.6	45.8	101.73	922	922	0	323.31	By MS/MS	By MS/MS	By MS/MS	By MS/MS	By MS/MS	By MS/MS	46.5	44	44	46.6	45.8	46.2	241420000	40416000
Q2YPY4	Q2YPY4	4	4	4	sp|Q2YPY4|COAD_BRUA2 Phosphopantetheine adenylyltransferase OS=Brucella abortus (strain 2308) OX=359391 GN=coaD PE=3 SV=1	1	4	4	4	3	3	2	3	3	4	3	3	2	3	3	4	3	3	2	3	3	4	34.8	34.8	34.8	17.399	164	164	0	6.5637	By MS/MS	By MS/MS	By MS/MS	By MS/MS	By MS/MS	By MS/MS	29.3	29.3	23.8	29.3	29.3	34.8	4478000	955950
Q2YPY5	Q2YPY5	9	8	8	sp|Q2YPY5|PPI1_BRUA2 Probable peptidyl-prolyl cis-trans isomerase OS=Brucella abortus (strain 2308) OX=359391 GN=ppi PE=3 SV=1	1	9	8	8	8	8	9	8	8	8	8	7	8	7	7	8	8	7	8	7	7	8	44.9	44.9	44.9	20.75	196	196	0	50.922	By MS/MS	By MS/MS	By MS/MS	By MS/MS	By MS/MS	By MS/MS	44.9	39.8	44.9	39.3	39.3	44.9	62474000	11407000
Q2YPY6	Q2YPY6	20	20	19	tr|Q2YPY6|Q2YPY6_BRUA2 Peptidyl-prolyl cis-trans isomerase OS=Brucella abortus (strain 2308) OX=359391 GN=BAB1_1117 PE=3 SV=1	1	20	20	19	17	20	18	18	20	18	17	20	18	18	20	18	17	19	17	17	19	18	88.7	88.7	88.7	18.203	168	168	0	155.66	By MS/MS	By MS/MS	By MS/MS	By MS/MS	By MS/MS	By MS/MS	82.7	88.7	82.7	82.7	88.7	88.7	156000000	28282000
Q2YPY7	Q2YPY7	8	8	8	sp|Q2YPY7|QUEA_BRUA2 S-adenosylmethionine:tRNA ribosyltransferase-isomerase OS=Brucella abortus (strain 2308) OX=359391 GN=queA PE=3 SV=1	1	8	8	8	7	8	7	8	8	7	7	8	7	8	8	7	7	8	7	8	8	7	33.1	33.1	33.1	40.174	363	363	0	37.835	By MS/MS	By MS/MS	By MS/MS	By MS/MS	By MS/MS	By MS/MS	27.5	33.1	29.8	33.1	33.1	29.8	15742000	3109500
Q2YPY8	Q2YPY8	5	5	5	tr|Q2YPY8|Q2YPY8_BRUA2 Queuine tRNA-ribosyltransferase OS=Brucella abortus (strain 2308) OX=359391 GN=tgt PE=3 SV=1	1	5	5	5	2	3	4	3	3	3	2	3	4	3	3	3	2	3	4	3	3	3	15.1	15.1	15.1	41.451	377	377	0	4.4438	By MS/MS	By MS/MS	By MS/MS	By MS/MS	By MS/MS	By MS/MS	6.9	10.3	13	9.5	10.3	8.2	1553300	132390
Q2YPZ0	Q2YPZ0	9	9	9	tr|Q2YPZ0|Q2YPZ0_BRUA2 Uncharacterized protein OS=Brucella abortus (strain 2308) OX=359391 GN=BAB1_1113 PE=3 SV=1	1	9	9	9	8	8	8	8	7	8	8	8	8	8	7	8	8	8	8	8	7	8	30.1	30.1	30.1	40.782	382	382	0	48.263	By MS/MS	By MS/MS	By MS/MS	By MS/MS	By MS/MS	By MS/MS	29.8	27.7	27.7	30.1	24.9	27.2	9091900	1856000
Q2YPZ2	Q2YPZ2	3	3	3	tr|Q2YPZ2|Q2YPZ2_BRUA2 Bacterial luciferase OS=Brucella abortus (strain 2308) OX=359391 GN=BAB1_1111 PE=4 SV=1	1	3	3	3	2	1	3	2	3	1	2	1	3	2	3	1	2	1	3	2	3	1	13.8	13.8	13.8	35.373	327	327	0.0022338	2.4328	By MS/MS	By MS/MS	By MS/MS	By MS/MS	By MS/MS	By matching	10.4	7	13.8	10.4	13.8	7	1622500	216670
Q2YPZ4	Q2YPZ4	27	27	27	tr|Q2YPZ4|Q2YPZ4_BRUA2 Acyl-CoA dehydrogenase:Acyl-CoA dehydrogenase, C-terminal:Acyl-CoA dehydrogenase, central domain:Acyl-CoA dehydrogenase, N-te OS=Brucella abortus (strain 2308) OX=359391 GN=BAB1_1109 PE=1 SV=1	1	27	27	27	23	25	23	20	20	24	23	25	23	20	20	24	23	25	23	20	20	24	51.3	51.3	51.3	43.232	394	394	0	323.31	By MS/MS	By MS/MS	By MS/MS	By MS/MS	By MS/MS	By MS/MS	51	51.3	51	46.7	47.2	51	259940000	54409000
Q2YPZ7	Q2YPZ7	3	3	3	tr|Q2YPZ7|Q2YPZ7_BRUA2 Site-specific recombinase:Resolvase, N-terminal OS=Brucella abortus (strain 2308) OX=359391 GN=BAB1_0292 PE=4 SV=1	1	3	3	3	3	3	3	2	3	3	3	3	3	2	3	3	3	3	3	2	3	3	15.1	15.1	15.1	22.207	205	205	0	6.3349	By MS/MS	By MS/MS	By MS/MS	By MS/MS	By MS/MS	By MS/MS	15.1	15.1	15.1	11.2	15.1	15.1	2071200	542060
Q2YQ01	Q2YQ01	6	6	6	tr|Q2YQ01|Q2YQ01_BRUA2 Patatin OS=Brucella abortus (strain 2308) OX=359391 GN=BAB1_1099 PE=4 SV=1	1	6	6	6	5	5	6	5	5	4	5	5	6	5	5	4	5	5	6	5	5	4	28.9	28.9	28.9	34.385	315	315	0	26.063	By MS/MS	By MS/MS	By MS/MS	By MS/MS	By MS/MS	By MS/MS	25.1	24.4	28.9	25.1	25.1	21	3291500	810150
Q2YQ02	Q2YQ02	2	2	2	sp|Q2YQ02|HIS3_BRUA2 Phosphoribosyl-AMP cyclohydrolase OS=Brucella abortus (strain 2308) OX=359391 GN=hisI PE=3 SV=1	1	2	2	2	2	2	2	2	1	2	2	2	2	2	1	2	2	2	2	2	1	2	26.9	26.9	26.9	13.175	119	119	0.0022288	2.4151	By MS/MS	By matching	By MS/MS	By MS/MS	By MS/MS	By matching	26.9	26.9	26.9	26.9	14.3	26.9	2579200	409430
Q2YQ03	Q2YQ03	4	4	4	sp|Q2YQ03|GCH1_BRUA2 GTP cyclohydrolase 1 OS=Brucella abortus (strain 2308) OX=359391 GN=folE PE=3 SV=1	1	4	4	4	4	4	3	4	4	4	4	4	3	4	4	4	4	4	3	4	4	4	23	23	23	23.776	213	213	0	44.166	By MS/MS	By MS/MS	By MS/MS	By MS/MS	By MS/MS	By MS/MS	23	23	23	23	23	23	4488800	955600
Q2YQ04	Q2YQ04	3	3	3	tr|Q2YQ04|Q2YQ04_BRUA2 Nitrogen-fixing NifU-like, N-terminal OS=Brucella abortus (strain 2308) OX=359391 GN=BAB1_1096 PE=1 SV=1	1	3	3	3	3	2	2	3	3	2	3	2	2	3	3	2	3	2	2	3	3	2	26.7	26.7	26.7	16.089	146	146	0	5.6163	By MS/MS	By matching	By matching	By MS/MS	By MS/MS	By MS/MS	26.7	19.2	19.2	26.7	26.7	19.2	3652600	537790
Q2YQ07	Q2YQ07	28	28	28	sp|Q2YQ07|SYT_BRUA2 Threonine--tRNA ligase OS=Brucella abortus (strain 2308) OX=359391 GN=thrS PE=3 SV=1	1	28	28	28	25	26	26	25	26	25	25	26	26	25	26	25	25	26	26	25	26	25	48.5	48.5	48.5	74.602	658	658	0	233.94	By MS/MS	By MS/MS	By MS/MS	By MS/MS	By MS/MS	By MS/MS	46.4	45.3	45.9	44.2	46.8	47.6	115540000	19579000
Q2YQ09	Q2YQ09	3	3	3	tr|Q2YQ09|Q2YQ09_BRUA2 Nitroreductase family OS=Brucella abortus (strain 2308) OX=359391 GN=BAB1_1091 PE=4 SV=1	1	3	3	3	3	2	3	3	3	3	3	2	3	3	3	3	3	2	3	3	3	3	19.1	19.1	19.1	21.57	194	194	0	15.79	By MS/MS	By MS/MS	By MS/MS	By MS/MS	By MS/MS	By MS/MS	19.1	13.9	19.1	19.1	19.1	19.1	10604000	2442200
Q2YQ10	Q2YQ10	5	5	5	tr|Q2YQ10|Q2YQ10_BRUA2 Nitrilotriacetate monooxygenase component B OS=Brucella abortus (strain 2308) OX=359391 GN=BAB1_1090 PE=4 SV=1	1	5	5	5	4	4	3	5	3	4	4	4	3	5	3	4	4	4	3	5	3	4	32.5	32.5	32.5	22.418	203	203	0	12.076	By MS/MS	By MS/MS	By MS/MS	By MS/MS	By MS/MS	By MS/MS	21.7	21.7	15.8	32.5	15.8	21.7	4150900	732610
Q2YQ11	Q2YQ11	11	11	11	tr|Q2YQ11|Q2YQ11_BRUA2 ATP/GTP-binding site motif A (P-loop):MazG family protein OS=Brucella abortus (strain 2308) OX=359391 GN=BAB1_1089 PE=4 SV=1	1	11	11	11	9	10	9	10	9	8	9	10	9	10	9	8	9	10	9	10	9	8	45.6	45.6	45.6	31.026	274	274	0	79.655	By MS/MS	By MS/MS	By MS/MS	By MS/MS	By MS/MS	By MS/MS	42.3	42.3	36.5	45.6	40.5	36.9	10286000	2401800
Q2YQ12	Q2YQ12	10	10	10	tr|Q2YQ12|Q2YQ12_BRUA2 NAD binding site:NAD-dependent epimerase/dehydratase:UDP-glucose 4-epimerase OS=Brucella abortus (strain 2308) OX=359391 GN=galE-1 PE=4 SV=1	1	10	10	10	10	8	9	8	9	8	10	8	9	8	9	8	10	8	9	8	9	8	41.2	41.2	41.2	37.174	335	335	0	62.026	By MS/MS	By MS/MS	By MS/MS	By MS/MS	By MS/MS	By MS/MS	41.2	33.1	36.4	33.1	36.4	34	8594000	1785000
Q2YQ15	Q2YQ15	1	1	1	tr|Q2YQ15|Q2YQ15_BRUA2 SAM (And some other nucleotide) binding motif:TPR repeat OS=Brucella abortus (strain 2308) OX=359391 GN=BAB1_1085 PE=4 SV=1	1	1	1	1	1	1	0	1	1	1	1	1	0	1	1	1	1	1	0	1	1	1	5.4	5.4	5.4	30.293	276	276	0	4.4775	By matching	By matching		By MS/MS	By matching	By matching	5.4	5.4	0	5.4	5.4	5.4	312080	29890
Q2YQ16	Q2YQ16	19	19	19	tr|Q2YQ16|Q2YQ16_BRUA2 Acetyl-CoA hydrolase/transferase OS=Brucella abortus (strain 2308) OX=359391 GN=BAB1_1077 PE=4 SV=1	1	19	19	19	18	18	18	17	16	19	18	18	18	17	16	19	18	18	18	17	16	19	49	49	49	54.058	496	496	0	242.31	By MS/MS	By MS/MS	By MS/MS	By MS/MS	By MS/MS	By MS/MS	46	46	45.4	43.5	43.5	49	118010000	23472000
Q2YQ17	Q2YQ17	4	4	4	tr|Q2YQ17|Q2YQ17_BRUA2 GCN5-related N-acetyltransferase OS=Brucella abortus (strain 2308) OX=359391 GN=BAB1_1076 PE=4 SV=1	1	4	4	4	4	4	4	4	4	4	4	4	4	4	4	4	4	4	4	4	4	4	32.4	32.4	32.4	19.671	173	173	0	12.182	By MS/MS	By MS/MS	By MS/MS	By MS/MS	By MS/MS	By MS/MS	32.4	32.4	32.4	32.4	32.4	32.4	14900000	1936500
Q2YQ18	Q2YQ18	15	15	15	tr|Q2YQ18|Q2YQ18_BRUA2 Thiosulfate sulfurtransferase:Rhodanese-like OS=Brucella abortus (strain 2308) OX=359391 GN=BAB1_1075 PE=4 SV=1	1	15	15	15	13	13	13	13	14	11	13	13	13	13	14	11	13	13	13	13	14	11	49.3	49.3	49.3	31.104	284	284	0	57.219	By MS/MS	By MS/MS	By MS/MS	By MS/MS	By MS/MS	By MS/MS	46.8	46.1	46.8	48.6	48.9	43.7	179310000	34372000
Q2YQ19	Q2YQ19	6	6	6	tr|Q2YQ19|Q2YQ19_BRUA2 Alanyl-transfer RNA synthetase OS=Brucella abortus (strain 2308) OX=359391 GN=BAB1_1074 PE=4 SV=1	1	6	6	6	5	4	5	5	6	5	5	4	5	5	6	5	5	4	5	5	6	5	33.6	33.6	33.6	27.127	247	247	0	77.638	By MS/MS	By MS/MS	By MS/MS	By MS/MS	By MS/MS	By MS/MS	27.9	20.2	27.9	27.9	33.6	27.9	17433000	2776700
Q2YQ20	Q2YQ20	14	14	14	tr|Q2YQ20|Q2YQ20_BRUA2 Cysteine synthase/cystathionine beta-synthase P-phosphate attachment site:Pyridoxal-5-phosphate-dependent enzyme, beta family OS=Brucella abortus (strain 2308) OX=359391 GN=BAB1_1073 PE=4 SV=1	1	14	14	14	14	12	12	12	13	13	14	12	12	12	13	13	14	12	12	12	13	13	49.4	49.4	49.4	36.7	342	342	0	269.68	By MS/MS	By MS/MS	By MS/MS	By MS/MS	By MS/MS	By MS/MS	49.4	45.9	46.5	41.2	46.5	49.4	145280000	24498000
Q2YQ23	Q2YQ23	11	11	11	sp|Q2YQ23|NQOR_BRUA2 NAD(P)H dehydrogenase (quinone) OS=Brucella abortus (strain 2308) OX=359391 GN=BAB1_1070 PE=1 SV=1	1	11	11	11	11	11	10	11	11	11	11	11	10	11	11	11	11	11	10	11	11	11	45.2	45.2	45.2	21.442	199	199	0	62.168	By MS/MS	By MS/MS	By MS/MS	By MS/MS	By MS/MS	By MS/MS	45.2	45.2	41.2	45.2	45.2	45.2	172250000	29583000
Q2YQ24	Q2YQ24	9	9	9	tr|Q2YQ24|Q2YQ24_BRUA2 Molybdenum cofactor biosynthesis protein OS=Brucella abortus (strain 2308) OX=359391 GN=BAB1_1069 PE=4 SV=1	1	9	9	9	9	9	9	8	9	8	9	9	9	8	9	8	9	9	9	8	9	8	34.1	34.1	34.1	27.092	252	252	0	62.714	By MS/MS	By MS/MS	By MS/MS	By MS/MS	By MS/MS	By MS/MS	34.1	34.1	34.1	31	34.1	34.1	23498000	4261100
Q2YQ25	Q2YQ25	9	9	9	tr|Q2YQ25|Q2YQ25_BRUA2 Universal stress protein (Usp) OS=Brucella abortus (strain 2308) OX=359391 GN=BAB1_1068 PE=4 SV=1	1	9	9	9	9	7	8	9	9	9	9	7	8	9	9	9	9	7	8	9	9	9	38.4	38.4	38.4	30.699	281	281	0	60.752	By MS/MS	By MS/MS	By MS/MS	By MS/MS	By MS/MS	By MS/MS	38.4	30.2	30.6	38.4	38.4	38.4	37927000	6415000
Q2YQ30	Q2YQ30	39	39	39	tr|Q2YQ30|Q2YQ30_BRUA2 Vitamin B12-dependent ribonucleotide reductase OS=Brucella abortus (strain 2308) OX=359391 GN=BAB1_1063 PE=3 SV=1	1	39	39	39	35	36	36	36	36	33	35	36	36	36	36	33	35	36	36	36	36	33	37.9	37.9	37.9	138.17	1260	1260	0	297.4	By MS/MS	By MS/MS	By MS/MS	By MS/MS	By MS/MS	By MS/MS	35.6	35.6	36	36.2	36.7	32.9	163020000	34303000
Q2YQ33	Q2YQ33	2	2	2	tr|Q2YQ33|Q2YQ33_BRUA2 NAD binding site:Adrenodoxin reductase:Pyridine nucleotide-disulphide oxidoreductase, class I:FAD-dependent pyridine nucleoti OS=Brucella abortus (strain 2308) OX=359391 GN=BAB1_1060 PE=4 SV=1	1	2	2	2	1	1	0	1	0	0	1	1	0	1	0	0	1	1	0	1	0	0	8.2	8.2	8.2	43.506	402	402	0	3.1847	By MS/MS	By MS/MS		By matching			3.5	4.7	0	3.5	0	0	247560	63816
Q2YQ34	Q2YQ34	13	13	13	tr|Q2YQ34|Q2YQ34_BRUA2 Proline-rich region:Proline-rich extensin OS=Brucella abortus (strain 2308) OX=359391 GN=BAB1_1058 PE=4 SV=1	1	13	13	13	10	9	11	11	9	10	10	9	11	11	9	10	10	9	11	11	9	10	42.6	42.6	42.6	44.923	418	418	0	83.976	By MS/MS	By MS/MS	By MS/MS	By MS/MS	By MS/MS	By MS/MS	34.9	30.4	37.1	37.6	30.4	33.7	17147000	2749300
Q2YQ36	Q2YQ36	3	3	3	tr|Q2YQ36|Q2YQ36_BRUA2 RNA polymerase-binding transcription factor DksA OS=Brucella abortus (strain 2308) OX=359391 GN=dksA PE=3 SV=1	1	3	3	3	3	2	2	3	2	2	3	2	2	3	2	2	3	2	2	3	2	2	37	37	37	16.165	138	138	0	124.87	By MS/MS	By MS/MS	By MS/MS	By MS/MS	By MS/MS	By MS/MS	37	28.3	28.3	37	28.3	28.3	8428000	1392700
Q2YQ37	Q2YQ37	2	2	2	tr|Q2YQ37|Q2YQ37_BRUA2 Uncharacterized protein OS=Brucella abortus (strain 2308) OX=359391 GN=BAB1_1055 PE=4 SV=1	1	2	2	2	1	1	1	2	2	2	1	1	1	2	2	2	1	1	1	2	2	2	10.8	10.8	10.8	18.141	166	166	0	26.684	By matching	By MS/MS	By matching	By MS/MS	By MS/MS	By MS/MS	6	6	6	10.8	10.8	10.8	812660	69182
Q2YQ38	Q2YQ38	3	3	3	tr|Q2YQ38|Q2YQ38_BRUA2 ATP/GTP-binding site motif A (P-loop):YcjX-like protein OS=Brucella abortus (strain 2308) OX=359391 GN=BAB1_1054 PE=4 SV=1	1	3	3	3	3	3	2	3	3	2	3	3	2	3	3	2	3	3	2	3	3	2	5.8	5.8	5.8	53.657	486	486	0	3.3156	By MS/MS	By matching	By matching	By MS/MS	By MS/MS	By MS/MS	5.8	5.8	3.7	5.8	5.8	3.7	1687300	278900
Q2YQ42	Q2YQ42	1	1	1	tr|Q2YQ42|Q2YQ42_BRUA2 7,8-dihydroneopterin aldolase OS=Brucella abortus (strain 2308) OX=359391 GN=BAB1_1050 PE=3 SV=1	1	1	1	1	1	1	1	1	1	1	1	1	1	1	1	1	1	1	1	1	1	1	10.1	10.1	10.1	13.401	119	119	0	19.275	By MS/MS	By MS/MS	By matching	By matching	By matching	By matching	10.1	10.1	10.1	10.1	10.1	10.1	591620	113650
Q2YQ43	Q2YQ43	8	8	8	tr|Q2YQ43|Q2YQ43_BRUA2 Dihydropteroate synthase OS=Brucella abortus (strain 2308) OX=359391 GN=BAB1_1049 PE=3 SV=1	1	8	8	8	7	6	7	6	7	6	7	6	7	6	7	6	7	6	7	6	7	6	40.1	40.1	40.1	30.255	279	279	0	24.479	By MS/MS	By MS/MS	By MS/MS	By MS/MS	By MS/MS	By MS/MS	33	28.7	34.1	29.4	35.1	28	4464800	1014700
Q2YQ45	Q2YQ45	3	3	3	tr|Q2YQ45|Q2YQ45_BRUA2 Cytochrome c heme-binding site:Ferredoxin:Adrenodoxin OS=Brucella abortus (strain 2308) OX=359391 GN=BAB1_1045 PE=4 SV=1	1	3	3	3	3	3	3	3	3	3	3	3	3	3	3	3	3	3	3	3	3	3	40.2	40.2	40.2	11.443	107	107	0	42.562	By MS/MS	By MS/MS	By MS/MS	By MS/MS	By MS/MS	By MS/MS	40.2	40.2	40.2	40.2	40.2	40.2	6925500	1320500
Q2YQ47	Q2YQ47	42	42	42	tr|Q2YQ47|Q2YQ47_BRUA2 Uncharacterized protein OS=Brucella abortus (strain 2308) OX=359391 GN=BAB1_1043 PE=4 SV=1	1	42	42	42	38	37	38	33	34	30	38	37	38	33	34	30	38	37	38	33	34	30	36.6	36.6	36.6	166.35	1553	1553	0	211.27	By MS/MS	By MS/MS	By MS/MS	By MS/MS	By MS/MS	By MS/MS	34.7	31.9	33.7	29	29.8	27.4	39126000	9985100
Q2YQ49	Q2YQ49	4	4	4	tr|Q2YQ49|Q2YQ49_BRUA2 Uncharacterized protein OS=Brucella abortus (strain 2308) OX=359391 GN=BAB1_1041 PE=4 SV=1	1	4	4	4	4	4	3	4	2	2	4	4	3	4	2	2	4	4	3	4	2	2	20	20	20	21.633	200	200	0	3.1127	By MS/MS	By matching	By matching	By MS/MS	By MS/MS	By matching	20	20	18	20	14	14	1874800	479450
Q2YQ51	Q2YQ51	2	2	2	tr|Q2YQ51|Q2YQ51_BRUA2 ATP/GTP-binding site motif A (P-loop):ABC transporter:AAA ATPase OS=Brucella abortus (strain 2308) OX=359391 GN=BAB1_1039 PE=4 SV=1	1	2	2	2	2	1	2	1	1	1	2	1	2	1	1	1	2	1	2	1	1	1	9.1	9.1	9.1	31.416	285	285	0	2.8318	By MS/MS	By matching	By MS/MS	By MS/MS	By MS/MS	By MS/MS	9.1	4.2	9.1	4.2	4.2	4.2	492370	116210
Q2YQ53	Q2YQ53	10	10	10	tr|Q2YQ53|Q2YQ53_BRUA2 Mandelate racemase/muconate lactonizing enzyme OS=Brucella abortus (strain 2308) OX=359391 GN=BAB1_1037 PE=3 SV=1	1	10	10	10	9	7	10	9	8	7	9	7	10	9	8	7	9	7	10	9	8	7	47.5	47.5	47.5	34.697	326	326	0	41.691	By MS/MS	By MS/MS	By MS/MS	By MS/MS	By MS/MS	By MS/MS	40.2	35	47.5	40.2	35.3	31.9	18992000	4098400
Q2YQ54	Q2YQ54	33	33	33	tr|Q2YQ54|Q2YQ54_BRUA2 Malic oxidoreductase:Phosphate acetyl/butaryl transferase OS=Brucella abortus (strain 2308) OX=359391 GN=BAB1_1036 PE=4 SV=1	1	33	33	33	31	28	31	31	28	28	31	28	31	31	28	28	31	28	31	31	28	28	49.2	49.2	49.2	83.786	774	774	0	185.65	By MS/MS	By MS/MS	By MS/MS	By MS/MS	By MS/MS	By MS/MS	47.7	43.3	47.7	47.5	45	43.3	105480000	21997000
Q2YQ56	Q2YQ56	10	10	10	sp|Q2YQ56|SYE1_BRUA2 Glutamate--tRNA ligase 1 OS=Brucella abortus (strain 2308) OX=359391 GN=gltX1 PE=3 SV=1	1	10	10	10	10	9	10	9	9	9	10	9	10	9	9	9	10	9	10	9	9	9	25.6	25.6	25.6	50.827	457	457	0	46.81	By MS/MS	By MS/MS	By MS/MS	By MS/MS	By MS/MS	By MS/MS	25.6	23.2	25.6	23.4	23.2	23.2	19685000	4621600
Q2YQ57	Q2YQ57	11	11	11	tr|Q2YQ57|Q2YQ57_BRUA2 Glutamine-dependent NAD(+) synthetase OS=Brucella abortus (strain 2308) OX=359391 GN=nadE PE=3 SV=1	1	11	11	11	11	10	10	11	11	10	11	10	10	11	11	10	11	10	10	11	11	10	30.4	30.4	30.4	59.934	550	550	0	104.25	By MS/MS	By MS/MS	By MS/MS	By MS/MS	By MS/MS	By MS/MS	30.4	28.4	28.4	30.4	30.4	28.7	22814000	4522400
Q2YQ59	Q2YQ59	12	12	12	tr|Q2YQ59|Q2YQ59_BRUA2 Phospho-2-dehydro-3-deoxyheptonate aldolase OS=Brucella abortus (strain 2308) OX=359391 GN=BAB1_1031 PE=3 SV=1	1	12	12	12	9	7	7	9	11	8	9	7	7	9	11	8	9	7	7	9	11	8	33.6	33.6	33.6	51.095	459	459	0	20.047	By MS/MS	By MS/MS	By MS/MS	By MS/MS	By MS/MS	By MS/MS	26.6	18.1	20.3	26.8	33.6	24	10247000	1491800
Q2YQ60	Q2YQ60	15	15	15	tr|Q2YQ60|Q2YQ60_BRUA2 Pyridine nucleotide-disulphide oxidoreductase, class-II:Mercuric reductase:ATP-dependent DNA ligase:Pyridine nucleotide-disul OS=Brucella abortus (strain 2308) OX=359391 GN=BAB1_1030 PE=3 SV=1	1	15	15	15	13	13	14	13	14	14	13	13	14	13	14	14	13	13	14	13	14	14	33.6	33.6	33.6	50.711	464	464	0	104.22	By MS/MS	By MS/MS	By MS/MS	By MS/MS	By MS/MS	By MS/MS	30.8	29.1	31	30.8	33.6	31	48187000	9200900
Q2YQ61	Q2YQ61	13	13	13	tr|Q2YQ61|Q2YQ61_BRUA2 Uncharacterized protein OS=Brucella abortus (strain 2308) OX=359391 GN=BAB1_1029 PE=4 SV=1	1	13	13	13	13	12	12	13	12	11	13	12	12	13	12	11	13	12	12	13	12	11	64	64	64	18.895	178	178	0	113.23	By MS/MS	By MS/MS	By MS/MS	By MS/MS	By MS/MS	By MS/MS	64	59.6	59.6	64	64	59.6	159940000	35670000
Q2YQ63	Q2YQ63	4	4	4	tr|Q2YQ63|Q2YQ63_BRUA2 Phosphoglycolate phosphatase OS=Brucella abortus (strain 2308) OX=359391 GN=cbbZ PE=3 SV=1	1	4	4	4	3	3	3	4	3	4	3	3	3	4	3	4	3	3	3	4	3	4	23.1	23.1	23.1	25.513	234	234	0	11.332	By MS/MS	By MS/MS	By MS/MS	By MS/MS	By MS/MS	By MS/MS	19.7	19.7	19.7	23.1	19.7	23.1	6291800	599520
Q2YQ65	Q2YQ65	10	10	10	tr|Q2YQ65|Q2YQ65_BRUA2 Bifunctional NAD(P)H-hydrate repair enzyme OS=Brucella abortus (strain 2308) OX=359391 GN=nnrD PE=3 SV=1	1	10	10	10	7	9	9	9	10	10	7	9	9	9	10	10	7	9	9	9	10	10	31.9	31.9	31.9	52.047	501	501	0	72.184	By MS/MS	By MS/MS	By MS/MS	By MS/MS	By MS/MS	By MS/MS	24.8	27.1	27.1	28.5	31.9	31.9	9092000	1254200
Q2YQ66	Q2YQ66	5	5	5	tr|Q2YQ66|Q2YQ66_BRUA2 Nitrogen regulatory protein P-II:P-II protein urydylation site OS=Brucella abortus (strain 2308) OX=359391 GN=glnB PE=3 SV=1	1	5	5	5	5	5	5	5	5	5	5	5	5	5	5	5	5	5	5	5	5	5	43.8	43.8	43.8	12.282	112	112	0	17.858	By MS/MS	By MS/MS	By MS/MS	By MS/MS	By MS/MS	By MS/MS	43.8	43.8	43.8	43.8	43.8	43.8	9966900	1238900
Q2YQ67	Q2YQ67	14	14	14	tr|Q2YQ67|Q2YQ67_BRUA2 Glutamine synthetase OS=Brucella abortus (strain 2308) OX=359391 GN=glnA PE=3 SV=1	1	14	14	14	14	14	14	14	14	14	14	14	14	14	14	14	14	14	14	14	14	14	43.1	43.1	43.1	52.159	469	469	0	143.76	By MS/MS	By MS/MS	By MS/MS	By MS/MS	By MS/MS	By MS/MS	43.1	43.1	43.1	43.1	43.1	43.1	146610000	30887000
Q2YQ68	Q2YQ68	4	4	4	tr|Q2YQ68|Q2YQ68_BRUA2 Beta tubulin OS=Brucella abortus (strain 2308) OX=359391 GN=BAB1_1022 PE=4 SV=1	1	4	4	4	4	4	4	4	4	4	4	4	4	4	4	4	4	4	4	4	4	4	21.2	21.2	21.2	28.696	260	260	0	8.6845	By MS/MS	By MS/MS	By MS/MS	By MS/MS	By MS/MS	By MS/MS	21.2	21.2	21.2	21.2	21.2	21.2	4198200	784240
Q2YQ71	Q2YQ71	5	5	5	tr|Q2YQ71|Q2YQ71_BRUA2 Pseudouridine synthase OS=Brucella abortus (strain 2308) OX=359391 GN=BAB1_1019 PE=3 SV=1	1	5	5	5	4	3	3	5	2	3	4	3	3	5	2	3	4	3	3	5	2	3	23.9	23.9	23.9	36.482	326	326	0	10.022	By MS/MS	By MS/MS	By MS/MS	By MS/MS	By MS/MS	By MS/MS	20.9	16.3	16.3	23.9	10.7	15.6	1788400	413470
Q2YQ74	Q2YQ74	4	4	4	tr|Q2YQ74|Q2YQ74_BRUA2 Beta-lactamase-like OS=Brucella abortus (strain 2308) OX=359391 GN=BAB1_1016 PE=1 SV=1	1	4	4	4	4	4	4	4	4	4	4	4	4	4	4	4	4	4	4	4	4	4	23.9	23.9	23.9	30.542	272	272	0	25.053	By MS/MS	By MS/MS	By MS/MS	By MS/MS	By MS/MS	By MS/MS	23.9	23.9	23.9	23.9	23.9	23.9	6611700	1285700
Q2YQ75	Q2YQ75	5	5	5	tr|Q2YQ75|Q2YQ75_BRUA2 TatD-related deoxyribonuclease OS=Brucella abortus (strain 2308) OX=359391 GN=BAB1_1015 PE=4 SV=1	1	5	5	5	5	4	4	5	4	4	5	4	4	5	4	4	5	4	4	5	4	4	20.5	20.5	20.5	29.061	263	263	0	19.987	By MS/MS	By MS/MS	By MS/MS	By MS/MS	By MS/MS	By MS/MS	20.5	14.8	20.2	20.5	20.2	20.2	9557300	2009400
Q2YQ76	Q2YQ76	24	24	24	tr|Q2YQ76|Q2YQ76_BRUA2 Methionine--tRNA ligase OS=Brucella abortus (strain 2308) OX=359391 GN=metG PE=1 SV=1	1	24	24	24	23	20	22	23	21	23	23	20	22	23	21	23	23	20	22	23	21	23	63.3	63.3	63.3	57.983	515	515	0	319.84	By MS/MS	By MS/MS	By MS/MS	By MS/MS	By MS/MS	By MS/MS	61	55	60.2	58.8	55.7	63.3	78491000	13120000
Q2YQ78	Q2YQ78	5	5	5	tr|Q2YQ78|Q2YQ78_BRUA2 Replication factor C conserved domain OS=Brucella abortus (strain 2308) OX=359391 GN=BAB1_1012 PE=4 SV=1	1	5	5	5	5	2	4	4	5	5	5	2	4	4	5	5	5	2	4	4	5	5	16.1	16.1	16.1	39.696	360	360	0	27.279	By MS/MS	By MS/MS	By matching	By MS/MS	By MS/MS	By MS/MS	16.1	6.1	11.9	12.8	16.1	16.1	4024100	904680
Q2YQ82	Q2YQ82	2	2	2	tr|Q2YQ82|Q2YQ82_BRUA2 Arsenate reductase OS=Brucella abortus (strain 2308) OX=359391 GN=BAB1_1008 PE=1 SV=1	1	2	2	2	2	2	2	2	2	2	2	2	2	2	2	2	2	2	2	2	2	2	18.3	18.3	18.3	12.861	115	115	0	9.5884	By MS/MS	By MS/MS	By MS/MS	By MS/MS	By MS/MS	By MS/MS	18.3	18.3	18.3	18.3	18.3	18.3	1239100	351480
Q2YQ89	Q2YQ89	6	6	6	tr|Q2YQ89|Q2YQ89_BRUA2 Glycosyltransferase OS=Brucella abortus (strain 2308) OX=359391 GN=BAB1_0999 PE=4 SV=1	1	6	6	6	5	4	5	5	6	6	5	4	5	5	6	6	5	4	5	5	6	6	20	20	20	46.496	410	410	0	4.4628	By MS/MS	By matching	By matching	By MS/MS	By MS/MS	By MS/MS	18	14.4	18	16.3	20	20	4091900	874680
Q2YQ92	Q2YQ92	2	2	2	tr|Q2YQ92|Q2YQ92_BRUA2 Uncharacterized protein OS=Brucella abortus (strain 2308) OX=359391 GN=BAB1_0993 PE=4 SV=1	1	2	2	2	2	2	2	2	2	2	2	2	2	2	2	2	2	2	2	2	2	2	29.8	29.8	29.8	11.638	104	104	0	42.022	By MS/MS	By MS/MS	By MS/MS	By MS/MS	By MS/MS	By MS/MS	29.8	29.8	29.8	29.8	29.8	29.8	1231700	239640
Q2YQ94	Q2YQ94	1	1	1	tr|Q2YQ94|Q2YQ94_BRUA2 Uncharacterized protein OS=Brucella abortus (strain 2308) OX=359391 GN=BAB1_0991 PE=4 SV=1	1	1	1	1	1	1	1	1	1	1	1	1	1	1	1	1	1	1	1	1	1	1	21.4	21.4	21.4	6.337	56	56	0.0015026	2.5813	By MS/MS	By MS/MS	By MS/MS	By MS/MS	By MS/MS	By MS/MS	21.4	21.4	21.4	21.4	21.4	21.4	2941700	121560
Q2YQ96	Q2YQ96	6	6	6	tr|Q2YQ96|Q2YQ96_BRUA2 Short-chain dehydrogenase/reductase SDR:Glucose/ribitol dehydrogenase OS=Brucella abortus (strain 2308) OX=359391 GN=BAB1_1635 PE=4 SV=1	1	6	6	6	5	5	5	4	6	5	5	5	5	4	6	5	5	5	5	4	6	5	32.6	32.6	32.6	27.866	264	264	0	162.63	By MS/MS	By MS/MS	By MS/MS	By MS/MS	By MS/MS	By MS/MS	29.5	29.5	29.5	26.1	32.6	24.6	11909000	1911900
Q2YQ97	Q2YQ97	16	16	16	tr|Q2YQ97|Q2YQ97_BRUA2 Short-chain dehydrogenase/reductase SDR:Glucose/ribitol dehydrogenase OS=Brucella abortus (strain 2308) OX=359391 GN=BAB1_1634 PE=4 SV=1	1	16	16	16	14	14	13	13	14	14	14	14	13	13	14	14	14	14	13	13	14	14	76.9	76.9	76.9	26.227	255	255	0	131.66	By MS/MS	By MS/MS	By MS/MS	By MS/MS	By MS/MS	By MS/MS	68.2	68.2	62.7	62.7	68.2	68.2	65074000	13706000
Q2YQA0	Q2YQA0	8	8	8	tr|Q2YQA0|Q2YQA0_BRUA2 Isocitrate lyase and phosphorylmutase:Isocitrate lyase OS=Brucella abortus (strain 2308) OX=359391 GN=BAB1_1631 PE=1 SV=1	1	8	8	8	4	5	6	7	6	4	4	5	6	7	6	4	4	5	6	7	6	4	23.8	23.8	23.8	46.795	429	429	0	14.158	By MS/MS	By MS/MS	By MS/MS	By MS/MS	By MS/MS	By MS/MS	13.8	12.6	18.9	20.7	19.1	11.2	6574500	626660
Q2YQA1	Q2YQA1	22	22	22	tr|Q2YQA1|Q2YQA1_BRUA2 Putrescine-binding periplasmic protein OS=Brucella abortus (strain 2308) OX=359391 GN=BAB1_1628 PE=3 SV=1	1	22	22	22	21	20	21	21	20	20	21	20	21	21	20	20	21	20	21	21	20	20	61.6	61.6	61.6	40.946	367	367	0	322.7	By MS/MS	By MS/MS	By MS/MS	By MS/MS	By MS/MS	By MS/MS	61.6	58.9	58.9	61	57.8	58.3	180400000	33436000
Q2YQA2	Q2YQA2	2	2	2	tr|Q2YQA2|Q2YQA2_BRUA2 Spermidine/putrescine import ATP-binding protein PotA OS=Brucella abortus (strain 2308) OX=359391 GN=potA PE=3 SV=1	1	2	2	2	2	2	2	2	2	2	2	2	2	2	2	2	2	2	2	2	2	2	7.3	7.3	7.3	42.865	381	381	0	3.5579	By MS/MS	By MS/MS	By MS/MS	By MS/MS	By MS/MS	By matching	7.3	7.3	7.3	7.3	7.3	7.3	1072700	253300
Q2YQA4	Q2YQA4	14	14	14	sp|Q2YQA4|CTRA_BRUA2 Cell cycle response regulator CtrA OS=Brucella abortus (strain 2308) OX=359391 GN=ctrA PE=1 SV=1	1	14	14	14	12	12	13	14	14	11	12	12	13	14	14	11	12	12	13	14	14	11	56	56	56	26.066	232	232	0	323.31	By MS/MS	By MS/MS	By MS/MS	By MS/MS	By MS/MS	By MS/MS	56	56	56	56	56	52.6	36515000	6989400
Q2YQA5	Q2YQA5	6	6	6	sp|Q2YQA5|CHPT_BRUA2 Protein phosphotransferase ChpT OS=Brucella abortus (strain 2308) OX=359391 GN=chpT PE=1 SV=1	1	6	6	6	6	4	5	5	4	5	6	4	5	5	4	5	6	4	5	5	4	5	31.6	31.6	31.6	22.278	209	209	0	15.952	By MS/MS	By MS/MS	By MS/MS	By MS/MS	By MS/MS	By MS/MS	31.6	17.2	23	23	17.2	23	18970000	4580700
Q2YQA6	Q2YQA6	9	9	9	tr|Q2YQA6|Q2YQA6_BRUA2 Uncharacterized protein OS=Brucella abortus (strain 2308) OX=359391 GN=BAB1_1612 PE=1 SV=1	1	9	9	9	9	8	9	9	9	9	9	8	9	9	9	9	9	8	9	9	9	9	53	53	53	21.222	198	198	0	113.79	By MS/MS	By MS/MS	By MS/MS	By MS/MS	By MS/MS	By MS/MS	53	53	53	53	53	53	58565000	11576000
Q2YQA8	Q2YQA8	3	3	3	tr|Q2YQA8|Q2YQA8_BRUA2 Uncharacterized protein OS=Brucella abortus (strain 2308) OX=359391 GN=BAB1_1610 PE=4 SV=1	1	3	3	3	3	1	2	3	3	1	3	1	2	3	3	1	3	1	2	3	3	1	45.4	45.4	45.4	10.567	97	97	0	23.889	By MS/MS	By MS/MS	By MS/MS	By MS/MS	By MS/MS	By MS/MS	45.4	18.6	28.9	45.4	45.4	18.6	8061600	1228900
Q2YQA9	Q2YQA9	1	1	1	tr|Q2YQA9|Q2YQA9_BRUA2 Uncharacterized protein OS=Brucella abortus (strain 2308) OX=359391 GN=BAB1_1609 PE=4 SV=1	1	1	1	1	1	1	0	1	1	0	1	1	0	1	1	0	1	1	0	1	1	0	23.1	23.1	23.1	10.345	91	91	0.0051058	2.1136	By matching	By matching		By MS/MS	By matching		23.1	23.1	0	23.1	23.1	0	217430	36643
Q2YQB2	Q2YQB2	12	12	12	sp|Q2YQB2|MNMA_BRUA2 tRNA-specific 2-thiouridylase MnmA OS=Brucella abortus (strain 2308) OX=359391 GN=mnmA PE=3 SV=1	1	12	12	12	10	11	10	11	12	11	10	11	10	11	12	11	10	11	10	11	12	11	35.9	35.9	35.9	43.228	398	398	0	68.382	By MS/MS	By MS/MS	By MS/MS	By MS/MS	By MS/MS	By MS/MS	30.9	33.9	30.2	32.9	35.9	33.9	21984000	3195600
Q2YQB6	Q2YQB6	4	4	4	tr|Q2YQB6|Q2YQB6_BRUA2 ATP/GTP-binding site motif A (P-loop):ABC transporter:AAA ATPase OS=Brucella abortus (strain 2308) OX=359391 GN=BAB1_1650 PE=4 SV=1	1	4	4	4	4	4	3	4	3	4	4	4	3	4	3	4	4	4	3	4	3	4	12.8	12.8	12.8	52.866	486	486	0	21.653	By MS/MS	By MS/MS	By MS/MS	By MS/MS	By MS/MS	By MS/MS	12.8	12.8	9.1	12.8	10.9	12.8	1572900	290400
Q2YQB8	Q2YQB8	29	29	29	tr|Q2YQB8|Q2YQB8_BRUA2 Periplasmic binding protein/LacI transcriptional regulator OS=Brucella abortus (strain 2308) OX=359391 GN=BAB1_1648 PE=4 SV=1	1	29	29	29	29	29	29	27	28	25	29	29	29	27	28	25	29	29	29	27	28	25	64.4	64.4	64.4	35.276	329	329	0	323.31	By MS/MS	By MS/MS	By MS/MS	By MS/MS	By MS/MS	By MS/MS	64.4	64.4	64.4	59.3	59.3	55.6	660000000	169970000
Q2YQB9	Q2YQB9	9	9	9	tr|Q2YQB9|Q2YQB9_BRUA2 Short-chain dehydrogenase/reductase SDR:Glucose/ribitol dehydrogenase OS=Brucella abortus (strain 2308) OX=359391 GN=BAB1_1647 PE=4 SV=1	1	9	9	9	9	9	9	8	8	9	9	9	9	8	8	9	9	9	9	8	8	9	41.2	41.2	41.2	26.502	257	257	0	39.267	By MS/MS	By MS/MS	By MS/MS	By MS/MS	By MS/MS	By MS/MS	41.2	41.2	41.2	35.8	37.7	41.2	43500000	9063800
Q2YQC0	Q2YQC0	3	3	3	tr|Q2YQC0|Q2YQC0_BRUA2 Uncharacterized protein OS=Brucella abortus (strain 2308) OX=359391 GN=BAB1_1641 PE=4 SV=1	1	3	3	3	1	1	1	3	2	1	1	1	1	3	2	1	1	1	1	3	2	1	40.9	40.9	40.9	10.213	93	93	0	4.4485	By matching	By MS/MS	By MS/MS	By MS/MS	By MS/MS	By MS/MS	9.7	9.7	9.7	40.9	30.1	9.7	876960	7603
Q2YQC2	Q2YQC2	5	5	5	tr|Q2YQC2|Q2YQC2_BRUA2 OmpA-like transmembrane domain OS=Brucella abortus (strain 2308) OX=359391 GN=omp31-1 PE=4 SV=1	1	5	5	5	5	5	5	5	5	5	5	5	5	5	5	5	5	5	5	5	5	5	25.3	25.3	25.3	27.774	261	261	0	155.35	By MS/MS	By MS/MS	By MS/MS	By MS/MS	By MS/MS	By MS/MS	25.3	25.3	25.3	25.3	25.3	25.3	37102000	6492300
Q2YQC8	Q2YQC8	3	3	3	tr|Q2YQC8|Q2YQC8_BRUA2 Gram-negative bacterial RTX secretion protein D:Secretion protein HlyD OS=Brucella abortus (strain 2308) OX=359391 GN=BAB1_1371 PE=4 SV=1	1	3	3	3	1	3	1	3	3	2	1	3	1	3	3	2	1	3	1	3	3	2	11.8	11.8	11.8	37.571	355	355	0	7.8064	By MS/MS	By matching	By MS/MS	By MS/MS	By matching	By MS/MS	3.9	11.8	3.9	11.8	11.8	7.9	1363100	137130
Q2YQD3	Q2YQD3	9	9	9	tr|Q2YQD3|Q2YQD3_BRUA2 ATP-dependent DNA ligase OS=Brucella abortus (strain 2308) OX=359391 GN=BAB1_1384 PE=4 SV=1	1	9	9	9	8	9	9	9	9	9	8	9	9	9	9	9	8	9	9	9	9	9	52	52	52	28.061	252	252	0	66.954	By MS/MS	By MS/MS	By MS/MS	By MS/MS	By MS/MS	By MS/MS	46	52	52	52	52	52	44456000	7184000
Q2YQD6	Q2YQD6	8	8	8	sp|Q2YQD6|UREG2_BRUA2 Urease accessory protein UreG 2 OS=Brucella abortus (strain 2308) OX=359391 GN=ureG2 PE=3 SV=1	1	8	8	8	6	7	7	8	6	8	6	7	7	8	6	8	6	7	7	8	6	8	53.3	53.3	53.3	22.976	212	212	0	52.847	By MS/MS	By MS/MS	By MS/MS	By MS/MS	By MS/MS	By MS/MS	37.3	46.2	46.2	53.3	39.2	53.3	21706000	4003100
Q2YQD8	Q2YQD8	22	22	22	sp|Q2YQD8|URE12_BRUA2 Urease subunit alpha 2 OS=Brucella abortus (strain 2308) OX=359391 GN=ureC2 PE=3 SV=1	1	22	22	22	22	22	20	21	22	18	22	22	20	21	22	18	22	22	20	21	22	18	46.9	46.9	46.9	60.737	573	573	0	323.31	By MS/MS	By MS/MS	By MS/MS	By MS/MS	By MS/MS	By MS/MS	46.9	46.9	45.4	46.9	46.9	43.1	276310000	67115000
Q2YQD9	Q2YQD9	2	2	2	sp|Q2YQD9|URE22_BRUA2 Urease subunit beta 2 OS=Brucella abortus (strain 2308) OX=359391 GN=ureB2 PE=3 SV=1	1	2	2	2	2	2	2	2	2	1	2	2	2	2	2	1	2	2	2	2	2	1	22	22	22	17.763	159	159	0	3.5478	By matching	By matching	By MS/MS	By MS/MS	By matching	By matching	22	22	22	22	22	15.7	754700	140600
Q2YQE0	Q2YQE0	4	4	4	sp|Q2YQE0|URE32_BRUA2 Urease subunit gamma 2 OS=Brucella abortus (strain 2308) OX=359391 GN=ureA2 PE=1 SV=1	1	4	4	4	4	4	3	3	4	4	4	4	3	3	4	4	4	4	3	3	4	4	50	50	50	10.943	100	100	0	15.308	By MS/MS	By MS/MS	By MS/MS	By MS/MS	By MS/MS	By MS/MS	50	50	38	38	50	50	17083000	1797500
Q2YQE3	Q2YQE3	14	14	14	tr|Q2YQE3|Q2YQE3_BRUA2 Periplasmic binding protein/LacI transcriptional regulator OS=Brucella abortus (strain 2308) OX=359391 GN=BAB1_1362 PE=4 SV=1	1	14	14	14	13	13	14	13	12	12	13	13	14	13	12	12	13	13	14	13	12	12	51.5	51.5	51.5	31.753	309	309	0	107.4	By MS/MS	By MS/MS	By MS/MS	By MS/MS	By MS/MS	By MS/MS	48.5	51.5	51.5	51.5	46.3	51.5	66012000	16730000
Q2YQE7	Q2YQE7	3	3	3	tr|Q2YQE7|Q2YQE7_BRUA2 RbsD or FucU transport OS=Brucella abortus (strain 2308) OX=359391 GN=fucU PE=3 SV=1	1	3	3	3	3	2	1	3	3	2	3	2	1	3	3	2	3	2	1	3	3	2	17.9	17.9	17.9	15.223	140	140	0	2.7177	By MS/MS	By MS/MS	By MS/MS	By MS/MS	By MS/MS	By MS/MS	17.9	17.1	5.7	17.9	17.9	6.4	3676000	832840
Q2YQE8	Q2YQE8	5	5	5	tr|Q2YQE8|Q2YQE8_BRUA2 Calcium-binding EF-hand OS=Brucella abortus (strain 2308) OX=359391 GN=BAB1_1355 PE=4 SV=1	1	5	5	5	5	5	4	5	3	5	5	5	4	5	3	5	5	5	4	5	3	5	32.6	32.6	32.6	20.358	184	184	0	94.877	By MS/MS	By MS/MS	By MS/MS	By MS/MS	By MS/MS	By MS/MS	32.6	32.6	27.7	32.6	21.2	32.6	9526400	1239500
Q2YQF2	Q2YQF2	26	26	26	tr|Q2YQF2|Q2YQF2_BRUA2 Prokaryotic sulfate-/thiosulfate-binding protein:Bacterial extracellular solute-binding protein, family 1 OS=Brucella abortus (strain 2308) OX=359391 GN=BAB1_1351 PE=4 SV=1	1	26	26	26	24	24	25	24	25	26	24	24	25	24	25	26	24	24	25	24	25	26	74.3	74.3	74.3	37.188	334	334	0	272.55	By MS/MS	By MS/MS	By MS/MS	By MS/MS	By MS/MS	By MS/MS	72.2	74.3	69.5	71.6	71.6	74.3	450100000	74076000
Q2YQG1	Q2YQG1	3	3	3	tr|Q2YQG1|Q2YQG1_BRUA2 Bacterial transferase hexapeptide repeat OS=Brucella abortus (strain 2308) OX=359391 GN=BAB1_1279 PE=1 SV=1	1	3	3	3	3	3	2	3	3	3	3	3	2	3	3	3	3	3	2	3	3	3	26.3	26.3	26.3	18.592	175	175	0	39.877	By MS/MS	By MS/MS	By MS/MS	By MS/MS	By MS/MS	By MS/MS	26.3	26.3	18.3	26.3	26.3	26.3	9924900	1304000
Q2YQG2	Q2YQG2	7	7	7	tr|Q2YQG2|Q2YQG2_BRUA2 Uncharacterized protein OS=Brucella abortus (strain 2308) OX=359391 GN=BAB1_1283 PE=4 SV=1	1	7	7	7	6	6	7	7	7	6	6	6	7	7	7	6	6	6	7	7	7	6	47.2	47.2	47.2	17.936	159	159	0	63.159	By MS/MS	By MS/MS	By MS/MS	By MS/MS	By MS/MS	By MS/MS	38.4	38.4	47.2	47.2	47.2	47.2	6738400	1048500
Q2YQG4	Q2YQG4	5	5	5	tr|Q2YQG4|Q2YQG4_BRUA2 Alpha/beta hydrolase fold:Esterase/lipase/thioesterase, active site:Prolyl aminopeptidase S33:Alpha/beta hydrolase OS=Brucella abortus (strain 2308) OX=359391 GN=BAB1_1282 PE=4 SV=1	1	5	5	5	5	4	5	4	3	5	5	4	5	4	3	5	5	4	5	4	3	5	23	23	23	27.457	256	256	0	14.216	By MS/MS	By MS/MS	By MS/MS	By MS/MS	By MS/MS	By MS/MS	23	19.1	23	19.1	13.7	23	5549800	1231400
Q2YQG6	Q2YQG6	4	4	4	tr|Q2YQG6|Q2YQG6_BRUA2 Serine acetyltransferase OS=Brucella abortus (strain 2308) OX=359391 GN=BAB1_1281 PE=1 SV=1	1	4	4	4	3	3	2	2	4	3	3	3	2	2	4	3	3	3	2	2	4	3	21.1	21.1	21.1	28.951	266	266	0	8.6857	By MS/MS	By matching	By MS/MS	By MS/MS	By MS/MS	By MS/MS	15.4	17.7	8.6	8.6	21.1	15.4	1360700	292930
Q2YQG8	Q2YQG8	3	3	3	tr|Q2YQG8|Q2YQG8_BRUA2 Uncharacterized protein OS=Brucella abortus (strain 2308) OX=359391 GN=BAB1_1280 PE=4 SV=1	1	3	3	3	3	3	2	3	3	3	3	3	2	3	3	3	3	3	2	3	3	3	35.7	35.7	35.7	9.8472	84	84	0	16.389	By MS/MS	By MS/MS	By MS/MS	By MS/MS	By MS/MS	By MS/MS	35.7	35.7	13.1	35.7	35.7	35.7	19879000	2767500
Q2YQH0	Q2YQH0	7	7	7	tr|Q2YQH0|Q2YQH0_BRUA2 CBS domain OS=Brucella abortus (strain 2308) OX=359391 GN=BAB1_1274 PE=4 SV=1	1	7	7	7	6	6	6	6	5	7	6	6	6	6	5	7	6	6	6	6	5	7	55.2	55.2	55.2	15.747	143	143	0	44.907	By MS/MS	By MS/MS	By MS/MS	By MS/MS	By MS/MS	By MS/MS	49	53.8	53.8	49	47.6	55.2	52309000	17035000
Q2YQH3	Q2YQH3	3	3	3	tr|Q2YQH3|Q2YQH3_BRUA2 Peptidoglycan-associated protein OS=Brucella abortus (strain 2308) OX=359391 GN=pal PE=3 SV=1	1	3	3	3	2	3	2	2	3	3	2	3	2	2	3	3	2	3	2	2	3	3	17.3	17.3	17.3	18.232	168	168	0	4.6428	By MS/MS	By MS/MS	By MS/MS	By MS/MS	By MS/MS	By MS/MS	10.7	17.3	10.7	11.9	17.3	17.3	1296400	141510
Q2YQH5	Q2YQH5	15	15	15	tr|Q2YQH5|Q2YQH5_BRUA2 Cell division coordinator CpoB OS=Brucella abortus (strain 2308) OX=359391 GN=cpoB PE=3 SV=1	1	15	15	15	14	13	13	14	14	14	14	13	13	14	14	14	14	13	13	14	14	14	33.8	33.8	33.8	51.908	488	488	0	147.39	By MS/MS	By MS/MS	By MS/MS	By MS/MS	By MS/MS	By MS/MS	30.3	33.6	30.3	30.3	30.3	30.3	43273000	7411400
Q2YQH7	Q2YQH7	12	12	12	tr|Q2YQH7|Q2YQH7_BRUA2 ATP-dependent zinc metalloprotease FtsH OS=Brucella abortus (strain 2308) OX=359391 GN=ftsH PE=3 SV=1	1	12	12	12	9	10	10	10	9	10	9	10	10	10	9	10	9	10	10	10	9	10	26.7	26.7	26.7	70.199	644	644	0	142.74	By MS/MS	By MS/MS	By MS/MS	By MS/MS	By MS/MS	By MS/MS	20.7	22	22	23.4	21.4	23.3	12242000	2340800
Q2YQH8	Q2YQH8	14	14	14	sp|Q2YQH8|GLMM_BRUA2 Phosphoglucosamine mutase OS=Brucella abortus (strain 2308) OX=359391 GN=glmM PE=3 SV=1	1	14	14	14	11	10	10	11	10	10	11	10	10	11	10	10	11	10	10	11	10	10	29.5	29.5	29.5	48.54	451	451	0	49.636	By MS/MS	By MS/MS	By MS/MS	By MS/MS	By MS/MS	By MS/MS	23.1	24.6	23.3	25.5	23.7	23.7	24764000	4666600
Q2YQI1	Q2YQI1	24	24	24	tr|Q2YQI1|Q2YQI1_BRUA2 Sugar transporter superfamily:Phosphoserine aminotransferase, Methanosarcina type OS=Brucella abortus (strain 2308) OX=359391 GN=serC PE=4 SV=1	1	24	24	24	22	19	23	22	22	22	22	19	23	22	22	22	22	19	23	22	22	22	66	66	66	42.38	391	391	0	197.9	By MS/MS	By MS/MS	By MS/MS	By MS/MS	By MS/MS	By MS/MS	60.1	52.2	64.7	66	60.9	66	179580000	26842000
Q2YQI3	Q2YQI3	23	23	23	tr|Q2YQI3|Q2YQI3_BRUA2 D-3-phosphoglycerate dehydrogenase OS=Brucella abortus (strain 2308) OX=359391 GN=BAB1_1697 PE=3 SV=1	1	23	23	23	21	22	21	21	20	20	21	22	21	21	20	20	21	22	21	21	20	20	46.5	46.5	46.5	56.922	533	533	0	221.28	By MS/MS	By MS/MS	By MS/MS	By MS/MS	By MS/MS	By MS/MS	44.3	44.3	42.4	41.3	38.3	39	136030000	21489000
Q2YQI4	Q2YQI4	4	4	4	tr|Q2YQI4|Q2YQI4_BRUA2 GCN5-related N-acetyltransferase OS=Brucella abortus (strain 2308) OX=359391 GN=BAB1_1696 PE=4 SV=1	1	4	4	4	4	4	4	4	3	4	4	4	4	4	3	4	4	4	4	4	3	4	27.2	27.2	27.2	18.984	169	169	0	26.992	By MS/MS	By MS/MS	By MS/MS	By MS/MS	By MS/MS	By MS/MS	27.2	27.2	27.2	27.2	20.7	27.2	6192500	1068500
Q2YQI5	Q2YQI5	27	27	27	sp|Q2YQI5|PURA_BRUA2 Adenylosuccinate synthetase OS=Brucella abortus (strain 2308) OX=359391 GN=purA PE=3 SV=1	1	27	27	27	21	23	23	22	24	25	21	23	23	22	24	25	21	23	23	22	24	25	70.6	70.6	70.6	46.56	429	429	0	269.36	By MS/MS	By MS/MS	By MS/MS	By MS/MS	By MS/MS	By MS/MS	61.3	66	66	65.3	65.7	66	187110000	32528000
Q2YQI7	Q2YQI7	11	11	11	tr|Q2YQI7|Q2YQI7_BRUA2 Basic-leucine zipper (BZIP) transcription factor OS=Brucella abortus (strain 2308) OX=359391 GN=BAB1_1693 PE=4 SV=1	1	11	11	11	10	10	9	10	10	11	10	10	9	10	10	11	10	10	9	10	10	11	29.2	29.2	29.2	49.824	465	465	0	21.574	By MS/MS	By MS/MS	By MS/MS	By MS/MS	By MS/MS	By MS/MS	27.3	25.8	25.6	27.3	27.3	29.2	17847000	4387300
Q2YQJ4	Q2YQJ4	1	1	1	tr|Q2YQJ4|Q2YQJ4_BRUA2 Uncharacterized protein OS=Brucella abortus (strain 2308) OX=359391 GN=BAB1_1341 PE=4 SV=1	1	1	1	1	1	1	1	1	1	1	1	1	1	1	1	1	1	1	1	1	1	1	19.8	19.8	19.8	9.7591	96	96	0	44.765	By MS/MS	By MS/MS	By MS/MS	By MS/MS	By MS/MS	By MS/MS	19.8	19.8	19.8	19.8	19.8	19.8	1223400	138940
Q2YQJ9	Q2YQJ9	11	11	11	tr|Q2YQJ9|Q2YQJ9_BRUA2 3-hydroxyisobutyrate dehydrogenase OS=Brucella abortus (strain 2308) OX=359391 GN=BAB1_1334 PE=3 SV=1	1	11	11	11	9	10	11	9	9	9	9	10	11	9	9	9	9	10	11	9	9	9	36.1	36.1	36.1	30.424	296	296	0	192.45	By MS/MS	By MS/MS	By MS/MS	By MS/MS	By MS/MS	By MS/MS	36.1	30.4	36.1	30.4	30.4	30.4	54434000	11239000
Q2YQK0	Q2YQK0	11	11	11	tr|Q2YQK0|Q2YQK0_BRUA2 Acyl-CoA dehydrogenase:Acyl-CoA dehydrogenase, C-terminal:Acyl-CoA dehydrogenase, central domain:Acyl-CoA dehydrogenase, N-te OS=Brucella abortus (strain 2308) OX=359391 GN=BAB1_1333 PE=3 SV=1	1	11	11	11	9	10	9	8	8	9	9	10	9	8	8	9	9	10	9	8	8	9	29.4	29.4	29.4	42.219	385	385	0	19.503	By MS/MS	By MS/MS	By MS/MS	By MS/MS	By MS/MS	By MS/MS	23.1	27	24.7	20.8	21	23.6	13064000	3246500
Q2YQK4	Q2YQK4	2	2	2	tr|Q2YQK4|Q2YQK4_BRUA2 Bifunctional adenosylcobalamin biosynthesis protein OS=Brucella abortus (strain 2308) OX=359391 GN=cobU PE=3 SV=1	1	2	2	2	2	2	1	1	2	2	2	2	1	1	2	2	2	2	1	1	2	2	16.2	16.2	16.2	18.669	173	173	0	4.2911	By MS/MS	By MS/MS	By matching	By MS/MS	By MS/MS	By MS/MS	16.2	16.2	5.2	5.2	16.2	16.2	571060	85984
Q2YQK5	Q2YQK5	9	9	9	tr|Q2YQK5|Q2YQK5_BRUA2 Dynamin:ATP/GTP-binding site motif A (P-loop):Cobalamin synthesis protein/P47K OS=Brucella abortus (strain 2308) OX=359391 GN=BAB1_1327 PE=4 SV=1	1	9	9	9	8	8	8	8	8	7	8	8	8	8	8	7	8	8	8	8	8	7	27.8	27.8	27.8	37.861	349	349	0	29.09	By MS/MS	By MS/MS	By MS/MS	By MS/MS	By MS/MS	By MS/MS	27.8	24.6	27.8	27.8	27.8	24.6	42417000	6967700
Q2YQK6	Q2YQK6	2	2	2	tr|Q2YQK6|Q2YQK6_BRUA2 CobN/magnesium chelatase OS=Brucella abortus (strain 2308) OX=359391 GN=cobN PE=4 SV=1	1	2	2	2	1	0	0	0	1	2	1	0	0	0	1	2	1	0	0	0	1	2	2.9	2.9	2.9	136.77	1263	1263	0	4.2807	By matching				By MS/MS	By MS/MS	1	0	0	0	1	2.9	127000	28195
Q2YQK7	Q2YQK7	3	3	3	tr|Q2YQK7|Q2YQK7_BRUA2 Cob(I)yrinic acid a,c-diamide adenosyltransferase OS=Brucella abortus (strain 2308) OX=359391 GN=cobO PE=3 SV=1	1	3	3	3	3	3	3	3	3	3	3	3	3	3	3	3	3	3	3	3	3	3	15.3	15.3	15.3	22.801	202	202	0	5.1001	By MS/MS	By MS/MS	By MS/MS	By MS/MS	By MS/MS	By MS/MS	15.3	15.3	15.3	15.3	15.3	15.3	3471400	635290
Q2YQK8	Q2YQK8	2	2	2	tr|Q2YQK8|Q2YQK8_BRUA2 Uroporphyrin-III C/tetrapyrrole (Corrin/Porphyrin) methyltransferase:Precorrin-2 C20-methyltransferase OS=Brucella abortus (strain 2308) OX=359391 GN=cobI PE=4 SV=1	1	2	2	2	2	1	2	2	2	2	2	1	2	2	2	2	2	1	2	2	2	2	11.5	11.5	11.5	26.477	244	244	0	11.104	By matching	By matching	By MS/MS	By matching	By MS/MS	By MS/MS	11.5	4.5	11.5	11.5	11.5	11.5	1985000	470540
Q2YQL1	Q2YQL1	2	2	2	tr|Q2YQL1|Q2YQL1_BRUA2 Uncharacterized protein OS=Brucella abortus (strain 2308) OX=359391 GN=BAB1_1322 PE=4 SV=1	1	2	2	2	2	1	1	2	2	2	2	1	1	2	2	2	2	1	1	2	2	2	15.5	15.5	15.5	16.349	148	148	0	6.0281	By MS/MS	By matching	By matching	By MS/MS	By MS/MS	By MS/MS	15.5	9.5	9.5	15.5	15.5	15.5	1281700	277420
Q2YQL3	Q2YQL3	1	1	1	tr|Q2YQL3|Q2YQL3_BRUA2 Uroporphyrin-III C/tetrapyrrole (Corrin/Porphyrin) methyltransferase:Uroporphiryn-III C-methyltransferase:Pecorrin-4 C11-meth OS=Brucella abortus (strain 2308) OX=359391 GN=BAB1_1320 PE=4 SV=1	1	1	1	1	1	1	0	0	1	1	1	1	0	0	1	1	1	1	0	0	1	1	5.6	5.6	5.6	26.788	252	252	0	9.5225	By MS/MS	By MS/MS			By MS/MS	By MS/MS	5.6	5.6	0	0	5.6	5.6	225110	110450
Q2YQL5	Q2YQL5	3	3	3	sp|Q2YQL5|CBID_BRUA2 Cobalt-precorrin-5B C(1)-methyltransferase OS=Brucella abortus (strain 2308) OX=359391 GN=cbiD PE=3 SV=1	1	3	3	3	3	2	2	3	3	2	3	2	2	3	3	2	3	2	2	3	3	2	7.9	7.9	7.9	38.53	368	368	0	3.7789	By MS/MS	By matching	By matching	By MS/MS	By MS/MS	By matching	7.9	5.7	5.4	7.9	7.9	4.6	1149400	287180
Q2YQL7	Q2YQL7	13	13	13	tr|Q2YQL7|Q2YQL7_BRUA2 Hydrogenobyrinate a,c-diamide synthase OS=Brucella abortus (strain 2308) OX=359391 GN=cobB PE=3 SV=1	1	13	13	13	11	11	13	11	12	10	11	11	13	11	12	10	11	11	13	11	12	10	41.3	41.3	41.3	47.034	436	436	0	36.99	By MS/MS	By MS/MS	By MS/MS	By MS/MS	By MS/MS	By MS/MS	33.3	38.3	41.3	36.2	37.2	33.7	17054000	2955100
Q2YQL8	Q2YQL8	8	8	8	tr|Q2YQL8|Q2YQL8_BRUA2 Aminotransferase, class-I:Aminotransferase, class I and II OS=Brucella abortus (strain 2308) OX=359391 GN=cobC PE=4 SV=1	1	8	8	8	8	6	6	7	7	7	8	6	6	7	7	7	8	6	6	7	7	7	22.6	22.6	22.6	35.407	332	332	0	37.768	By MS/MS	By MS/MS	By MS/MS	By MS/MS	By MS/MS	By MS/MS	22.6	19	19	22.6	22.6	22.6	11295000	2462200
Q2YQM0	Q2YQM0	3	3	3	tr|Q2YQM0|Q2YQM0_BRUA2 Leu/Ile/Val-binding protein family OS=Brucella abortus (strain 2308) OX=359391 GN=BAB1_1313 PE=4 SV=1	1	3	3	3	2	1	2	3	2	2	2	1	2	3	2	2	2	1	2	3	2	2	8.5	8.5	8.5	38.612	363	363	0.0043956	2.1761	By MS/MS	By matching	By matching	By MS/MS	By MS/MS	By matching	8	5	8	8.5	8	8	1578300	452480
Q2YQM2	Q2YQM2	2	2	2	tr|Q2YQM2|Q2YQM2_BRUA2 Uncharacterized protein OS=Brucella abortus (strain 2308) OX=359391 GN=BAB1_1308 PE=4 SV=1	1	2	2	2	2	2	2	2	2	2	2	2	2	2	2	2	2	2	2	2	2	2	17.4	17.4	17.4	15.692	155	155	0	3.8863	By MS/MS	By MS/MS	By matching	By MS/MS	By MS/MS	By MS/MS	17.4	17.4	17.4	17.4	17.4	17.4	2817300	381870
Q2YQM3	Q2YQM3	3	3	3	tr|Q2YQM3|Q2YQM3_BRUA2 Uroporphyrin-III C/tetrapyrrole (Corrin/Porphyrin) methyltransferase:Cobalamin (Vitamin B12) biosynthesis CbiG protein:Precor OS=Brucella abortus (strain 2308) OX=359391 GN=BAB1_1307 PE=4 SV=1	1	3	3	3	1	1	1	2	1	2	1	1	1	2	1	2	1	1	1	2	1	2	5.2	5.2	5.2	62.447	581	581	0	3.1333	By matching	By MS/MS	By MS/MS	By MS/MS	By matching	By matching	1.9	1.9	1.7	3.4	1.9	3.4	845600	50431
Q2YQM4	Q2YQM4	3	3	3	tr|Q2YQM4|Q2YQM4_BRUA2 Amino acid-binding ACT:Acetolactate synthase, small subunit OS=Brucella abortus (strain 2308) OX=359391 GN=ilvN PE=4 SV=1	1	3	3	3	3	3	3	3	3	3	3	3	3	3	3	3	3	3	3	3	3	3	23.2	23.2	23.2	20.688	190	190	0	15.853	By MS/MS	By MS/MS	By MS/MS	By MS/MS	By MS/MS	By MS/MS	23.2	23.2	23.2	23.2	23.2	23.2	7347100	1657700
Q2YQM5	Q2YQM5	6	6	6	tr|Q2YQM5|Q2YQM5_BRUA2 ATP/GTP-binding site motif A (P-loop) OS=Brucella abortus (strain 2308) OX=359391 GN=BAB1_1406 PE=4 SV=1	1	6	6	6	4	6	5	4	2	4	4	6	5	4	2	4	4	6	5	4	2	4	23.1	23.1	23.1	41.666	373	373	0	18.98	By MS/MS	By MS/MS	By MS/MS	By MS/MS	By MS/MS	By MS/MS	17.2	23.1	20.4	17.2	8.6	17.2	3714700	729240
Q2YQM6	Q2YQM6	2	2	2	tr|Q2YQM6|Q2YQM6_BRUA2 Uncharacterized protein OS=Brucella abortus (strain 2308) OX=359391 GN=BAB1_1405 PE=4 SV=1	1	2	2	2	1	1	1	2	2	1	1	1	1	2	2	1	1	1	1	2	2	1	21.8	21.8	21.8	15.181	133	133	0	17.743	By MS/MS	By MS/MS	By MS/MS	By MS/MS	By MS/MS	By MS/MS	15.8	15.8	15.8	21.8	21.8	15.8	3133600	358020
Q2YQM7	Q2YQM7	7	7	7	sp|Q2YQM7|PDXJ_BRUA2 Pyridoxine 5-phosphate synthase OS=Brucella abortus (strain 2308) OX=359391 GN=pdxJ PE=3 SV=1	1	7	7	7	7	7	7	6	6	7	7	7	7	6	6	7	7	7	7	6	6	7	39	39	39	26.466	246	246	0	23.245	By MS/MS	By MS/MS	By MS/MS	By MS/MS	By MS/MS	By MS/MS	39	39	39	38.2	38.2	39	19065000	5196500
Q2YQN1	Q2YQN1	9	9	9	tr|Q2YQN1|Q2YQN1_BRUA2 Bacterial regulatory protein TetR, HTH motif OS=Brucella abortus (strain 2308) OX=359391 GN=BAB1_1400 PE=4 SV=1	1	9	9	9	8	7	8	8	9	9	8	7	8	8	9	9	8	7	8	8	9	9	45.1	45.1	45.1	23.668	213	213	0	28.514	By MS/MS	By MS/MS	By MS/MS	By MS/MS	By MS/MS	By MS/MS	40.4	32.9	40.4	40.4	45.1	45.1	6319800	1434800
Q2YQN2	Q2YQN2	19	19	19	sp|Q2YQN2|ILVC_BRUA2 Ketol-acid reductoisomerase (NADP(+)) OS=Brucella abortus (strain 2308) OX=359391 GN=ilvC PE=3 SV=1	1	19	19	19	17	17	17	18	16	17	17	17	17	18	16	17	17	17	17	18	16	17	43.4	43.4	43.4	37.048	339	339	0	135.78	By MS/MS	By MS/MS	By MS/MS	By MS/MS	By MS/MS	By MS/MS	36.3	41	41	38.6	38.6	41	57690000	9022700
Q2YQN4	Q2YQN4	19	19	19	tr|Q2YQN4|Q2YQN4_BRUA2 Aminotransferase, class I and II OS=Brucella abortus (strain 2308) OX=359391 GN=BAB1_1397 PE=4 SV=1	1	19	19	19	18	17	19	16	17	16	18	17	19	16	17	16	18	17	19	16	17	16	51.7	51.7	51.7	44.759	410	410	0	229.21	By MS/MS	By MS/MS	By MS/MS	By MS/MS	By MS/MS	By MS/MS	51.7	45.6	51.7	47.6	47.6	41.5	218560000	46132000
Q2YQN5	Q2YQN5	1	1	1	tr|Q2YQN5|Q2YQN5_BRUA2 Conserved domain protein OS=Brucella abortus (strain 2308) OX=359391 GN=BAB1_1396 PE=4 SV=1	1	1	1	1	1	1	1	1	1	1	1	1	1	1	1	1	1	1	1	1	1	1	7.6	7.6	7.6	18.952	171	171	0	8.0298	By MS/MS	By matching	By MS/MS	By MS/MS	By MS/MS	By MS/MS	7.6	7.6	7.6	7.6	7.6	7.6	561190	74426
Q2YQN6	Q2YQN6	5	5	5	tr|Q2YQN6|Q2YQN6_BRUA2 Endonuclease/exonuclease/phosphatase family OS=Brucella abortus (strain 2308) OX=359391 GN=BAB1_1395 PE=4 SV=1	1	5	5	5	2	1	2	2	4	3	2	1	2	2	4	3	2	1	2	2	4	3	13.6	13.6	13.6	42.511	369	369	0	4.5852	By MS/MS	By matching	By matching	By matching	By MS/MS	By MS/MS	7	3.8	6.5	6.5	10.3	10.3	1163300	79704
Q2YQN9	Q2YQN9	7	7	7	tr|Q2YQN9|Q2YQN9_BRUA2 Uncharacterized protein OS=Brucella abortus (strain 2308) OX=359391 GN=BAB1_1392 PE=1 SV=1	1	7	7	7	7	5	6	7	6	6	7	5	6	7	6	6	7	5	6	7	6	6	55.6	55.6	55.6	16.809	144	144	0	94.461	By MS/MS	By MS/MS	By MS/MS	By MS/MS	By MS/MS	By MS/MS	55.6	50	55.6	55.6	52.8	55.6	22984000	4554600
Q2YQP2	Q2YQP2	3	3	3	tr|Q2YQP2|Q2YQP2_BRUA2 Putative fluoride ion transporter CrcB OS=Brucella abortus (strain 2308) OX=359391 GN=crcB PE=3 SV=1	1	3	3	3	3	2	2	2	2	1	3	2	2	2	2	1	3	2	2	2	2	1	13.4	13.4	13.4	26.746	254	254	0	4.8953	By MS/MS	By MS/MS	By MS/MS	By MS/MS	By MS/MS	By MS/MS	13.4	7.9	7.9	9.1	9.1	3.5	954590	298900
Q2YQP5	Q2YQP5	1	1	1	tr|Q2YQP5|Q2YQP5_BRUA2 Uncharacterized protein OS=Brucella abortus (strain 2308) OX=359391 GN=BAB1_1386 PE=4 SV=1	1	1	1	1	0	0	0	1	1	0	0	0	0	1	1	0	0	0	0	1	1	0	6.7	6.7	6.7	21.655	208	208	0	2.8596				By MS/MS	By MS/MS		0	0	0	6.7	6.7	0	102090	0
Q2YQP6	Q2YQP6	1	1	1	sp|Q2YQP6|RS20_BRUA2 30S ribosomal protein S20 OS=Brucella abortus (strain 2308) OX=359391 GN=rpsT PE=3 SV=1	1	1	1	1	1	1	1	1	1	1	1	1	1	1	1	1	1	1	1	1	1	1	12.5	12.5	12.5	9.6693	88	88	0.0022255	2.4141	By MS/MS	By matching	By matching	By MS/MS	By MS/MS	By MS/MS	12.5	12.5	12.5	12.5	12.5	12.5	2183700	306760
Q2YQP7	Q2YQP7	15	15	15	tr|Q2YQP7|Q2YQP7_BRUA2 Enoyl-CoA hydratase/isomerase OS=Brucella abortus (strain 2308) OX=359391 GN=BAB1_2185 PE=3 SV=1	1	15	15	15	14	12	15	14	14	14	14	12	15	14	14	14	14	12	15	14	14	14	64.2	64.2	64.2	28.07	257	257	0	104.52	By MS/MS	By MS/MS	By MS/MS	By MS/MS	By MS/MS	By MS/MS	60.7	53.3	64.2	60.7	60.7	60.7	112080000	21487000
Q2YQQ2	Q2YQQ2	6	6	6	tr|Q2YQQ2|Q2YQQ2_BRUA2 NLP/P60 OS=Brucella abortus (strain 2308) OX=359391 GN=BAB1_2180 PE=4 SV=1	1	6	6	6	6	6	6	6	6	6	6	6	6	6	6	6	6	6	6	6	6	6	27.6	27.6	27.6	31.883	290	290	0	83.338	By MS/MS	By MS/MS	By MS/MS	By MS/MS	By MS/MS	By MS/MS	27.6	27.6	27.6	27.6	27.6	27.6	29449000	6164100
Q2YQQ4	Q2YQQ4	10	10	10	tr|Q2YQQ4|Q2YQQ4_BRUA2 TrkA potassium uptake protein:D-isomer specific 2-hydroxyacid dehydrogenase, catalytic domain:D-isomer specific 2-hydroxyacid OS=Brucella abortus (strain 2308) OX=359391 GN=BAB1_2178 PE=3 SV=1	1	10	10	10	10	9	9	9	10	10	10	9	9	9	10	10	10	9	9	9	10	10	39.5	39.5	39.5	36.857	334	334	0	50.546	By MS/MS	By MS/MS	By MS/MS	By MS/MS	By MS/MS	By MS/MS	39.5	37.1	33.8	36.2	39.5	39.5	9071700	1448500
Q2YQQ5	Q2YQQ5	3	3	3	tr|Q2YQQ5|Q2YQQ5_BRUA2 Bacterial SH3-like region OS=Brucella abortus (strain 2308) OX=359391 GN=BAB1_2177 PE=4 SV=1	1	3	3	3	3	3	3	3	3	3	3	3	3	3	3	3	3	3	3	3	3	3	22.7	22.7	22.7	19.785	181	181	0	7.437	By matching	By MS/MS	By matching	By MS/MS	By MS/MS	By MS/MS	22.7	22.7	22.7	22.7	22.7	22.7	1843400	296190
Q2YQQ6	Q2YQQ6	10	10	10	tr|Q2YQQ6|Q2YQQ6_BRUA2 Glutelin:Lipoprotein YaeC family:NLPA lipoprotein OS=Brucella abortus (strain 2308) OX=359391 GN=BAB1_2176 PE=4 SV=1	1	10	10	10	9	10	10	10	10	10	9	10	10	10	10	10	9	10	10	10	10	10	45.2	45.2	45.2	27.923	259	259	0	49.128	By MS/MS	By MS/MS	By MS/MS	By MS/MS	By MS/MS	By MS/MS	41.3	45.2	45.2	45.2	45.2	45.2	44021000	7694600
Q2YQQ8	Q2YQQ8	8	8	8	sp|Q2YQQ8|FABA_BRUA2 3-hydroxydecanoyl-[acyl-carrier-protein] dehydratase OS=Brucella abortus (strain 2308) OX=359391 GN=fabA PE=3 SV=1	1	8	8	8	8	8	8	8	8	8	8	8	8	8	8	8	8	8	8	8	8	8	58.1	58.1	58.1	19.086	172	172	0	49.848	By MS/MS	By MS/MS	By MS/MS	By MS/MS	By MS/MS	By MS/MS	58.1	58.1	58.1	58.1	58.1	58.1	89275000	16261000
Q2YQQ9	Q2YQQ9	17	17	17	tr|Q2YQQ9|Q2YQQ9_BRUA2 Beta-ketoacyl synthase OS=Brucella abortus (strain 2308) OX=359391 GN=fabB PE=1 SV=1	1	17	17	17	16	16	16	15	16	14	16	16	16	15	16	14	16	16	16	15	16	14	46.7	46.7	46.7	43.31	407	407	0	105.15	By MS/MS	By MS/MS	By MS/MS	By MS/MS	By MS/MS	By MS/MS	46.7	46.7	46.7	42	42.5	38.3	120450000	22397000
Q2YQR0	Q2YQR0	13	11	11	tr|Q2YQR0|Q2YQR0_BRUA2 Enoyl-[acyl-carrier-protein] reductase [NADH] OS=Brucella abortus (strain 2308) OX=359391 GN=fabI-2 PE=3 SV=1	1	13	11	11	12	12	13	13	12	13	10	11	11	11	10	11	10	11	11	11	10	11	44.1	44.1	44.1	29.3	272	272	0	38.653	By MS/MS	By MS/MS	By MS/MS	By MS/MS	By MS/MS	By MS/MS	40.1	44.1	44.1	44.1	41.2	44.1	62594000	9295000
Q2YQR3	Q2YQR3	39	39	39	sp|Q2YQR3|PNP_BRUA2 Polyribonucleotide nucleotidyltransferase OS=Brucella abortus (strain 2308) OX=359391 GN=pnp PE=3 SV=1	1	39	39	39	37	38	39	38	38	38	37	38	39	38	38	38	37	38	39	38	38	38	58.1	58.1	58.1	77.729	714	714	0	323.31	By MS/MS	By MS/MS	By MS/MS	By MS/MS	By MS/MS	By MS/MS	56.7	57.6	58.1	58.1	56.3	58.1	604110000	119790000
Q2YQR5	Q2YQR5	8	8	8	sp|Q2YQR5|TRUB_BRUA2 tRNA pseudouridine synthase B OS=Brucella abortus (strain 2308) OX=359391 GN=truB PE=3 SV=1	1	8	8	8	6	7	7	7	7	6	6	7	7	7	7	6	6	7	7	7	7	6	36.7	36.7	36.7	35.595	324	324	0	19.59	By MS/MS	By MS/MS	By MS/MS	By MS/MS	By MS/MS	By MS/MS	29	32.1	32.1	33.6	33.6	28.7	6944200	1137800
Q2YQR6	Q2YQR6	4	4	4	sp|Q2YQR6|RBFA_BRUA2 Ribosome-binding factor A OS=Brucella abortus (strain 2308) OX=359391 GN=rbfA PE=3 SV=1	1	4	4	4	4	3	4	3	4	4	4	3	4	3	4	4	4	3	4	3	4	4	31.3	31.3	31.3	16.572	150	150	0	98.939	By MS/MS	By MS/MS	By MS/MS	By MS/MS	By MS/MS	By MS/MS	31.3	25.3	31.3	25.3	31.3	31.3	4630700	780210
Q2YQR7	Q2YQR7	49	49	49	sp|Q2YQR7|IF2_BRUA2 Translation initiation factor IF-2 OS=Brucella abortus (strain 2308) OX=359391 GN=infB PE=3 SV=1	1	49	49	49	42	46	41	45	43	38	42	46	41	45	43	38	42	46	41	45	43	38	52.6	52.6	52.6	104.14	959	959	0	323.31	By MS/MS	By MS/MS	By MS/MS	By MS/MS	By MS/MS	By MS/MS	47	51.2	48.3	48.2	48.2	45	255360000	52811000
Q2YQR8	Q2YQR8	6	6	6	tr|Q2YQR8|Q2YQR8_BRUA2 Uncharacterized protein OS=Brucella abortus (strain 2308) OX=359391 GN=BAB1_2164 PE=4 SV=1	1	6	6	6	6	5	6	6	6	6	6	5	6	6	6	6	6	5	6	6	6	6	37.5	37.5	37.5	21.141	200	200	0	25.793	By MS/MS	By MS/MS	By MS/MS	By MS/MS	By MS/MS	By MS/MS	37.5	32.5	37.5	37.5	37.5	37.5	10152000	2760200
Q2YQR9	Q2YQR9	31	31	31	tr|Q2YQR9|Q2YQR9_BRUA2 Transcription termination/antitermination protein NusA OS=Brucella abortus (strain 2308) OX=359391 GN=nusA PE=3 SV=1	1	31	31	31	29	28	28	30	26	27	29	28	28	30	26	27	29	28	28	30	26	27	54.7	54.7	54.7	59.637	537	537	0	323.31	By MS/MS	By MS/MS	By MS/MS	By MS/MS	By MS/MS	By MS/MS	53.3	53.3	53.3	53.3	49	51.6	308880000	59155000
Q2YQS0	Q2YQS0	9	9	9	sp|Q2YQS0|RIMP_BRUA2 Ribosome maturation factor RimP OS=Brucella abortus (strain 2308) OX=359391 GN=rimP PE=3 SV=1	1	9	9	9	9	8	8	8	9	8	9	8	8	8	9	8	9	8	8	8	9	8	54.3	54.3	54.3	24.067	219	219	0	118.14	By MS/MS	By MS/MS	By MS/MS	By MS/MS	By MS/MS	By MS/MS	54.3	54.3	48.4	48.4	54.3	48.4	23825000	5047200
Q2YQS1	Q2YQS1	5	5	5	sp|Q2YQS1|TRMB_BRUA2 tRNA (guanine-N(7)-)-methyltransferase OS=Brucella abortus (strain 2308) OX=359391 GN=trmB PE=3 SV=1	1	5	5	5	4	5	4	4	4	4	4	5	4	4	4	4	4	5	4	4	4	4	30	30	30	26.986	233	233	0	6.0993	By MS/MS	By MS/MS	By MS/MS	By MS/MS	By MS/MS	By MS/MS	23.2	30	23.2	23.2	23.2	23.2	2492900	431520
[truncated: 252 more rows]
[truncated: 30 more columns]

## Sheet: memb_protein groups
Protein IDs	Majority protein IDs	Peptide counts (all)	Peptide counts (razor+unique)	Peptide counts (unique)	Fasta headers	Number of proteins	Peptides	Razor + unique peptides	Unique peptides	Peptides RHOM_MEM_1_4	Peptides RHOM_MEM_2_5	Peptides RHOM_MEM_3_6	Peptides WT_MEM_1_1	Peptides WT_MEM_2_2	Peptides WT_MEM_3_3	Razor + unique peptides RHOM_MEM_1_4	Razor + unique peptides RHOM_MEM_2_5	Razor + unique peptides RHOM_MEM_3_6	Razor + unique peptides WT_MEM_1_1	Razor + unique peptides WT_MEM_2_2	Razor + unique peptides WT_MEM_3_3	Unique peptides RHOM_MEM_1_4	Unique peptides RHOM_MEM_2_5	Unique peptides RHOM_MEM_3_6	Unique peptides WT_MEM_1_1	Unique peptides WT_MEM_2_2	Unique peptides WT_MEM_3_3	Sequence coverage [%]	Unique + razor sequence coverage [%]	Unique sequence coverage [%]	Mol. weight [kDa]	Sequence length	Sequence lengths	Q-value	Score	Identification type RHOM_MEM_1_4	Identification type RHOM_MEM_2_5	Identification type RHOM_MEM_3_6	Identification type WT_MEM_1_1	Identification type WT_MEM_2_2	Identification type WT_MEM_3_3	Sequence coverage RHOM_MEM_1_4 [%]	Sequence coverage RHOM_MEM_2_5 [%]	Sequence coverage RHOM_MEM_3_6 [%]	Sequence coverage WT_MEM_1_1 [%]	Sequence coverage WT_MEM_2_2 [%]	Sequence coverage WT_MEM_3_3 [%]	Intensity	Intensity RHOM_MEM_1_4
[truncated: 1,216 more rows]
[truncated: 30 more columns]

[truncated: 1 more sheets: secretome_protein groups]
